# Supplementary material for: Crystal structure of the 1:1 co-crystal 4-(di­methylamino)­pyridin-1-ium 8-hy­droxy­quinoline-5-sulfonate–N,N-di­methyl­pyridin-4-amine
Source: Acta Crystallogr E Crystallogr Commun. 2024 Jul 9;80(Pt 8):840–4. doi: 10.1107/S205698902400642X (PMC11299747; doi:10.1107/S205698902400642X)
Supplement: Supplementary file 1 [file e-80-00840-sup1.cif]

##############################################################################
#                                                                            #
# This CIF contains the data in a paper accepted for publication in          #
# Acta Crystallographica Section E. It conforms to the requirements of       #
# Notes for Authors for Acta Crystallographica Section E, and has been       #
# peer reviewed under the auspices of the IUCr Commission on Journals.       #
#                                                                            #
# Full details of the Crystallographic Information File format               #
# are given in the paper "The Crystallographic Information File (CIF):       #
# a New Standard Archive File for Crystallography" by S. R. Hall, F. H.      #
# Allen and I. D. Brown [Acta Cryst. (1991), A47, 655-685].                  #
#                                                                            #
# The current version of the core CIF dictionary is obtainable from          #
# ftp://ftp.iucr.org/pub/cif_core.dic.                                       #
#                                                                            #
# Software is freely available for graphical display of the structure(s)     #
# in this CIF. For information consult the CIF software page                 #
# http://www.iucr.org/resources/cif/software.                                #
#                                                                            #
# This file may be used for bona fide research purposes within the           #
# scientific community so long as proper attribution is given to the journal # 
# article from which it was obtained.                                        #
#                                                                            #
##############################################################################
data_I
_audit_creation_method
;
Olex2 1.5
(compiled 2023.08.24 svn.re1ec1418 for OlexSys, GUI svn.r6817)
;
_journal_date_recd_electronic     2024-05-10
_journal_date_accepted     2024-07-01
_journal_name_full     'Acta Crystallographica, Section E'
_journal_year     2024
_journal_volume     80
_journal_issue      1
_journal_page_first     0
_journal_page_last     0
_journal_paper_category     GO
_journal_paper_doi     10.1107/S205698902400642X
_journal_coeditor_code     OX2006
_publ_contact_author_name     'Yukiyasu Kashiwagi'
_publ_contact_author_address
;
Osaka Research Institute of Industrial Science and Technology, 1-6-50
Morinomiya, Joto-ku, Osaka 536-8553,
Japan
;
_publ_contact_author_email     'kasiwagi@orist.jp'
_publ_contact_author_fax     ?
_publ_contact_author_phone     '+81-6-6963-8025'
_publ_section_title
;
Crystal structure of the 1:1 co-crystal 4-(dimethylamino)pyridin-1-ium
8-hydroxyquinoline-5-sulfonate--<i>N</i>,<i>N</i>-dimethylpyridin-4-amine
;
loop_
    _publ_author_name
    _publ_author_footnote
    _publ_author_address
    'Isobe, Mami' .
;
Department of Chemistry and Bioengineering, Graduate School of Engineering,
Osaka Metropolitan University, 3-3-138 Sugimoto, Sumiyoshi-ku, Osaka 558-8585,
Japan
;
    'Kashiwagi, Yukiyasu' .
;
Osaka Research Institute of Industrial Science and Technology, 1-6-50
Morinomiya, Joto-ku, Osaka 536-8553,
Japan
;
    'Kubono, Koji' .
;
Osaka Kyoiku University,
4-698-1 Asahigaoka, Kashiwara,
Osaka 582-8582,
Japan
;
_publ_section_synopsis
;
The asymmetric unit of the title compound consists of two independent ion pairs
of 4-(dimethylamino)pyridin-1-ium quinolin-8-ol-5-sulfonate
(HDMAP^+^\\cdotHqSA^-^) and neutral <i>N</i>,<i>N</i>-dimethylpyridin-4-amine
(DMAP), forming a 1:1:1 cation:anion:neutral molecule co-crystal. The
compound has a layered structure, including cation layers of HDMAP^+^ with
DMAP and anion layers of HqSA^-^ in the crystal. The cation and anion layers
are linked by intermolecular C---H...O hydrogen bonds and C---H...<i>\p</i>
interactions.
;
_chemical_name_systematic
;
4-(Dimethylamino)pyridin-1-ium 8-hydroxyquinoline-5-sulfonate;
<i>N</i>,<i>N</i>-dimethylpyridin-4-amine
;
_chemical_formula_moiety     'C7 H11 N2 +, C9 H6 N O4 S -, C7 H10 N2'
_chemical_formula_sum     'C23 H27 N5 O4 S'
_chemical_formula_iupac     'C7 H11 N2 +, C9 H6 N O4 S -, C7 H10 N2'
_chemical_formula_weight     469.55
_chemical_melting_point     ?
_chemical_absolute_configuration     ?
_space_group_crystal_system     monoclinic
_space_group_name_H-M_alt     'P c'
_space_group_name_Hall     'P -2yc'
loop_
    _space_group_symop_operation_xyz
    'x, y, z'
    'x, -y, z+1/2'
_cell_length_a     8.00032(10)
_cell_length_b     15.14469(18)
_cell_length_c     18.9141(2)
_cell_angle_alpha     90
_cell_angle_beta     100.6050(12)
_cell_angle_gamma     90
_cell_volume     2252.53(5)
_cell_formula_units_Z     4
_cell_measurement_reflns_used     11719
_cell_measurement_theta_min     3.7490
_cell_measurement_theta_max     76.8410
_cell_measurement_temperature     100
_exptl_crystal_description     block
_exptl_crystal_colour     colourless
_exptl_crystal_size_max     0.4
_exptl_crystal_size_mid     0.302
_exptl_crystal_size_min     0.112
_exptl_crystal_density_diffrn     1.385
_exptl_crystal_density_meas     ?
_exptl_crystal_density_method     ?
_exptl_crystal_F_000     992
loop_
    _exptl_crystal_face_index_h
    _exptl_crystal_face_index_k
    _exptl_crystal_face_index_l
    _exptl_crystal_face_perp_dist
    0 0 -1 0.0333
    0 0 1 0.0788
    1 1 0 0.1185
    1 1 2 0.1009
    0 -1 -1 0.1244
    -2 1 2 0.0858
    0 2 -1 0.1767
    0 -10 0 0.1691
    4 -4 -8 0.1589
_exptl_absorpt_coefficient_mu     1.622
_exptl_absorpt_correction_type     multi-scan
_exptl_absorpt_process_details
;
(CrysAlisPro; Rigaku OD, 2023)
;
_exptl_absorpt_correction_T_min     0.73086
_exptl_absorpt_correction_T_max     1.00000
_diffrn_ambient_temperature     100
_diffrn_source     'micro-focus sealed X-ray tube'
_diffrn_radiation_type     'Cu K\a'
_diffrn_radiation_wavelength     1.54184
_diffrn_radiation_monochromator     mirror
_diffrn_measurement_device_type     'XtaLAB Synergy, Dualflex, HyPix'
_diffrn_measurement_device     'four-circle diffractometer'
_diffrn_measurement_method     '\w scans'
_diffrn_detector     'Hybrid Pixel Array Detector'
_diffrn_detector_area_resol_mean     10.0000
_diffrn_reflns_number     16358
_diffrn_reflns_av_R_equivalents     0.0300
_diffrn_reflns_av_unetI/netI     0.0350
_diffrn_reflns_theta_min     3.765
_diffrn_reflns_theta_max     77.159
_diffrn_reflns_theta_full     67.684
_diffrn_measured_fraction_theta_max     0.934
_diffrn_measured_fraction_theta_full     0.997
_diffrn_reflns_limit_h_min     -10
_diffrn_reflns_limit_h_max     9
_diffrn_reflns_limit_k_min     -17
_diffrn_reflns_limit_k_max     19
_diffrn_reflns_limit_l_min     -22
_diffrn_reflns_limit_l_max     23
_diffrn_radiation_probe     x-ray
_refine_special_details
;
 Refined as a 2-component inversion twin.
1. Twinned data refinement
 Scales: 0.522(18)
 0.478(18)
2. Fixed Uiso
 At 1.2 times of:
  All C(H) groups
 At 1.5 times of:
  All C(H,H,H) groups
3. Restrained distances
 H18-N18
 0.86 with sigma of 0.02
 H14-N14
 0.86 with sigma of 0.02
4.a Aromatic/amide H refined with riding coordinates:
 C35(H35), C23(H23), C27(H27), C26(H26), C49(H49), C31(H31), C28(H28),
 C61(H61), C54(H54), C36(H36), C60(H60), C50(H50), C22(H22), C40(H40), C53(H53),
  C37(H37), C42(H42), C47(H47), C64(H64), C63(H63), C46(H46), C43(H43),
 C39(H39), C32(H32), C56(H56), C57(H57)
4.b Idealised Me refined as rotating group:
 C52(H52A,H52B,H52C), C44(H44A,H44B,H44C), C58(H58A,H58B,H58C), C66(H66A,H66B,
 H66C), C51(H51A,H51B,H51C), C45(H45A,H45B,H45C), C65(H65A,H65B,H65C), C59(H59A,
 H59B,H59C)
;
_reflns_number_total     6813
_reflns_number_gt     6608
_reflns_threshold_expression     'I > 2\s(I)'
_refine_ls_structure_factor_coef     Fsqd
_refine_ls_matrix_type     full
_refine_ls_R_factor_all     0.0336
_refine_ls_R_factor_gt     0.0325
_refine_ls_wR_factor_gt     0.0838
_refine_ls_wR_factor_ref     0.0848
_refine_ls_goodness_of_fit_ref     1.038
_refine_ls_restrained_S_all     1.038
_refine_ls_number_reflns     6813
_refine_ls_number_parameters     620
_refine_ls_number_restraints     4
_refine_ls_hydrogen_treatment     mixed
_refine_ls_weighting_scheme     calc
_refine_ls_weighting_details
              'w=1/[\s^2^(Fo^2^)+(0.0463P)^2^+0.5548P] where P=(Fo^2^+2Fc^2^)/3'
_atom_sites_solution_hydrogens     mixed
_atom_sites_solution_primary     dual
_atom_sites_solution_secondary     ?
_refine_ls_shift/su_max     0.000
_refine_ls_shift/su_mean     0.000
_refine_diff_density_max     0.297
_refine_diff_density_min     -0.393
_refine_ls_extinction_method     none
_refine_ls_extinction_coef     .
_refine_ls_abs_structure_details
;
 Refined as an inversion twin
;
_refine_ls_abs_structure_Flack     0.478(18)
loop_
    _atom_type_symbol
    _atom_type_description
    _atom_type_scat_dispersion_real
    _atom_type_scat_dispersion_imag
    _atom_type_scat_source
    'C' 'C' 0.0181 0.0091
                         'International Tables Vol C Tables 4.2.6.8 and 6.1.1.4'
    'H' 'H' 0.0000 0.0000
                         'International Tables Vol C Tables 4.2.6.8 and 6.1.1.4'
    'N' 'N' 0.0311 0.0180
                         'International Tables Vol C Tables 4.2.6.8 and 6.1.1.4'
    'O' 'O' 0.0492 0.0322
                         'International Tables Vol C Tables 4.2.6.8 and 6.1.1.4'
    'S' 'S' 0.3331 0.5567
                         'International Tables Vol C Tables 4.2.6.8 and 6.1.1.4'
_computing_data_collection
;
CrysAlisPro 1.171.42.90a (Rigaku OD, 2023)
;
_computing_cell_refinement
;
CrysAlisPro 1.171.42.90a (Rigaku OD, 2023)
;
_computing_data_reduction
;
CrysAlisPro 1.171.42.90a (Rigaku OD, 2023)
;
_computing_structure_solution
;
<i>SHELXT2018/2</i> (Sheldrick, 2015a)
;
_computing_structure_refinement
;
<i>SHELXL2018/3</i> (Sheldrick, 2015b)
;
_computing_molecular_graphics
;
Olex2 1.5 (Dolomanov <i>et al.</i>,  2009)
;
_computing_publication_material
;
Olex2 1.5 (Dolomanov <i>et al.</i>,  2009)
;
loop_
    _atom_site_type_symbol
    _atom_site_label
    _atom_site_fract_x
    _atom_site_fract_y
    _atom_site_fract_z
    _atom_site_U_iso_or_equiv
    _atom_site_adp_type
    _atom_site_calc_flag
    _atom_site_occupancy
    _atom_site_disorder_assembly
    _atom_site_disorder_group
    S S1 0.17772(8) 0.49921(4) 0.37557(4) 0.01431(15) Uani d 1 . .
    S S2 0.88938(8) 0.99725(4) 0.36763(4) 0.01686(16) Uani d 1 . .
    O O5 0.0868(3) 0.46728(13) 0.43037(11) 0.0198(4) Uani d 1 . .
    O O10 0.3080(3) 0.75413(13) 0.36853(12) 0.0189(4) Uani d 1 . .
    O O4 0.2618(3) 0.58342(12) 0.39552(12) 0.0222(4) Uani d 1 . .
    O O7 1.0147(3) 0.97468(16) 0.43079(12) 0.0274(5) Uani d 1 . .
    O O6 0.7498(3) 0.25632(14) 0.35776(12) 0.0191(4) Uani d 1 . .
    N N11 0.4365(3) 0.18427(15) 0.35601(13) 0.0168(5) Uani d 1 . .
    O O3 0.0728(3) 0.49865(13) 0.30454(12) 0.0251(5) Uani d 1 . .
    N N14 0.0994(3) 0.57921(17) 0.61872(14) 0.0228(5) Uani d 1 . .
    O O9 0.9547(3) 0.98318(15) 0.30206(12) 0.0253(5) Uani d 1 . .
    N N18 1.0806(4) 1.06837(18) 0.62048(15) 0.0283(6) Uani d 1 . .
    N N12 0.6186(3) 0.68257(14) 0.36322(13) 0.0153(5) Uani d 1 . .
    N N17 1.3114(3) 1.31360(18) 0.63022(14) 0.0268(6) Uani d 1 . .
    N N13 0.3275(3) 0.82252(17) 0.60874(14) 0.0248(6) Uani d 1 . .
    C C25 0.3141(4) 0.33136(18) 0.36637(15) 0.0132(5) Uani d 1 . .
    N N16 -0.3146(4) 0.16966(18) 0.60144(14) 0.0300(6) Uani d 1 . .
    N N15 -0.0827(3) 0.41978(17) 0.61461(14) 0.0258(6) Uani d 1 . .
    C C30 0.4422(3) 0.80852(18) 0.36639(15) 0.0152(6) Uani d 1 . .
    N N20 0.6851(4) 0.65381(18) 0.61189(15) 0.0297(6) Uani d 1 . .
    C C29 0.4524(4) 0.27401(18) 0.36172(15) 0.0141(5) Uani d 1 . .
    N N19 0.9083(4) 0.90581(18) 0.61654(15) 0.0271(6) Uani d 1 . .
    C C35 0.9054(4) 0.79031(19) 0.36300(15) 0.0157(5) Uani d 1 . .
    H H35 1.003375 0.825760 0.363038 0.019 Uiso calc 1 . .
    O O8 0.8170(3) 1.08342(14) 0.37345(18) 0.0427(7) Uani d 1 . .
    C C48 -0.2420(4) 0.25088(19) 0.60531(16) 0.0222(6) Uani d 1 . .
    C C23 0.5063(4) 0.45581(18) 0.37350(16) 0.0165(6) Uani d 1 . .
    H H23 0.525964 0.517580 0.378068 0.020 Uiso calc 1 . .
    C C24 0.3458(4) 0.42408(18) 0.37218(15) 0.0156(6) Uani d 1 . .
    C C27 0.1385(4) 0.20164(19) 0.35746(16) 0.0195(6) Uani d 1 . .
    H H27 0.031056 0.173969 0.355266 0.023 Uiso calc 1 . .
    C C26 0.1533(4) 0.29119(19) 0.36372(15) 0.0162(6) Uani d 1 . .
    H H26 0.056312 0.326366 0.366290 0.019 Uiso calc 1 . .
    C C34 0.7451(3) 0.82997(18) 0.36388(15) 0.0137(5) Uani d 1 . .
    C C49 -0.2102(4) 0.29987(19) 0.66961(16) 0.0224(6) Uani d 1 . .
    H H49 -0.243039 0.277078 0.711817 0.027 Uiso calc 1 . .
    C C31 0.4187(4) 0.89824(19) 0.36710(17) 0.0192(6) Uani d 1 . .
    H H31 0.309000 0.921934 0.367659 0.023 Uiso calc 1 . .
    C C38 0.6054(4) 0.77244(17) 0.36430(15) 0.0130(5) Uani d 1 . .
    C C28 0.2840(4) 0.15080(18) 0.35428(16) 0.0197(6) Uani d 1 . .
    H H28 0.271473 0.088498 0.350666 0.024 Uiso calc 1 . .
    C C33 0.7176(4) 0.92240(18) 0.36554(15) 0.0152(5) Uani d 1 . .
    C C61 0.8018(4) 0.7746(2) 0.55202(16) 0.0215(6) Uani d 1 . .
    H H61 0.781003 0.744043 0.507393 0.026 Uiso calc 1 . .
    C C54 1.1908(4) 1.1940(2) 0.68862(16) 0.0220(6) Uani d 1 . .
    H H54 1.212304 1.223795 0.733567 0.026 Uiso calc 1 . .
    C C36 0.9166(4) 0.70039(19) 0.36211(16) 0.0184(6) Uani d 1 . .
    H H36 1.022730 0.672608 0.361413 0.022 Uiso calc 1 . .
    C C62 0.7562(4) 0.7356(2) 0.61344(17) 0.0237(6) Uani d 1 . .
    C C60 0.8763(4) 0.8566(2) 0.55657(17) 0.0257(7) Uani d 1 . .
    H H60 0.907308 0.880142 0.514258 0.031 Uiso calc 1 . .
    C C50 -0.1315(4) 0.3809(2) 0.67126(17) 0.0247(6) Uani d 1 . .
    H H50 -0.110204 0.411581 0.715822 0.030 Uiso calc 1 . .
    C C22 0.6432(4) 0.39925(19) 0.36825(17) 0.0193(6) Uani d 1 . .
    H H22 0.753237 0.423009 0.368649 0.023 Uiso calc 1 . .
    C C40 0.2142(4) 0.7096(2) 0.67653(16) 0.0209(6) Uani d 1 . .
    H H40 0.240263 0.743534 0.719363 0.025 Uiso calc 1 . .
    C C53 1.1159(4) 1.1131(2) 0.68335(18) 0.0257(7) Uani d 1 . .
    H H53 1.087382 1.087116 0.725275 0.031 Uiso calc 1 . .
    C C37 0.7696(4) 0.64896(18) 0.36221(17) 0.0183(6) Uani d 1 . .
    H H37 0.780438 0.586507 0.361522 0.022 Uiso calc 1 . .
    C C42 0.2165(4) 0.6872(2) 0.55097(16) 0.0229(6) Uani d 1 . .
    H H42 0.243782 0.705189 0.506333 0.027 Uiso calc 1 . .
    C C41 0.2560(4) 0.74334(19) 0.61167(16) 0.0200(6) Uani d 1 . .
    C C21 0.6173(4) 0.30979(18) 0.36257(15) 0.0145(5) Uani d 1 . .
    C C47 -0.1930(4) 0.2920(2) 0.54526(16) 0.0237(6) Uani d 1 . .
    H H47 -0.212812 0.263269 0.499838 0.028 Uiso calc 1 . .
    C C64 0.8639(4) 0.8686(2) 0.67528(18) 0.0296(7) Uani d 1 . .
    H H64 0.885457 0.901387 0.718843 0.036 Uiso calc 1 . .
    C C55 1.2371(4) 1.23419(19) 0.62685(16) 0.0218(6) Uani d 1 . .
    C C52 -0.3516(5) 0.1263(2) 0.66566(19) 0.0318(7) Uani d 1 . .
    H H52A -0.246320 0.120190 0.701170 0.048 Uiso calc 1 . .
    H H52B -0.399916 0.067773 0.652889 0.048 Uiso calc 1 . .
    H H52C -0.433271 0.161935 0.686096 0.048 Uiso calc 1 . .
    C C63 0.7900(4) 0.7873(2) 0.67674(17) 0.0282(7) Uani d 1 . .
    H H63 0.761539 0.765609 0.720146 0.034 Uiso calc 1 . .
    C C44 0.3650(5) 0.8790(2) 0.67269(19) 0.0302(7) Uani d 1 . .
    H H44A 0.258673 0.894730 0.688314 0.045 Uiso calc 1 . .
    H H44B 0.422323 0.932840 0.661072 0.045 Uiso calc 1 . .
    H H44C 0.439097 0.847174 0.711421 0.045 Uiso calc 1 . .
    C C46 -0.1165(4) 0.3737(2) 0.55256(17) 0.0250(6) Uani d 1 . .
    H H46 -0.085302 0.399369 0.511048 0.030 Uiso calc 1 . .
    C C43 0.1398(4) 0.6079(2) 0.55592(17) 0.0238(6) Uani d 1 . .
    H H43 0.113795 0.571602 0.514381 0.029 Uiso calc 1 . .
    C C39 0.1381(4) 0.6302(2) 0.67832(17) 0.0230(6) Uani d 1 . .
    H H39 0.111083 0.609654 0.722336 0.028 Uiso calc 1 . .
    C C32 0.5578(4) 0.95491(19) 0.36698(17) 0.0202(6) Uani d 1 . .
    H H32 0.541065 1.016967 0.367926 0.024 Uiso calc 1 . .
    C C56 1.2007(4) 1.1840(2) 0.56237(17) 0.0252(6) Uani d 1 . .
    H H56 1.230849 1.206924 0.519661 0.030 Uiso calc 1 . .
    C C58 1.3420(5) 1.3650(2) 0.69703(19) 0.0322(7) Uani d 1 . .
    H H58A 1.233475 1.377047 0.712141 0.048 Uiso calc 1 . .
    H H58B 1.397149 1.420969 0.688945 0.048 Uiso calc 1 . .
    H H58C 1.415965 1.331447 0.734677 0.048 Uiso calc 1 . .
    C C57 1.1241(4) 1.1046(2) 0.56067(18) 0.0292(7) Uani d 1 . .
    H H57 1.100001 1.073059 0.516531 0.035 Uiso calc 1 . .
    C C66 0.6549(5) 0.6125(2) 0.6777(2) 0.0355(8) Uani d 1 . .
    H H66A 0.761279 0.610761 0.712932 0.053 Uiso calc 1 . .
    H H66B 0.613111 0.552185 0.667276 0.053 Uiso calc 1 . .
    H H66C 0.569870 0.646643 0.697307 0.053 Uiso calc 1 . .
    C C51 -0.3476(5) 0.1193(2) 0.53443(18) 0.0345(8) Uani d 1 . .
    H H51A -0.429289 0.151412 0.498551 0.052 Uiso calc 1 . .
    H H51B -0.394504 0.061445 0.543216 0.052 Uiso calc 1 . .
    H H51C -0.241090 0.111422 0.516567 0.052 Uiso calc 1 . .
    C C45 0.3605(5) 0.8585(2) 0.54079(18) 0.0316(7) Uani d 1 . .
    H H45A 0.434078 0.817948 0.520221 0.047 Uiso calc 1 . .
    H H45B 0.416725 0.916003 0.549571 0.047 Uiso calc 1 . .
    H H45C 0.252586 0.865738 0.507093 0.047 Uiso calc 1 . .
    C C65 0.6452(5) 0.6043(2) 0.54515(19) 0.0320(7) Uani d 1 . .
    H H65A 0.569908 0.639435 0.509079 0.048 Uiso calc 1 . .
    H H65B 0.588361 0.549017 0.553627 0.048 Uiso calc 1 . .
    H H65C 0.750475 0.591031 0.527717 0.048 Uiso calc 1 . .
    C C59 1.3515(5) 1.3552(2) 0.5656(2) 0.0355(8) Uani d 1 . .
    H H59A 1.429459 1.317305 0.545016 0.053 Uiso calc 1 . .
    H H59B 1.405242 1.412637 0.578214 0.053 Uiso calc 1 . .
    H H59C 1.246532 1.363609 0.530309 0.053 Uiso calc 1 . .
    H H14 0.047(5) 0.5262(17) 0.616(2) 0.029(9) Uiso d 1 . .
    H H10 0.336(6) 0.697(3) 0.372(2) 0.037(11) Uiso d 1 . .
    H H18 1.027(6) 1.016(2) 0.618(3) 0.057(15) Uiso d 1 . .
    H H6 0.714(6) 0.204(3) 0.357(2) 0.039(12) Uiso d 1 . .
loop_
    _atom_site_aniso_label
    _atom_site_aniso_U_11
    _atom_site_aniso_U_22
    _atom_site_aniso_U_33
    _atom_site_aniso_U_12
    _atom_site_aniso_U_13
    _atom_site_aniso_U_23
    S1 0.0135(3) 0.0121(3) 0.0179(3) 0.0021(2) 0.0043(2) 0.0012(2)
    S2 0.0140(3) 0.0113(3) 0.0270(4) -0.0012(2) 0.0083(3) -0.0004(2)
    O5 0.0221(10) 0.0170(9) 0.0228(11) 0.0007(8) 0.0104(8) -0.0003(8)
    O10 0.0124(10) 0.0129(10) 0.0327(12) -0.0020(8) 0.0079(8) 0.0022(8)
    O4 0.0193(10) 0.0115(9) 0.0376(12) 0.0007(8) 0.0100(9) -0.0005(8)
    O7 0.0270(12) 0.0331(11) 0.0216(11) -0.0145(10) 0.0027(9) -0.0034(9)
    O6 0.0117(10) 0.0142(10) 0.0321(12) 0.0006(8) 0.0054(8) 0.0000(8)
    N11 0.0166(11) 0.0136(11) 0.0202(12) 0.0000(9) 0.0030(9) 0.0005(9)
    O3 0.0270(12) 0.0286(12) 0.0185(11) 0.0128(9) 0.0012(9) 0.0007(8)
    N14 0.0237(13) 0.0207(12) 0.0239(14) -0.0030(10) 0.0041(10) -0.0013(10)
    O9 0.0251(11) 0.0316(11) 0.0205(11) -0.0083(9) 0.0076(9) 0.0026(9)
    N18 0.0251(14) 0.0240(14) 0.0335(16) 0.0010(11) -0.0006(11) -0.0050(11)
    N12 0.0142(11) 0.0127(11) 0.0188(12) -0.0001(9) 0.0029(9) -0.0001(9)
    N17 0.0303(14) 0.0248(13) 0.0229(13) -0.0001(11) -0.0010(11) 0.0038(10)
    N13 0.0297(14) 0.0218(13) 0.0231(14) -0.0044(10) 0.0052(11) 0.0012(10)
    C25 0.0125(12) 0.0147(13) 0.0128(12) -0.0001(10) 0.0035(10) 0.0009(10)
    N16 0.0447(17) 0.0249(13) 0.0179(13) -0.0064(12) -0.0008(12) -0.0001(10)
    N15 0.0263(14) 0.0231(13) 0.0275(14) -0.0001(11) 0.0036(11) -0.0002(10)
    C30 0.0120(13) 0.0159(13) 0.0178(14) -0.0007(11) 0.0029(10) 0.0012(11)
    N20 0.0382(16) 0.0294(14) 0.0225(14) -0.0068(12) 0.0081(12) 0.0030(10)
    C29 0.0135(13) 0.0158(13) 0.0132(13) 0.0016(10) 0.0029(10) 0.0012(10)
    N19 0.0289(15) 0.0246(13) 0.0264(14) -0.0010(11) 0.0014(11) -0.0038(10)
    C35 0.0134(13) 0.0174(13) 0.0165(14) -0.0010(11) 0.0035(10) 0.0008(10)
    O8 0.0219(12) 0.0115(10) 0.100(2) -0.0016(9) 0.0251(13) -0.0010(12)
    C48 0.0210(15) 0.0243(15) 0.0199(15) 0.0037(12) -0.0001(12) 0.0005(12)
    C23 0.0158(12) 0.0119(13) 0.0220(14) -0.0004(11) 0.0037(11) 0.0004(10)
    C24 0.0167(14) 0.0138(13) 0.0167(14) 0.0028(11) 0.0039(11) 0.0014(10)
    C27 0.0133(13) 0.0160(13) 0.0295(16) -0.0032(11) 0.0045(11) 0.0022(11)
    C26 0.0157(14) 0.0149(13) 0.0190(14) 0.0032(10) 0.0057(11) -0.0009(10)
    C34 0.0128(13) 0.0163(13) 0.0119(12) -0.0005(11) 0.0023(10) -0.0003(10)
    C49 0.0241(15) 0.0249(15) 0.0182(14) 0.0009(12) 0.0039(11) 0.0013(11)
    C31 0.0110(14) 0.0170(13) 0.0308(17) 0.0032(11) 0.0070(11) 0.0025(11)
    C38 0.0131(13) 0.0130(12) 0.0129(12) -0.0002(10) 0.0026(10) 0.0004(10)
    C28 0.0178(14) 0.0130(13) 0.0274(16) -0.0008(10) 0.0017(12) 0.0014(11)
    C33 0.0144(13) 0.0148(13) 0.0172(14) -0.0010(11) 0.0048(10) 0.0006(10)
    C61 0.0237(15) 0.0239(15) 0.0160(14) -0.0009(12) 0.0015(11) -0.0010(11)
    C54 0.0199(14) 0.0267(15) 0.0185(14) 0.0022(12) 0.0016(11) -0.0023(11)
    C36 0.0139(14) 0.0169(13) 0.0248(15) 0.0034(11) 0.0050(11) 0.0003(11)
    C62 0.0217(15) 0.0281(15) 0.0212(15) 0.0027(12) 0.0039(12) 0.0021(12)
    C60 0.0259(16) 0.0286(16) 0.0219(15) 0.0012(13) 0.0028(12) 0.0012(13)
    C50 0.0241(15) 0.0269(15) 0.0218(15) 0.0011(12) 0.0006(12) -0.0047(12)
    C22 0.0143(14) 0.0179(14) 0.0272(16) -0.0007(11) 0.0075(12) -0.0005(11)
    C40 0.0195(14) 0.0254(15) 0.0172(14) 0.0003(11) 0.0021(11) -0.0011(11)
    C53 0.0211(15) 0.0280(16) 0.0270(17) 0.0036(12) 0.0019(12) 0.0001(12)
    C37 0.0158(13) 0.0102(12) 0.0295(16) 0.0012(10) 0.0054(11) 0.0003(11)
    C42 0.0231(15) 0.0290(16) 0.0176(14) 0.0013(12) 0.0064(11) 0.0005(12)
    C41 0.0191(14) 0.0202(14) 0.0206(15) 0.0024(11) 0.0030(11) 0.0029(11)
    C21 0.0129(13) 0.0157(13) 0.0154(13) 0.0024(11) 0.0038(10) 0.0006(11)
    C47 0.0239(15) 0.0266(15) 0.0198(15) 0.0037(12) 0.0020(11) -0.0034(11)
    C64 0.0304(17) 0.0340(17) 0.0237(16) 0.0047(14) 0.0033(13) -0.0076(13)
    C55 0.0187(14) 0.0223(14) 0.0229(16) 0.0049(11) -0.0001(12) -0.0012(11)
    C52 0.0371(19) 0.0279(17) 0.0296(18) -0.0070(14) 0.0044(14) 0.0041(13)
    C63 0.0316(17) 0.0341(17) 0.0196(16) 0.0034(14) 0.0070(13) -0.0004(13)
    C44 0.0347(18) 0.0234(15) 0.0319(18) -0.0074(13) 0.0052(14) -0.0007(13)
    C46 0.0219(15) 0.0311(16) 0.0218(15) 0.0003(13) 0.0034(12) 0.0040(12)
    C43 0.0228(15) 0.0260(15) 0.0222(15) -0.0002(12) 0.0035(12) -0.0037(12)
    C39 0.0256(16) 0.0233(15) 0.0205(15) 0.0013(12) 0.0053(12) 0.0007(12)
    C32 0.0200(14) 0.0115(13) 0.0309(17) 0.0023(11) 0.0096(12) 0.0016(11)
    C56 0.0258(16) 0.0296(16) 0.0194(15) 0.0044(13) 0.0023(12) -0.0015(12)
    C58 0.0369(19) 0.0261(16) 0.0303(18) -0.0032(14) -0.0025(14) -0.0027(13)
    C57 0.0275(16) 0.0318(17) 0.0254(16) 0.0057(13) -0.0024(13) -0.0090(13)
    C66 0.038(2) 0.0373(19) 0.0331(19) -0.0040(15) 0.0117(15) 0.0101(15)
    C51 0.042(2) 0.0318(18) 0.0269(18) -0.0040(15) -0.0022(15) -0.0051(14)
    C45 0.0344(18) 0.0333(17) 0.0287(18) -0.0062(14) 0.0100(14) 0.0082(13)
    C65 0.0346(19) 0.0261(16) 0.0348(19) -0.0073(13) 0.0054(15) -0.0003(13)
    C59 0.0352(19) 0.0381(19) 0.0317(19) -0.0014(15) 0.0023(14) 0.0119(15)
_geom_special_details
;
 All esds (except the esd in the dihedral angle between two l.s. planes)
 are estimated using the full covariance matrix.  The cell esds are taken
 into account individually in the estimation of esds in distances, angles
 and torsion angles; correlations between esds in cell parameters are only
 used when they are defined by crystal symmetry.  An approximate (isotropic)
 treatment of cell esds is used for estimating esds involving l.s. planes.
;
loop_
    _geom_bond_atom_site_label_1
    _geom_bond_atom_site_label_2
    _geom_bond_site_symmetry_2
    _geom_bond_distance
    _geom_bond_publ_flag
    S1 O5 . 1.455(2) ?
    S1 O4 . 1.459(2) ?
    S1 O3 . 1.447(2) ?
    S1 C24 . 1.772(3) ?
    S2 O7 . 1.452(2) ?
    S2 O9 . 1.448(2) ?
    S2 O8 . 1.440(2) ?
    S2 C33 . 1.776(3) ?
    O10 C30 . 1.359(3) ?
    O10 H10 . 0.90(4) ?
    O6 C21 . 1.350(3) ?
    O6 H6 . 0.84(4) ?
    N11 C29 . 1.367(4) ?
    N11 C28 . 1.316(4) ?
    N14 C43 . 1.358(4) ?
    N14 C39 . 1.354(4) ?
    N14 H14 . 0.90(2) ?
    N18 C53 . 1.353(4) ?
    N18 C57 . 1.359(5) ?
    N18 H18 . 0.90(2) ?
    N12 C38 . 1.366(3) ?
    N12 C37 . 1.315(4) ?
    N17 C55 . 1.338(4) ?
    N17 C58 . 1.466(4) ?
    N17 C59 . 1.462(4) ?
    N13 C41 . 1.334(4) ?
    N13 C44 . 1.467(4) ?
    N13 C45 . 1.464(4) ?
    C25 C29 . 1.422(4) ?
    C25 C24 . 1.428(4) ?
    C25 C26 . 1.415(4) ?
    N16 C48 . 1.356(4) ?
    N16 C52 . 1.458(4) ?
    N16 C51 . 1.461(4) ?
    N15 C50 . 1.342(4) ?
    N15 C46 . 1.350(4) ?
    C30 C31 . 1.372(4) ?
    C30 C38 . 1.423(4) ?
    N20 C62 . 1.362(4) ?
    N20 C66 . 1.453(4) ?
    N20 C65 . 1.452(4) ?
    C29 C21 . 1.424(4) ?
    N19 C60 . 1.342(4) ?
    N19 C64 . 1.350(4) ?
    C35 H35 . 0.9500 ?
    C35 C34 . 1.419(4) ?
    C35 C36 . 1.365(4) ?
    C48 C49 . 1.407(4) ?
    C48 C47 . 1.413(4) ?
    C23 H23 . 0.9500 ?
    C23 C24 . 1.367(4) ?
    C23 C22 . 1.408(4) ?
    C27 H27 . 0.9500 ?
    C27 C26 . 1.365(4) ?
    C27 C28 . 1.407(4) ?
    C26 H26 . 0.9500 ?
    C34 C38 . 1.419(4) ?
    C34 C33 . 1.418(4) ?
    C49 H49 . 0.9500 ?
    C49 C50 . 1.377(4) ?
    C31 H31 . 0.9500 ?
    C31 C32 . 1.406(4) ?
    C28 H28 . 0.9500 ?
    C33 C32 . 1.375(4) ?
    C61 H61 . 0.9500 ?
    C61 C62 . 1.409(4) ?
    C61 C60 . 1.373(4) ?
    C54 H54 . 0.9500 ?
    C54 C53 . 1.359(4) ?
    C54 C55 . 1.426(4) ?
    C36 H36 . 0.9500 ?
    C36 C37 . 1.410(4) ?
    C62 C63 . 1.414(4) ?
    C60 H60 . 0.9500 ?
    C50 H50 . 0.9500 ?
    C22 H22 . 0.9500 ?
    C22 C21 . 1.372(4) ?
    C40 H40 . 0.9500 ?
    C40 C41 . 1.425(4) ?
    C40 C39 . 1.351(4) ?
    C53 H53 . 0.9500 ?
    C37 H37 . 0.9500 ?
    C42 H42 . 0.9500 ?
    C42 C41 . 1.417(4) ?
    C42 C43 . 1.360(4) ?
    C47 H47 . 0.9500 ?
    C47 C46 . 1.375(4) ?
    C64 H64 . 0.9500 ?
    C64 C63 . 1.369(5) ?
    C55 C56 . 1.421(4) ?
    C52 H52A . 0.9800 ?
    C52 H52B . 0.9800 ?
    C52 H52C . 0.9800 ?
    C63 H63 . 0.9500 ?
    C44 H44A . 0.9800 ?
    C44 H44B . 0.9800 ?
    C44 H44C . 0.9800 ?
    C46 H46 . 0.9500 ?
    C43 H43 . 0.9500 ?
    C39 H39 . 0.9500 ?
    C32 H32 . 0.9500 ?
    C56 H56 . 0.9500 ?
    C56 C57 . 1.348(5) ?
    C58 H58A . 0.9800 ?
    C58 H58B . 0.9800 ?
    C58 H58C . 0.9800 ?
    C57 H57 . 0.9500 ?
    C66 H66A . 0.9800 ?
    C66 H66B . 0.9800 ?
    C66 H66C . 0.9800 ?
    C51 H51A . 0.9800 ?
    C51 H51B . 0.9800 ?
    C51 H51C . 0.9800 ?
    C45 H45A . 0.9800 ?
    C45 H45B . 0.9800 ?
    C45 H45C . 0.9800 ?
    C65 H65A . 0.9800 ?
    C65 H65B . 0.9800 ?
    C65 H65C . 0.9800 ?
    C59 H59A . 0.9800 ?
    C59 H59B . 0.9800 ?
    C59 H59C . 0.9800 ?
loop_
    _geom_contact_atom_site_label_1
    _geom_contact_atom_site_label_2
    _geom_contact_distance
    _geom_contact_site_symmetry_1
    _geom_contact_site_symmetry_2
    _geom_contact_publ_flag
    N14 H14 0.84 1_555 ? no
loop_
    _geom_angle_atom_site_label_1
    _geom_angle_atom_site_label_2
    _geom_angle_atom_site_label_3
    _geom_angle_site_symmetry_1
    _geom_angle_site_symmetry_3
    _geom_angle
    _geom_angle_publ_flag
    O5 S1 O4 . . 111.94(13) ?
    O5 S1 C24 . . 107.15(12) ?
    O4 S1 C24 . . 104.71(13) ?
    O3 S1 O5 . . 112.26(14) ?
    O3 S1 O4 . . 113.97(13) ?
    O3 S1 C24 . . 106.09(13) ?
    O7 S2 C33 . . 106.42(13) ?
    O9 S2 O7 . . 111.50(14) ?
    O9 S2 C33 . . 106.67(13) ?
    O8 S2 O7 . . 112.15(17) ?
    O8 S2 O9 . . 114.36(16) ?
    O8 S2 C33 . . 105.04(14) ?
    C30 O10 H10 . . 114(3) ?
    C21 O6 H6 . . 107(3) ?
    C28 N11 C29 . . 117.2(2) ?
    C43 N14 H14 . . 115(2) ?
    C39 N14 C43 . . 119.4(3) ?
    C39 N14 H14 . . 125(2) ?
    C53 N18 C57 . . 119.1(3) ?
    C53 N18 H18 . . 121(3) ?
    C57 N18 H18 . . 120(3) ?
    C37 N12 C38 . . 117.4(2) ?
    C55 N17 C58 . . 121.4(3) ?
    C55 N17 C59 . . 120.8(3) ?
    C59 N17 C58 . . 117.6(3) ?
    C41 N13 C44 . . 120.9(3) ?
    C41 N13 C45 . . 121.3(3) ?
    C45 N13 C44 . . 117.7(3) ?
    C29 C25 C24 . . 118.4(2) ?
    C26 C25 C29 . . 116.6(2) ?
    C26 C25 C24 . . 125.0(2) ?
    C48 N16 C52 . . 120.9(3) ?
    C48 N16 C51 . . 121.8(3) ?
    C52 N16 C51 . . 117.1(3) ?
    C50 N15 C46 . . 115.2(3) ?
    O10 C30 C31 . . 119.3(2) ?
    O10 C30 C38 . . 120.1(2) ?
    C31 C30 C38 . . 120.6(2) ?
    C62 N20 C66 . . 120.6(3) ?
    C62 N20 C65 . . 120.8(3) ?
    C65 N20 C66 . . 118.5(3) ?
    N11 C29 C25 . . 123.4(3) ?
    N11 C29 C21 . . 116.8(2) ?
    C25 C29 C21 . . 119.8(2) ?
    C60 N19 C64 . . 115.2(3) ?
    C34 C35 H35 . . 120.5 ?
    C36 C35 H35 . . 120.5 ?
    C36 C35 C34 . . 118.9(3) ?
    N16 C48 C49 . . 122.2(3) ?
    N16 C48 C47 . . 122.4(3) ?
    C49 C48 C47 . . 115.4(3) ?
    C24 C23 H23 . . 119.2 ?
    C24 C23 C22 . . 121.7(2) ?
    C22 C23 H23 . . 119.2 ?
    C25 C24 S1 . . 120.6(2) ?
    C23 C24 S1 . . 119.4(2) ?
    C23 C24 C25 . . 120.0(2) ?
    C26 C27 H27 . . 120.4 ?
    C26 C27 C28 . . 119.2(3) ?
    C28 C27 H27 . . 120.4 ?
    C25 C26 H26 . . 120.2 ?
    C27 C26 C25 . . 119.6(3) ?
    C27 C26 H26 . . 120.2 ?
    C35 C34 C38 . . 117.1(2) ?
    C33 C34 C35 . . 124.2(2) ?
    C33 C34 C38 . . 118.7(2) ?
    C48 C49 H49 . . 120.0 ?
    C50 C49 C48 . . 119.9(3) ?
    C50 C49 H49 . . 120.0 ?
    C30 C31 H31 . . 120.2 ?
    C30 C31 C32 . . 119.7(3) ?
    C32 C31 H31 . . 120.2 ?
    N12 C38 C30 . . 117.2(2) ?
    N12 C38 C34 . . 123.3(3) ?
    C34 C38 C30 . . 119.5(2) ?
    N11 C28 C27 . . 124.0(3) ?
    N11 C28 H28 . . 118.0 ?
    C27 C28 H28 . . 118.0 ?
    C34 C33 S2 . . 120.5(2) ?
    C32 C33 S2 . . 119.3(2) ?
    C32 C33 C34 . . 120.2(3) ?
    C62 C61 H61 . . 119.9 ?
    C60 C61 H61 . . 119.9 ?
    C60 C61 C62 . . 120.1(3) ?
    C53 C54 H54 . . 119.9 ?
    C53 C54 C55 . . 120.2(3) ?
    C55 C54 H54 . . 119.9 ?
    C35 C36 H36 . . 120.2 ?
    C35 C36 C37 . . 119.6(3) ?
    C37 C36 H36 . . 120.2 ?
    N20 C62 C61 . . 122.2(3) ?
    N20 C62 C63 . . 122.4(3) ?
    C61 C62 C63 . . 115.4(3) ?
    N19 C60 C61 . . 124.6(3) ?
    N19 C60 H60 . . 117.7 ?
    C61 C60 H60 . . 117.7 ?
    N15 C50 C49 . . 124.9(3) ?
    N15 C50 H50 . . 117.6 ?
    C49 C50 H50 . . 117.6 ?
    C23 C22 H22 . . 120.1 ?
    C21 C22 C23 . . 119.9(3) ?
    C21 C22 H22 . . 120.1 ?
    C41 C40 H40 . . 119.3 ?
    C39 C40 H40 . . 119.3 ?
    C39 C40 C41 . . 121.3(3) ?
    N18 C53 C54 . . 122.3(3) ?
    N18 C53 H53 . . 118.9 ?
    C54 C53 H53 . . 118.9 ?
    N12 C37 C36 . . 123.7(2) ?
    N12 C37 H37 . . 118.2 ?
    C36 C37 H37 . . 118.2 ?
    C41 C42 H42 . . 119.6 ?
    C43 C42 H42 . . 119.6 ?
    C43 C42 C41 . . 120.7(3) ?
    N13 C41 C40 . . 121.9(3) ?
    N13 C41 C42 . . 122.6(3) ?
    C42 C41 C40 . . 115.4(3) ?
    O6 C21 C29 . . 120.6(2) ?
    O6 C21 C22 . . 119.3(3) ?
    C22 C21 C29 . . 120.2(3) ?
    C48 C47 H47 . . 120.0 ?
    C46 C47 C48 . . 120.0(3) ?
    C46 C47 H47 . . 120.0 ?
    N19 C64 H64 . . 117.6 ?
    N19 C64 C63 . . 124.9(3) ?
    C63 C64 H64 . . 117.6 ?
    N17 C55 C54 . . 121.7(3) ?
    N17 C55 C56 . . 122.7(3) ?
    C56 C55 C54 . . 115.6(3) ?
    N16 C52 H52A . . 109.5 ?
    N16 C52 H52B . . 109.5 ?
    N16 C52 H52C . . 109.5 ?
    H52A C52 H52B . . 109.5 ?
    H52A C52 H52C . . 109.5 ?
    H52B C52 H52C . . 109.5 ?
    C62 C63 H63 . . 120.1 ?
    C64 C63 C62 . . 119.8(3) ?
    C64 C63 H63 . . 120.1 ?
    N13 C44 H44A . . 109.5 ?
    N13 C44 H44B . . 109.5 ?
    N13 C44 H44C . . 109.5 ?
    H44A C44 H44B . . 109.5 ?
    H44A C44 H44C . . 109.5 ?
    H44B C44 H44C . . 109.5 ?
    N15 C46 C47 . . 124.5(3) ?
    N15 C46 H46 . . 117.7 ?
    C47 C46 H46 . . 117.7 ?
    N14 C43 C42 . . 121.7(3) ?
    N14 C43 H43 . . 119.1 ?
    C42 C43 H43 . . 119.1 ?
    N14 C39 H39 . . 119.3 ?
    C40 C39 N14 . . 121.4(3) ?
    C40 C39 H39 . . 119.3 ?
    C31 C32 H32 . . 119.3 ?
    C33 C32 C31 . . 121.4(2) ?
    C33 C32 H32 . . 119.3 ?
    C55 C56 H56 . . 119.4 ?
    C57 C56 C55 . . 121.2(3) ?
    C57 C56 H56 . . 119.4 ?
    N17 C58 H58A . . 109.5 ?
    N17 C58 H58B . . 109.5 ?
    N17 C58 H58C . . 109.5 ?
    H58A C58 H58B . . 109.5 ?
    H58A C58 H58C . . 109.5 ?
    H58B C58 H58C . . 109.5 ?
    N18 C57 H57 . . 119.2 ?
    C56 C57 N18 . . 121.7(3) ?
    C56 C57 H57 . . 119.2 ?
    N20 C66 H66A . . 109.5 ?
    N20 C66 H66B . . 109.5 ?
    N20 C66 H66C . . 109.5 ?
    H66A C66 H66B . . 109.5 ?
    H66A C66 H66C . . 109.5 ?
    H66B C66 H66C . . 109.5 ?
    N16 C51 H51A . . 109.5 ?
    N16 C51 H51B . . 109.5 ?
    N16 C51 H51C . . 109.5 ?
    H51A C51 H51B . . 109.5 ?
    H51A C51 H51C . . 109.5 ?
    H51B C51 H51C . . 109.5 ?
    N13 C45 H45A . . 109.5 ?
    N13 C45 H45B . . 109.5 ?
    N13 C45 H45C . . 109.5 ?
    H45A C45 H45B . . 109.5 ?
    H45A C45 H45C . . 109.5 ?
    H45B C45 H45C . . 109.5 ?
    N20 C65 H65A . . 109.5 ?
    N20 C65 H65B . . 109.5 ?
    N20 C65 H65C . . 109.5 ?
    H65A C65 H65B . . 109.5 ?
    H65A C65 H65C . . 109.5 ?
    H65B C65 H65C . . 109.5 ?
    N17 C59 H59A . . 109.5 ?
    N17 C59 H59B . . 109.5 ?
    N17 C59 H59C . . 109.5 ?
    H59A C59 H59B . . 109.5 ?
    H59A C59 H59C . . 109.5 ?
    H59B C59 H59C . . 109.5 ?
loop_
    _geom_torsion_atom_site_label_1
    _geom_torsion_atom_site_label_2
    _geom_torsion_atom_site_label_3
    _geom_torsion_atom_site_label_4
    _geom_torsion_site_symmetry_1
    _geom_torsion_site_symmetry_2
    _geom_torsion_site_symmetry_3
    _geom_torsion_site_symmetry_4
    _geom_torsion
    _geom_torsion_publ_flag
    S2 C33 C32 C31 . . . . -178.5(2) ?
    O5 S1 C24 C25 . . . . 50.1(3) ?
    O5 S1 C24 C23 . . . . -131.4(2) ?
    O10 C30 C31 C32 . . . . 178.2(3) ?
    O10 C30 C38 N12 . . . . 1.2(4) ?
    O10 C30 C38 C34 . . . . -178.4(2) ?
    O4 S1 C24 C25 . . . . 169.1(2) ?
    O4 S1 C24 C23 . . . . -12.4(3) ?
    O7 S2 C33 C34 . . . . -57.5(3) ?
    O7 S2 C33 C32 . . . . 121.2(3) ?
    N11 C29 C21 O6 . . . . 0.1(4) ?
    N11 C29 C21 C22 . . . . -179.9(3) ?
    O3 S1 C24 C25 . . . . -70.0(3) ?
    O3 S1 C24 C23 . . . . 108.5(2) ?
    O9 S2 C33 C34 . . . . 61.6(3) ?
    O9 S2 C33 C32 . . . . -119.6(3) ?
    N17 C55 C56 C57 . . . . -179.3(3) ?
    C25 C29 C21 O6 . . . . -179.6(3) ?
    C25 C29 C21 C22 . . . . 0.4(4) ?
    N16 C48 C49 C50 . . . . 178.0(3) ?
    N16 C48 C47 C46 . . . . -178.6(3) ?
    C30 C31 C32 C33 . . . . 0.6(5) ?
    N20 C62 C63 C64 . . . . 179.1(3) ?
    C29 N11 C28 C27 . . . . 0.4(4) ?
    C29 C25 C24 S1 . . . . 178.2(2) ?
    C29 C25 C24 C23 . . . . -0.3(4) ?
    C29 C25 C26 C27 . . . . 0.4(4) ?
    N19 C64 C63 C62 . . . . 0.4(5) ?
    C35 C34 C38 N12 . . . . -0.7(4) ?
    C35 C34 C38 C30 . . . . 179.0(3) ?
    C35 C34 C33 S2 . . . . -0.7(4) ?
    C35 C34 C33 C32 . . . . -179.4(3) ?
    C35 C36 C37 N12 . . . . -0.1(5) ?
    O8 S2 C33 C34 . . . . -176.6(2) ?
    O8 S2 C33 C32 . . . . 2.1(3) ?
    C48 C49 C50 N15 . . . . 1.2(5) ?
    C48 C47 C46 N15 . . . . 0.1(5) ?
    C23 C22 C21 O6 . . . . -179.8(3) ?
    C23 C22 C21 C29 . . . . 0.2(4) ?
    C24 C25 C29 N11 . . . . 180.0(3) ?
    C24 C25 C29 C21 . . . . -0.3(4) ?
    C24 C25 C26 C27 . . . . 179.4(3) ?
    C24 C23 C22 C21 . . . . -0.8(4) ?
    C26 C25 C29 N11 . . . . -0.9(4) ?
    C26 C25 C29 C21 . . . . 178.7(3) ?
    C26 C25 C24 S1 . . . . -0.8(4) ?
    C26 C25 C24 C23 . . . . -179.3(3) ?
    C26 C27 C28 N11 . . . . -0.9(5) ?
    C34 C35 C36 C37 . . . . -0.1(4) ?
    C34 C33 C32 C31 . . . . 0.2(5) ?
    C49 C48 C47 C46 . . . . 1.3(4) ?
    C31 C30 C38 N12 . . . . -179.6(3) ?
    C31 C30 C38 C34 . . . . 0.8(4) ?
    C38 N12 C37 C36 . . . . -0.1(4) ?
    C38 C30 C31 C32 . . . . -1.1(4) ?
    C38 C34 C33 S2 . . . . 178.2(2) ?
    C38 C34 C33 C32 . . . . -0.5(4) ?
    C28 N11 C29 C25 . . . . 0.5(4) ?
    C28 N11 C29 C21 . . . . -179.2(3) ?
    C28 C27 C26 C25 . . . . 0.5(4) ?
    C33 C34 C38 N12 . . . . -179.6(3) ?
    C33 C34 C38 C30 . . . . 0.0(4) ?
    C61 C62 C63 C64 . . . . -0.7(5) ?
    C54 C55 C56 C57 . . . . 1.3(4) ?
    C36 C35 C34 C38 . . . . 0.5(4) ?
    C36 C35 C34 C33 . . . . 179.4(3) ?
    C62 C61 C60 N19 . . . . -1.2(5) ?
    C60 N19 C64 C63 . . . . -0.5(5) ?
    C60 C61 C62 N20 . . . . -178.7(3) ?
    C60 C61 C62 C63 . . . . 1.1(5) ?
    C50 N15 C46 C47 . . . . -0.9(5) ?
    C22 C23 C24 S1 . . . . -177.6(2) ?
    C22 C23 C24 C25 . . . . 0.9(4) ?
    C53 N18 C57 C56 . . . . -0.4(5) ?
    C53 C54 C55 N17 . . . . -179.8(3) ?
    C53 C54 C55 C56 . . . . -0.4(4) ?
    C37 N12 C38 C30 . . . . -179.2(3) ?
    C37 N12 C38 C34 . . . . 0.5(4) ?
    C41 C40 C39 N14 . . . . 0.4(5) ?
    C41 C42 C43 N14 . . . . -0.4(5) ?
    C47 C48 C49 C50 . . . . -1.9(4) ?
    C64 N19 C60 C61 . . . . 0.9(5) ?
    C55 C54 C53 N18 . . . . -0.8(5) ?
    C55 C56 C57 N18 . . . . -0.9(5) ?
    C52 N16 C48 C49 . . . . -4.7(5) ?
    C52 N16 C48 C47 . . . . 175.2(3) ?
    C44 N13 C41 C40 . . . . -0.5(5) ?
    C44 N13 C41 C42 . . . . 179.4(3) ?
    C46 N15 C50 C49 . . . . 0.3(5) ?
    C43 N14 C39 C40 . . . . 0.8(5) ?
    C43 C42 C41 N13 . . . . -178.4(3) ?
    C43 C42 C41 C40 . . . . 1.6(4) ?
    C39 N14 C43 C42 . . . . -0.8(5) ?
    C39 C40 C41 N13 . . . . 178.4(3) ?
    C39 C40 C41 C42 . . . . -1.6(4) ?
    C58 N17 C55 C54 . . . . -2.7(4) ?
    C58 N17 C55 C56 . . . . 177.9(3) ?
    C57 N18 C53 C54 . . . . 1.2(5) ?
    C66 N20 C62 C61 . . . . 174.1(3) ?
    C66 N20 C62 C63 . . . . -5.7(5) ?
    C51 N16 C48 C49 . . . . 179.8(3) ?
    C51 N16 C48 C47 . . . . -0.3(5) ?
    C45 N13 C41 C40 . . . . -176.3(3) ?
    C45 N13 C41 C42 . . . . 3.7(5) ?
    C65 N20 C62 C61 . . . . -3.0(5) ?
    C65 N20 C62 C63 . . . . 177.2(3) ?
    C59 N17 C55 C54 . . . . -177.4(3) ?
    C59 N17 C55 C56 . . . . 3.2(5) ?
loop_
    _geom_hbond_atom_site_label_D
    _geom_hbond_atom_site_label_H
    _geom_hbond_atom_site_label_A
    _geom_hbond_site_symmetry_D
    _geom_hbond_site_symmetry_H
    _geom_hbond_site_symmetry_A
    _geom_hbond_distance_DH
    _geom_hbond_distance_HA
    _geom_hbond_distance_DA
    _geom_hbond_angle_DHA
    _geom_hbond_publ_flag
    O6 H6 O8 . . 1_545 0.84(5) 2.00(5) 2.679(3) 137(4) yes
    O6 H6 N11 . . . 0.84(5) 2.24(5) 2.728(3) 117(4) yes
    O10 H10 O4 . . 1_555 0.89(5) 1.90(5) 2.674(3) 144(4) yes
    O10 H10 N12 . . . 0.89(5) 2.31(5) 2.730(3) 109(4) yes
    N14 H14 N15 . . 1_555 0.90(3) 1.91(3) 2.814(4) 174(3) yes
    N18 H18 N19 . . 1_555 0.90(3) 1.92(4) 2.816(4) 177(7) yes
    C27 H27 O6 . . 1_455 0.95 2.58 3.219(4) 125 yes
    C27 H27 O8 . . 1_445 0.95 2.27 3.194(4) 164 yes
    C36 H36 O4 . . 1_655 0.95 2.33 3.244(4) 160 yes
    C36 H36 O10 . . 1_655 0.95 2.58 3.216(4) 125 yes
    C39 H39 O3 . . 2_565 0.95 2.32 3.200(4) 154 yes
    C43 H43 O5 . . . 0.95 2.22 3.160(4) 169 yes
    C46 H46 O5 . . . 0.95 2.46 3.373(4) 161 yes
    C50 H50 O3 . . 2_565 0.95 2.43 3.292(4) 151 yes
    C53 H53 O9 . . 2_575 0.95 2.22 3.146(4) 164 yes
    C54 H54 O10 . . 2_675 0.95 2.55 3.450(4) 158 yes
    C57 H57 O7 . . . 0.95 2.22 3.143(4) 165 yes
    C60 H60 O7 . . . 0.95 2.40 3.325(4) 163 yes
    C64 H64 O9 . . 2_575 0.95 2.35 3.267(4) 162 yes
    C40 H40 Cg1 . . 2_565 0.95 2.63 3.498(3) 153 yes
    C49 H49 Cg2 . . 2_465 0.95 2.87 3.754(3) 156 yes
    C61 H61 Cg2 . . 1_555 0.95 2.70 3.571(3) 152 yes
_shelx_space_group_comment
;
The symmetry employed for this shelxl refinement is uniquely defined
by the following loop, which should always be used as a source of
symmetry information in preference to the above space-group names.
They are only intended as comments.
;
_shelx_estimated_absorpt_T_min     ?
_shelx_estimated_absorpt_T_max     ?
_shelx_hkl_file
;
   0   0   2  296.01    7.93
   0   0   3    0.10    0.17
   0   0   5   -0.05    0.26
   0   0   6 9999.00  253.65
   0   0   7    0.15    0.32
   0   0   8 1801.92   47.30
   0   0   9    0.60    0.45
   0   0   9   -0.10    0.40
   0   0   9    0.24    0.40
   0   0  10 2384.35   63.23
   0   0  10 2416.49   63.18
   0   0  10 2401.60   62.80
   0   0  10 2364.43   63.17
   0   0  11    0.71    0.49
   0   0  11    0.63    0.55
   0   0  11    0.32    0.50
   0   0  11    0.13    0.30
   0   0  11    0.48    0.53
   0   0  12 4526.10  112.40
   0   0  12 4225.03  113.24
   0   0  12 4388.23  113.02
   0   0  12 4317.88  112.57
   0   0  12 4214.93  113.19
   0   0  12 4326.03  113.19
   0   0  13   -0.13    0.38
   0   0  13    0.20    0.60
   0   0  13   -0.19    0.53
   0   0  13    0.41    0.75
   0   0  13    0.33    0.47
   0   0  13    0.40    0.57
   0   0  13   -0.60    0.79
   0   0  14  242.01    9.89
   0   0  14  244.17    9.14
   0   0  14  230.84    9.69
   0   0  14  258.70    9.18
   0   0  15    0.25    0.71
   0   0  15   -0.18    0.82
   0   0  15    0.24    0.65
   0   0  15    0.19    0.50
   0   0  16 4022.86  105.80
   0   0  16 3790.36  105.46
   0   0  16 3977.05  104.30
   0   0  16 4121.20  105.44
   0   0  17   -0.27    0.90
   0   0  17    0.27    0.60
   0   0  17   -0.25    0.79
   0   0  17   -0.20    0.94
   0   0  18   79.49    5.14
   0   0  18   73.84    4.85
   0   0  18   72.08    4.36
   0   0  19   -0.36    0.70
   0   0  19    0.21    0.56
   0   0  19    0.91    0.95
   0   0  20  640.42   19.29
   0   0  20  599.31   19.37
   0   0  21   -0.16    0.43
   0   0  21    0.17    0.54
   0   0  22  155.12    5.96
   0  -1   1    5.65    0.37
   0  -1   1    6.06    0.31
   0  -1   2    9.72    0.61
   0   1   2    9.94    0.45
   0  -1   2    9.51    0.55
   0  -1   3    6.75    0.60
   0   1   3    6.79    0.47
   0   1   4   33.30    1.40
   0   1   5   20.36    1.15
   0  -1   6  117.26    4.19
   0   1   6  113.02    3.91
   0  -1   7   41.33    2.27
   0   1   7   41.57    2.04
   0   1   8   42.97    2.24
   0  -1   8   44.29    2.44
   0  -1   9   26.69    2.02
   0   1   9   27.78    1.84
   0  -1   9   23.95    1.96
   0   1   9   27.88    2.07
   0  -1  10   45.66    3.00
   0  -1  10   48.43    3.04
   0  -1  10   55.52    3.20
   0   1  10   60.29    3.02
   0  -1  10   57.27    3.11
   0   1  10   52.17    2.80
   0  -1  11   11.16    1.52
   0  -1  11    9.79    1.41
   0  -1  11    9.99    1.42
   0   1  11    8.25    1.13
   0   1  11    9.50    1.21
   0  -1  11    8.47    1.23
   0   1  12   93.78    4.44
   0  -1  12   93.75    4.75
   0  -1  12   95.72    4.84
   0  -1  12  100.11    5.10
   0  -1  12   95.35    4.96
   0   1  12  112.83    4.86
   0  -1  12   92.76    4.89
   0  -1  13   90.84    4.92
   0  -1  13   95.59    5.17
   0  -1  13   90.21    4.38
   0  -1  13   90.04    5.11
   0  -1  13  101.06    4.64
   0   1  13   95.53    4.68
   0   1  13   94.78    4.56
   0  -1  13   98.05    4.93
   0   1  14   31.86    2.73
   0  -1  14   34.69    3.04
   0  -1  14   29.61    2.35
   0  -1  14   33.74    3.06
   0  -1  14   33.19    2.79
   0   1  14   29.65    2.49
   0  -1  14   31.55    2.55
   0   1  14   32.33    2.63
   0  -1  15   19.55    2.44
   0  -1  15   21.47    2.58
   0   1  15   23.45    2.43
   0  -1  15   20.01    2.22
   0  -1  15   18.34    2.05
   0   1  15   24.87    2.41
   0  -1  16   53.89    4.25
   0  -1  16   43.07    3.75
   0  -1  16   56.57    3.75
   0   1  16   54.20    3.77
   0   1  16   44.80    3.57
   0   1  17  108.24    5.77
   0  -1  17  103.16    6.05
   0   1  17   97.46    5.89
   0  -1  17   97.23    5.92
   0  -1  17   99.88    5.79
   0  -1  17  103.66    5.33
   0   1  17  106.64    5.50
   0  -1  18   28.99    3.05
   0   1  18   33.55    2.98
   0  -1  18   34.50    3.17
   0   1  18   36.23    2.96
   0  -1  18   32.88    2.81
   0  -1  19    5.66    1.17
   0   1  19    4.77    1.11
   0  -1  19    8.18    1.52
   0   1  19    6.39    1.38
   0  -1  20   12.94    1.85
   0   1  20   12.36    1.72
   0  -1  21    5.92    1.19
   0   1  21    7.32    1.21
   0  -1  22   11.13    1.30
   0  -2   0  859.32   21.95
   0  -2   0  857.72   21.89
   0  -2   1  124.62    3.72
   0  -2   1  131.99    3.64
   0  -2   2 1215.82   31.80
   0  -2   2 1242.84   31.65
   0   2   3  195.97    5.23
   0  -2   3  193.88    5.84
   0   2   4  448.95   11.89
   0  -2   4  455.82   12.56
   0  -2   5   28.36    1.66
   0   2   5   29.69    1.30
   0   2   6  720.16   19.12
   0   2   7   35.98    1.75
   0   2   8  509.92   14.25
   0  -2   9   16.78    1.60
   0   2   9   19.11    1.67
   0  -2   9   17.28    1.39
   0   2   9   18.26    1.38
   0  -2   9   22.01    1.81
   0  -2   9   18.98    1.68
   0   2   9   16.18    1.58
   0   2  10  325.90   10.53
   0  -2  10  313.76   10.47
   0  -2  10  307.60   10.44
   0   2  10  307.21   10.42
   0  -2  10  296.85    9.72
   0  -2  10  322.77   10.50
   0   2  10  328.54   10.53
   0   2  10  310.90    9.70
   0  -2  10  335.48   10.65
   0   2  10  314.43   10.14
   0   2  11  123.59    5.55
   0  -2  11  116.18    5.45
   0   2  11  126.66    5.58
   0  -2  11  127.64    5.64
   0  -2  11  121.98    4.93
   0   2  11  136.67    5.53
   0  -2  11  121.84    5.49
   0   2  11  126.41    5.55
   0   2  11  116.50    4.80
   0  -2  11  127.58    5.59
   0   2  11  118.49    5.17
   0  -2  12  273.28   10.08
   0   2  12  282.65    9.28
   0   2  12  282.84    9.95
   0  -2  12  274.88    9.95
   0   2  12  284.87   10.04
   0  -2  12  291.14   10.36
   0   2  12  285.42   10.31
   0   2  12  282.14   10.14
   0  -2  12  282.73   10.18
   0   2  12  294.43   10.33
   0   2  12  264.82    9.70
   0  -2  13   49.55    3.49
   0   2  13   60.74    3.65
   0   2  13   45.68    3.40
   0  -2  13   50.87    3.49
   0   2  13   47.95    3.56
   0  -2  13   49.57    3.60
   0  -2  13   49.00    3.14
   0   2  13   57.84    3.49
   0   2  13   52.91    3.65
   0  -2  13   47.50    3.49
   0   2  13   50.33    3.58
   0  -2  14  192.61    8.30
   0   2  14  206.23    8.32
   0   2  14  202.39    8.50
   0  -2  14  200.37    8.48
   0   2  14  203.87    8.46
   0   2  14  208.33    8.72
   0  -2  14  207.37    8.70
   0   2  14  192.81    7.99
   0  -2  14  195.79    7.72
   0  -2  14  198.62    7.68
   0  -2  15  102.47    5.69
   0   2  15  118.97    6.13
   0   2  15  120.89    5.94
   0   2  15  108.84    5.99
   0  -2  15  102.61    5.86
   0  -2  15  115.88    6.19
   0   2  15  114.55    6.18
   0  -2  15  121.03    5.52
   0   2  15  110.53    5.60
   0  -2  15  101.69    5.14
   0   2  16  212.11    9.00
   0   2  16  218.08    9.37
   0  -2  16  216.09    9.33
   0  -2  16  203.22    8.72
   0   2  16  198.18    8.99
   0  -2  16  212.66    9.20
   0  -2  16  189.90    8.00
   0   2  16  189.17    8.32
   0   2  16  220.65    8.92
   0   2  17   88.79    5.31
   0  -2  17   81.63    5.38
   0   2  17   97.73    5.70
   0  -2  17   92.37    4.86
   0   2  17   82.93    4.83
   0  -2  17   87.54    5.50
   0   2  17   73.84    5.13
   0  -2  17   89.73    5.34
   0   2  17   82.90    5.01
   0  -2  18   92.25    5.54
   0   2  18   88.11    5.39
   0   2  18   84.46    5.05
   0  -2  18   84.30    4.66
   0   2  18   80.76    4.72
   0   2  18   88.89    5.31
   0  -2  18   99.56    5.53
   0   2  19   39.99    3.23
   0  -2  19   37.42    2.84
   0   2  19   40.09    3.00
   0  -2  19   43.05    3.40
   0   2  19   45.39    3.49
   0  -2  20  125.37    5.98
   0   2  20  113.81    5.76
   0   2  20  120.60    5.74
   0  -2  21   39.21    2.85
   0  -2  22  100.76    4.44
   0  -3   0    0.20    0.14
   0  -3   0    0.12    0.14
   0   3   1    2.34    0.17
   0  -3   1    2.55    0.19
   0  -3  -1    2.69    0.19
   0  -3   1    3.20    0.35
   0  -3   1    3.26    0.40
   0  -3  -1    2.63    0.18
   0  -3   2    9.58    0.69
   0  -3   2    8.90    0.73
   0  -3   3    9.66    0.84
   0  -3   4    4.37    0.63
   0  -3   5    7.26    0.86
   0   3   5    7.78    0.50
   0  -3   6    4.52    0.75
   0   3   6    4.35    0.44
   0  -3   7    9.01    1.12
   0   3   7    8.29    0.70
   0   3   8    4.36    0.57
   0  -3   8    3.24    0.70
   0  -3   9   35.31    2.36
   0   3   9   30.97    2.25
   0   3   9   35.09    2.27
   0   3   9   33.88    1.81
   0  -3   9   29.80    2.19
   0   3   9   33.97    2.30
   0   3   9   31.62    2.19
   0  -3   9   33.73    2.02
   0  -3   9   33.34    2.26
   0   3   9   32.58    2.21
   0  -3  10   47.01    2.99
   0   3  10   53.87    3.12
   0   3  10   54.79    3.05
   0   3  10   48.32    2.39
   0  -3  10   43.56    2.86
   0   3  10   44.53    2.93
   0   3  10   50.17    2.99
   0  -3  10   50.28    2.68
   0  -3  10   46.15    2.92
   0   3  10   53.10    3.08
   0   3  11    5.37    1.04
   0  -3  11    2.88    0.79
   0  -3  11    5.12    1.07
   0   3  11    3.53    0.89
   0   3  11    3.31    0.80
   0  -3  11    4.29    0.84
   0  -3  11    2.96    0.80
   0   3  11    4.22    0.98
   0   3  11    6.03    1.07
   0  -3  12   13.37    1.75
   0   3  12   13.58    1.76
   0  -3  12   13.17    1.56
   0   3  12   12.38    1.65
   0  -3  12   14.19    1.50
   0   3  12   14.66    1.74
   0   3  12   12.84    1.71
   0  -3  12   13.54    1.73
   0  -3  12   11.45    1.60
   0   3  12   10.25    1.57
   0   3  12   11.46    1.51
   0   3  12   15.29    1.85
   0  -3  12   14.55    1.81
   0   3  12   14.83    1.78
   0   3  13   10.51    1.57
   0  -3  13    7.62    1.39
   0   3  13   14.26    1.84
   0   3  13   10.64    1.57
   0   3  13   11.36    1.59
   0   3  13    9.13    1.53
   0  -3  13    8.09    1.49
   0   3  13   12.11    1.75
   0  -3  13   10.99    1.54
   0  -3  13    9.11    1.51
   0  -3  14   42.57    3.46
   0   3  14   47.35    3.49
   0  -3  14   45.68    3.55
   0   3  14   48.30    3.64
   0   3  14   55.12    3.84
   0   3  14   55.82    3.67
   0  -3  14   46.87    3.24
   0   3  14   44.26    3.58
   0  -3  14   53.61    3.84
   0  -3  15   14.84    2.07
   0   3  15   17.84    2.19
   0   3  15   15.31    2.19
   0  -3  15   14.69    2.06
   0   3  15   18.20    2.30
   0   3  15   17.35    2.25
   0   3  15   15.06    1.99
   0  -3  15   16.61    1.92
   0  -3  15   18.35    2.00
   0  -3  15   17.66    2.31
   0   3  16   16.19    2.12
   0   3  16   15.27    2.05
   0  -3  16   14.36    1.90
   0  -3  16   17.70    2.33
   0  -3  16   15.89    2.22
   0   3  16   15.07    2.18
   0   3  16   15.24    2.23
   0  -3  16   17.20    2.24
   0   3  16   16.44    2.17
   0   3  17   19.23    2.35
   0   3  17   18.41    2.27
   0  -3  17   17.20    2.33
   0   3  17   18.83    2.38
   0  -3  17   20.97    2.47
   0  -3  17   22.36    2.68
   0   3  17   19.87    2.49
   0   3  17   17.47    2.13
   0  -3  17   24.21    2.33
   0  -3  18   18.79    2.00
   0   3  18   12.06    1.76
   0  -3  18   15.13    2.11
   0   3  18   15.81    2.13
   0   3  18   11.59    1.80
   0  -3  18   14.34    1.90
   0  -3  19    7.26    1.23
   0  -3  19    7.30    1.50
   0   3  19    6.42    1.32
   0   3  19    7.19    1.41
   0  -3  19    7.63    1.43
   0   3  20   10.43    1.55
   0  -3  20   10.11    1.61
   0  -3  20   13.38    1.69
   0  -3  21   33.60    2.53
   0   3 -21   33.52    2.37
   0  -3  21   30.22    2.35
   0  -4   0   66.16    2.16
   0  -4   1  181.91    5.46
   0  -4  -1  188.42    5.00
   0   4   2 3760.00   94.18
   0  -4   2 3702.01   94.22
   0  -4   2 3639.97   94.85
   0  -4   3  159.64    4.63
   0   4   3  152.06    4.57
   0  -4   3  164.38    5.19
   0   4   4  527.98   14.06
   0  -4   4  511.96   14.07
   0  -4   4  526.83   14.66
   0  -4   5   10.11    0.88
   0   4   5    9.59    0.85
   0  -4   6  233.97    7.38
   0   4   6  236.88    7.34
   0  -4   6  244.70    7.88
   0   4   7  127.47    4.68
   0  -4   7  119.71    4.64
   0   4   8  734.57   20.11
   0  -4   8  745.39   20.18
   0  -4   8  760.37   20.72
   0   4   8  678.26   20.21
   0  -4   8  696.43   19.76
   0   4   8  690.81   20.16
   0   4   9   72.03    3.66
   0  -4   9   72.42    3.31
   0   4   9   72.32    3.67
   0   4   9   64.72    3.49
   0  -4   9   67.24    3.58
   0   4   9   70.42    3.55
   0  -4   9   77.70    3.72
   0   4   9   71.74    3.57
   0  -4   9   79.52    3.99
   0  -4  10    7.67    1.03
   0   4  10    7.87    1.19
   0   4  10    7.08    1.19
   0  -4  10    6.42    1.09
   0   4  10    7.47    1.17
   0   4  10    7.23    1.13
   0  -4  10    6.35    1.08
   0   4  10    8.25    1.18
   0  -4  11   57.84    3.08
   0   4  11   57.07    3.51
   0   4  11   48.36    3.30
   0   4  11   56.05    3.43
   0  -4  11   56.04    3.29
   0  -4  11   55.23    3.37
   0   4  11   56.50    3.37
   0   4  11   57.22    3.48
   0  -4  11   50.40    3.32
   0   4  12  192.14    7.75
   0   4  12  192.88    7.76
   0   4  12  195.09    7.83
   0  -4  12  188.31    7.09
   0   4  12  194.83    7.79
   0  -4  12  196.18    7.89
   0   4  12  185.52    7.70
   0  -4  12  187.85    7.41
   0   4  12  182.17    7.57
   0  -4  12  188.13    7.72
   0   4  13  104.68    5.36
   0  -4  13   96.09    5.20
   0   4  13   97.07    5.21
   0   4  13  107.88    5.46
   0  -4  13   96.46    4.67
   0   4  13   97.80    5.25
   0  -4  13   95.84    5.28
   0   4  13   93.50    5.13
   0  -4  13  104.90    5.56
   0  -4  13  108.04    5.13
   0  -4  14  465.38   15.92
   0   4  14  476.16   15.95
   0   4  14  462.66   15.87
   0   4  14  479.23   15.95
   0  -4  14  485.25   16.11
   0   4  14  481.66   16.06
   0   4  14  469.43   15.81
   0  -4  14  480.01   16.22
   0  -4  14  499.01   15.57
   0  -4  15   21.60    2.50
   0   4  15   29.22    2.83
   0   4  15   23.44    2.60
   0   4  15   25.78    2.64
   0  -4  15   23.83    2.67
   0   4  15   23.94    2.59
   0   4  15   29.67    2.78
   0  -4  15   18.02    2.39
   0  -4  15   26.76    2.46
   0   4  16   87.27    5.30
   0  -4  16   87.75    5.33
   0   4  16   91.59    5.30
   0  -4  16   86.11    5.34
   0   4  16   84.21    5.22
   0  -4  16   93.02    4.90
   0  -4  16  100.29    4.97
   0   4  16   86.92    5.05
   0  -4  16   86.96    5.36
   0   4  16   90.36    5.24
   0   4  17   10.65    1.68
   0  -4  17   11.40    1.60
   0  -4  17   11.80    1.88
   0   4  17    7.48    1.55
   0   4  17   12.59    1.96
   0  -4  17    6.66    1.44
   0   4  17   11.91    1.85
   0  -4  17   12.78    1.94
   0   4  17   11.93    1.85
   0  -4  18  211.77    8.11
   0   4  18  199.61    8.60
   0  -4  18  225.43    9.02
   0   4  18  204.50    8.75
   0  -4  19    2.59    0.78
   0  -4  19    2.41    0.97
   0   4  19    1.00    0.67
   0  -4  19    2.26    0.85
   0  -4  20   23.76    2.25
   0   4 -20   25.36    2.23
   0  -4  20   22.92    2.17
   0  -4  21    4.51    0.94
   0   4 -21    4.00    0.84
   0  -4  21    3.84    0.87
   0  -4  22   13.23    1.29
   0  -5   0    0.06    0.13
   0  -5   1    1.14    0.29
   0  -5  -1    0.93    0.17
   0  -5   2    2.28    0.44
   0  -5  -2    1.91    0.18
   0  -5   3    1.92    0.29
   0   5   3    1.83    0.27
   0  -5   3    1.57    0.44
   0  -5   4    4.29    0.51
   0   5   4    4.30    0.48
   0  -5   4    4.15    0.71
   0  -5   5   22.83    1.35
   0   5   5   22.83    1.31
   0  -5   5   25.00    1.74
   0  -5   6   66.53    2.85
   0   5   6   65.52    2.77
   0  -5   6   66.01    3.27
   0  -5   7   37.76    2.13
   0   5   7   38.84    2.12
   0  -5   7   36.84    2.45
   0   5   7   34.23    2.25
   0   5   8   77.50    3.54
   0  -5   8   78.91    3.57
   0  -5   8   84.09    4.10
   0   5   8   79.04    3.84
   0   5   8   75.13    3.72
   0   5   9    5.08    0.98
   0  -5   9    6.31    0.96
   0   5   9    7.79    1.11
   0   5   9    7.91    1.17
   0   5   9    6.67    1.03
   0  -5   9    4.77    0.89
   0  -5   9    6.55    1.04
   0   5   9    6.27    0.97
   0  -5   9    6.88    1.19
   0  -5  10   17.89    1.62
   0   5  10   13.17    1.60
   0   5  10   13.22    1.56
   0   5  10   13.08    1.64
   0   5  10   14.19    1.59
   0  -5  10   13.29    1.56
   0  -5  10   13.88    1.52
   0   5  10   15.54    1.61
   0  -5  10   16.17    1.84
   0  -5  11   22.76    2.30
   0   5  11   18.82    1.90
   0   5  11   23.98    2.17
   0   5  11   23.83    2.26
   0   5  11   22.01    2.10
   0  -5  11   21.21    2.07
   0   5  11   22.06    2.20
   0  -5  11   22.50    1.93
   0   5  11   23.28    2.09
   0  -5  11   24.82    2.17
   0   5  12   20.64    2.05
   0   5  12   18.99    2.04
   0   5  12   18.19    1.95
   0  -5  12   17.95    1.95
   0   5  12   16.56    1.90
   0   5  12   19.67    2.16
   0  -5  12   14.56    1.61
   0   5  12   17.82    2.00
   0  -5  12   18.86    2.06
   0   5  12   14.51    1.91
   0  -5  13    4.32    1.12
   0   5  13    3.64    1.04
   0  -5  13    3.21    0.95
   0   5  13    4.16    1.08
   0  -5  13    4.54    1.08
   0   5  13    3.83    1.05
   0   5  13    4.33    1.13
   0   5  13    3.57    1.06
   0  -5  13    3.52    0.99
   0  -5  14   34.38    2.99
   0   5  14   32.26    2.92
   0   5  14   29.54    2.85
   0   5  14   39.36    3.17
   0   5  14   29.10    2.79
   0  -5  14   29.23    2.80
   0   5  14   30.59    2.85
   0  -5  14   35.29    2.86
   0   5  15    4.24    1.21
   0  -5  15    8.09    1.45
   0   5  15    6.97    1.43
   0  -5  15    6.52    1.39
   0   5  15    3.87    1.13
   0  -5  15    7.15    1.43
   0   5  15    7.67    1.47
   0  -5  15    5.10    1.34
   0  -5  16    3.54    1.04
   0  -5  16    1.65    0.86
   0   5  16    2.30    0.93
   0   5  16    2.30    0.87
   0   5  16    4.22    1.22
   0  -5  16    3.14    1.10
   0  -5  16    3.61    1.07
   0   5  16    3.65    1.12
   0  -5  17    6.35    1.32
   0   5  17    5.10    1.28
   0  -5  17    4.47    1.03
   0  -5  18    8.62    1.55
   0   5  18   11.73    1.71
   0  -5  18   13.46    1.62
   0  -5  19    1.07    0.62
   0  -5  19    1.64    0.78
   0   5 -19    2.17    0.77
   0  -5  20   29.46    2.36
   0   5 -20   27.18    2.24
   0  -5  20   27.00    2.28
   0  -5  21    0.92    0.52
   0   5 -21    0.41    0.47
   0  -5  21    1.37    0.53
   0  -6   0   25.98    1.22
   0  -6   1  560.78   15.18
   0  -6   2  622.09   17.04
   0  -6  -3  284.57    7.71
   0  -6   3  319.31    8.96
   0  -6   4   57.93    2.18
   0   6   4   60.61    2.16
   0  -6   5   47.01    2.62
   0  -6   5   47.45    2.08
   0   6   5   48.60    2.03
   0  -6   6   80.29    3.88
   0   6   6   85.16    3.23
   0  -6   6   83.25    3.30
   0  -6   7   50.94    3.03
   0  -6   7   48.51    2.49
   0   6   7   50.10    2.45
   0  -6   8   73.16    3.49
   0   6   8   73.38    3.43
   0   6  -8   86.40    3.50
   0  -6   8   82.30    4.17
   0  -6   9    7.59    1.26
   0  -6   9    7.00    1.04
   0   6   9    8.47    1.09
   0  -6   9    6.34    1.02
   0  -6   9    8.62    1.17
   0   6   9    6.12    0.96
   0   6   9    8.12    1.12
   0  -6  10  142.81    5.98
   0   6  10  151.26    6.03
   0   6  10  165.45    6.33
   0  -6  10  147.09    5.83
   0  -6  10  146.81    6.12
   0   6  10  152.56    6.13
   0  -6  10  145.39    6.17
   0  -6  10  152.10    6.74
   0   6  10  148.43    6.08
   0   6  11   50.70    3.21
   0  -6  11   50.84    3.23
   0   6  11   53.90    3.33
   0  -6  11   49.67    3.03
   0   6  11   49.77    3.46
   0   6  11   42.69    3.16
   0   6  11   54.57    3.38
   0  -6  11   56.46    3.46
   0  -6  11   54.22    3.41
   0   6  11   52.81    3.32
   0  -6  11   57.02    3.82
   0   6  12   18.42    2.01
   0   6  12   18.00    2.01
   0   6  12   15.87    1.86
   0   6  12   15.78    2.01
   0  -6  12   17.28    1.78
   0  -6  12   15.63    2.12
   0  -6  12   17.33    1.94
   0   6  12   14.61    1.78
   0  -6  12   12.20    1.67
   0   6  13  114.74    5.68
   0   6  13  118.34    5.87
   0   6  13  113.47    5.67
   0  -6  13  119.90    5.84
   0  -6  13  117.11    5.36
   0   6  13  110.56    5.58
   0  -6  13  115.34    5.70
   0  -6  13  127.90    6.44
   0  -6  14  227.63    8.44
   0   6  14  219.00    8.86
   0  -6  14  208.57    8.80
   0   6  14  226.97    9.08
   0  -6  14  227.11    9.03
   0   6  14  214.88    8.82
   0  -6  15   32.91    2.87
   0   6  15   30.34    2.80
   0  -6  15   29.96    2.82
   0   6  15   32.76    2.97
   0  -6  15   39.66    3.18
   0   6  16   48.41    3.61
   0  -6  16   57.91    3.78
   0  -6  17  105.91    5.09
   0  -6  17  100.40    5.33
   0   6 -17  103.53    5.53
   0  -6  18  144.26    5.94
   0   6 -18  131.98    6.35
   0  -6  18  143.00    6.35
   0  -6  19   30.99    2.48
   0  -6  19   26.65    2.28
   0   6 -19   23.78    2.24
   0   6 -20    1.37    0.59
   0  -6  20    0.28    0.47
   0   6 -20    1.32    0.55
   0  -6  20    1.26    0.60
   0   6 -21    1.62    0.58
   0  -6  21    2.31    0.64
   0  -7   0   15.60    0.93
   0  -7   1   80.85    3.00
   0  -7   2   45.58    2.20
   0  -7   3    4.57    0.75
   0   7  -3    5.18    0.89
   0   7  -4    0.77    0.45
   0  -7   4    0.10    0.33
   0   7  -4   -0.29    0.38
   0   7  -4    0.29    0.40
   0   7  -4    0.37    0.41
   0   7  -5   28.54    2.21
   0   7  -5   28.60    1.90
   0  -7   5   30.13    2.08
   0   7  -5   28.30    1.90
   0   7  -5   24.52    2.02
   0   7  -6    5.23    0.98
   0  -7   6    4.57    0.88
   0   7  -6    4.65    0.81
   0  -7   6    4.09    0.58
   0   7   6    4.73    0.59
   0   7  -6    5.17    0.85
   0   7  -6    3.72    0.82
   0  -7   7    4.67    0.96
   0   7  -7    5.24    0.86
   0   7  -7    5.22    1.10
   0  -7   7    4.78    0.72
   0   7   7    4.43    0.65
   0   7  -8   20.36    1.66
   0  -7   8   22.99    2.13
   0   7   8   20.92    1.57
   0  -7   8   19.68    1.60
   0   7  -8   21.70    2.14
   0  -7   9    0.89    0.54
   0   7   9    0.56    0.49
   0   7  -9    0.58    0.55
   0   7   9    0.50    0.40
   0   7   9    0.34    0.30
   0  -7   9    0.62    0.39
   0   7  -9    0.52    0.39
   0  -7   9    0.56    0.53
   0   7  10   21.28    1.86
   0  -7  10   21.05    1.90
   0  -7  10   26.01    2.49
   0  -7  10   23.15    1.98
   0   7  10   24.40    2.14
   0  -7  10   23.27    2.17
   0  -7  11    1.22    0.72
   0   7  11    1.17    0.71
   0  -7  11    1.18    0.69
   0  -7  11    0.22    0.50
   0   7  11    0.17    0.45
   0   7  11    0.76    0.48
   0  -7  11    1.12    0.53
   0   7  11    0.31    0.35
   0   7  12   23.24    2.25
   0  -7  12   24.00    2.39
   0   7  12   19.33    2.14
   0  -7  12   21.26    2.06
   0  -7  12   19.68    2.36
   0   7  12   20.41    2.01
   0   7  12   21.77    2.10
   0   7  13    6.78    1.40
   0  -7  13    8.51    1.64
   0  -7  13   10.29    1.64
   0  -7  13    7.97    1.40
   0   7  13    7.39    1.29
   0   7 -13    7.59    1.50
   0  -7  13    7.56    1.29
   0  -7  14    2.85    1.08
   0  -7  14    2.71    0.95
   0   7 -14    4.32    1.16
   0  -7  15    7.35    1.57
   0   7 -15    7.58    1.50
   0  -7  16   69.92    4.18
   0   7 -16   70.80    4.54
   0  -7  17   18.76    2.00
   0   7 -17   17.58    2.10
   0  -7  17   17.37    1.86
   0   7 -18    0.18    0.49
   0   7 -18    0.78    0.65
   0  -7  18    0.15    0.52
   0  -7  19    0.76    0.57
   0   7 -19   -0.15    0.43
   0   7 -19    0.33    0.52
   0  -7  19    0.13    0.44
   0  -7  20    6.02    0.97
   0   7 -20    5.11    0.95
   0  -7  20    4.97    0.76
   0   7 -20    5.31    0.87
   0   8   0  199.73    7.07
   0   8   0  191.32    6.90
   0   8   1   55.35    2.93
   0   8  -1   57.65    3.10
   0   8   1   53.96    2.81
   0   8  -1   57.99    2.96
   0   8  -1   55.38    3.11
   0  -8   1   60.58    2.42
   0   8  -1   58.34    3.01
   0   8   1   55.62    2.91
   0   8  -2   37.56    2.46
   0   8   2   35.88    2.22
   0   8  -2   33.49    2.22
   0   8   2   35.23    2.19
   0   8  -2   38.19    2.29
   0   8   2   32.04    2.05
   0   8  -2   32.41    2.33
   0  -8   2   32.02    1.84
   0   8  -3   69.86    3.64
   0   8   3   68.36    3.31
   0   8  -3   66.12    3.33
   0   8   3   69.13    3.26
   0   8   3   71.03    3.22
   0   8  -3   64.30    3.26
   0   8  -3   69.54    3.67
   0  -8   3   73.58    3.23
   0   8  -4   57.97    3.28
   0   8   4   53.29    2.78
   0   8  -4   52.96    2.91
   0   8   4   51.56    2.70
   0   8  -4   57.47    3.34
   0  -8   4   59.03    3.00
   0   8  -4   54.17    2.94
   0  -8   5   36.61    2.46
   0   8  -5   37.92    2.71
   0   8  -5   37.43    2.41
   0   8  -5   44.39    2.92
   0   8   5   41.08    2.34
   0   8  -5   43.68    2.56
   0  -8   6   74.43    3.86
   0   8  -6   70.36    4.00
   0   8  -6   75.31    3.63
   0   8  -6   77.71    4.20
   0   8  -6   76.58    3.64
   0   8  -7  288.02   10.48
   0   8  -7  302.64   10.72
   0  -8   7  308.98   10.38
   0   8  -7  285.85    9.56
   0  -8   8  240.99    9.05
   0  -8   8  236.62    8.60
   0   8  -8  245.61    9.34
   0   8  -8  246.35    9.45
   0   8   8  242.24    8.44
   0   8  -8  230.65    8.10
   0  -8   9  165.12    7.31
   0  -8   9  172.66    6.92
   0   8  -9  155.93    7.37
   0   8  -9  179.92    7.72
   0   8   9  175.72    6.78
   0   8  -9  165.08    6.22
   0  -8  10   69.95    3.74
   0  -8  10   59.91    4.08
   0   8 -10   67.76    4.48
   0   8 -10   68.58    4.51
   0   8  10   67.60    3.84
   0  -8  10   66.02    3.90
   0  -8  11   21.37    2.07
   0  -8  11   20.76    2.43
   0   8 -11   20.29    2.48
   0   8 -11   22.59    2.60
   0   8  11   25.05    2.35
   0  -8  11   28.71    2.50
   0  -8  12   13.84    1.67
   0  -8  12   12.96    1.77
   0   8 -12   11.92    1.89
   0   8  12   13.86    1.78
   0  -8  12   13.21    1.98
   0  -8  13   56.29    3.44
   0  -8  13   52.33    4.05
   0   8 -13   48.98    3.89
   0   8 -13   46.36    3.86
   0   8  13   47.22    3.43
   0  -8  13   49.43    3.53
   0  -8  14   80.01    5.14
   0  -8  14   78.52    4.24
   0   8 -14   71.34    4.77
   0   8 -14   64.73    4.63
   0  -8  14   78.33    4.59
   0  -8  15    4.59    1.07
   0  -8  15    3.21    1.05
   0   8 -15    4.48    1.19
   0   8 -15    3.38    1.06
   0   8 -16   36.33    3.18
   0   8 -16   40.86    3.29
   0  -8  16   38.14    2.79
   0  -8  17   26.48    2.22
   0   8 -17   28.18    2.58
   0  -8  17   27.34    2.21
   0   8 -17   28.26    2.64
   0   8 -18   20.99    2.07
   0   8 -18   19.67    2.03
   0   8 -19   11.10    1.31
   0  -8  19   13.04    1.43
   0   8 -20    9.45    1.14
   0  -8  20   12.95    1.26
   0   9   0    9.03    1.27
   0   9   0    5.91    1.05
   0   9  -1   18.23    1.66
   0   9   1   19.93    1.69
   0   9  -1   21.03    1.91
   0   9   1   19.63    1.74
   0   9  -1   17.20    1.68
   0   9   1   16.61    1.63
   0   9  -1   17.76    1.75
   0   9   2    5.63    0.96
   0   9  -2    6.80    1.11
   0  -9   2    6.52    0.79
   0   9  -2    8.84    1.25
   0   9  -2    7.03    1.05
   0   9   2    9.99    1.19
   0   9   2    6.10    1.00
   0   9  -2    7.02    1.10
   0   9  -3   46.86    2.84
   0   9   3   46.26    2.74
   0   9  -3   45.81    2.78
   0  -9   3   46.96    2.51
   0   9  -3   50.95    3.18
   0   9  -3   41.71    2.89
   0   9   3   47.72    2.70
   0   9  -4   24.59    1.99
   0   9   4   19.33    1.71
   0   9  -4   18.68    1.77
   0   9   4   21.71    1.75
   0   9  -4   21.56    2.06
   0  -9   4   21.43    1.76
   0   9  -4   25.15    2.23
   0   9  -5    5.17    1.08
   0   9  -5    7.18    1.21
   0   9  -5    4.40    0.88
   0   9  -5    6.16    1.07
   0  -9   5    5.41    0.97
   0   9  -6    3.38    0.78
   0   9  -6    5.53    1.15
   0  -9   6    2.67    0.85
   0   9  -6    3.10    0.92
   0   9  -6    3.54    0.86
   0   9  -7    4.32    1.08
   0   9   7    4.16    0.74
   0   9  -7    3.38    0.85
   0   9  -7    2.71    0.75
   0   9   7    3.97    0.85
   0  -9   7    2.94    0.80
   0  -9   7    4.38    1.03
   0   9  -7    3.29    0.97
   0   9  -8    6.20    1.28
   0   9  -8    8.31    1.23
   0   9   8    5.66    0.85
   0  -9   8    7.25    1.22
   0   9   8    6.19    1.07
   0   9  -8    7.52    1.15
   0   9  -8    6.63    1.39
   0  -9   8    6.72    1.30
   0   9   9    2.02    0.76
   0   9  -9    0.47    0.58
   0  -9   9    0.67    0.53
   0   9  -9    1.31    0.56
   0   9  -9    0.93    0.61
   0  -9   9    0.63    0.66
   0   9  10   22.25    2.13
   0   9 -10   23.52    2.60
   0   9 -10   23.64    2.61
   0  -9  10   22.61    2.47
   0  -9  10   24.49    2.29
   0   9 -10   17.62    1.70
   0  -9  10   19.27    1.97
   0   9 -11    4.89    1.32
   0  -9  11    3.58    1.06
   0  -9  11    4.28    1.20
   0   9 -11    5.36    1.34
   0  -9  11    5.35    1.16
   0   9  11    5.08    1.12
   0   9 -12    1.57    0.83
   0  -9  12    1.57    0.88
   0   9  12    1.27    0.75
   0  -9  12    1.24    0.83
   0   9 -12    2.06    0.93
   0  -9  12    0.99    0.73
   0  -9  13   13.51    2.07
   0   9 -13   17.94    2.35
   0   9 -13   16.77    2.32
   0  -9  13   16.36    2.06
   0  -9  13   19.52    1.99
   0   9 -14   22.50    2.56
   0  -9  14   21.66    2.11
   0   9 -14   18.31    2.38
   0  -9  14   23.20    2.38
   0  -9  15    8.79    1.54
   0   9 -15    9.66    1.62
   0   9 -15    6.90    1.45
   0   9 -16    2.62    0.90
   0   9 -16    1.04    0.62
   0   9 -17    7.93    1.31
   0   9 -17    8.61    1.39
   0   9 -18   15.13    1.61
   0   9 -18   12.70    1.53
   0   9 -19    4.01    0.76
   0  -9  19    4.78    0.83
   0  10   0  632.76   18.76
   0  10  -1  306.69   10.35
   0  10   1  279.26    9.76
   0  10  -1  283.27   10.07
   0  10   1  282.84   10.01
   0  10   1  299.51    9.76
   0  10  -1  283.90    9.92
   0  10   1  292.26    9.83
   0  10  -1  270.59    9.61
   0  10  -2  251.58    9.09
   0  10   2  240.69    8.52
   0  10  -2  235.66    8.58
   0  10   2  227.08    8.67
   0  10  -2  240.50    8.83
   0  10   2  237.59    8.36
   0  10   2  245.50    8.53
   0  10  -2  250.52    8.91
   0  10  -2  222.68    8.39
   0  10  -3   53.61    3.50
   0  10   3   52.93    3.08
   0  10  -3   57.48    3.36
   0  10   3   57.38    3.23
   0  10  -3   57.07    3.31
   0  10   3   51.98    3.31
   0  10  -3   51.81    3.34
   0  10  -3   50.67    3.34
   0  10   4  176.55    6.47
   0  10  -4  177.68    7.32
   0  10  -4  178.37    7.12
   0  10   4  182.44    7.01
   0  10  -4  169.00    6.76
   0 -10   4  168.58    6.34
   0  10  -4  168.06    7.26
   0  10   5   75.03    3.71
   0  10  -5   75.86    4.45
   0  10  -5   79.46    4.26
   0  10   5   77.75    4.08
   0  10  -5   78.63    4.08
   0 -10   5   88.61    4.16
   0  10  -5   79.17    4.55
   0  10  -6  508.15   15.89
   0  10   6  459.93   14.05
   0  10  -6  488.53   15.64
   0  10   6  460.20   14.52
   0  10  -6  486.56   15.03
   0  10  -6  461.86   14.65
   0 -10   6  465.71   14.86
   0 -10   6  454.37   14.55
   0  10   6  478.11   14.33
   0  10  -7   68.85    4.38
   0  10  -7   71.89    3.78
   0 -10   7   69.74    3.82
   0  10   7   60.98    3.22
   0  10  -7   69.85    4.32
   0  10   7   60.57    3.47
   0  10  -7   62.43    3.73
   0 -10   7   67.50    3.99
   0  10  -8   43.14    2.81
   0 -10   8   40.04    3.15
   0  10   8   35.41    2.30
   0  10   8   42.14    2.84
   0  10  -8   38.67    3.34
   0  10  -8   41.90    3.41
   0  10  -8   43.09    2.93
   0 -10   8   41.96    2.99
   0  10   9   44.55    3.03
   0  10  -9   43.14    3.63
   0  10  -9   41.12    3.50
   0  10  -9   43.75    2.81
   0 -10   9   40.69    3.28
   0 -10   9   46.58    3.22
   0  10  -9   45.22    2.96
   0  10  10  316.38   10.75
   0  10 -10  304.93   11.90
   0  10 -10  299.50   11.86
   0 -10  10  298.93   11.45
   0 -10  10  295.64   10.46
   0 -10  10  302.49   10.86
   0  10 -10  310.21   10.11
   0  10 -11   13.79    2.08
   0 -10  11   10.17    1.53
   0  10 -11    9.22    1.78
   0 -10  11   11.74    1.84
   0  10  11   12.06    1.66
   0 -10  11   12.13    1.78
   0  10 -12   98.10    5.74
   0 -10  12   88.57    5.03
   0  10 -12   94.07    5.68
   0  10  12  109.96    5.20
   0 -10  12  101.18    4.90
   0  10 -13    7.79    1.66
   0 -10  13    6.60    1.21
   0  10 -13    6.38    1.42
   0 -10  13    4.42    1.13
   0 -10  14   83.99    4.65
   0 -10  14   90.13    4.39
   0  10 -14   75.51    4.87
   0  10 -14   83.06    4.97
   0  10 -15   29.08    2.80
   0  10 -15   25.14    2.53
   0  10 -16  124.46    5.89
   0  10 -16  133.17    5.96
   0  10 -17   12.46    1.51
   0  10 -17   12.16    1.48
   0  10 -18   23.27    1.79
   0  11   0    0.32    0.43
   0  11  -1    4.59    1.10
   0  11   1    4.75    1.09
   0  11  -1    4.48    0.98
   0  11   1    6.32    1.10
   0  11   1    5.48    1.06
   0  11  -2    2.78    0.88
   0  11   2    3.63    1.05
   0  11  -2    2.57    0.89
   0  11  -2    4.27    1.05
   0  11   2    4.20    0.91
   0  11  -2    3.54    0.93
   0  11  -3   10.10    1.53
   0  11   3   11.93    1.60
   0  11   3   10.48    1.36
   0  11  -3   11.57    1.66
   0  11  -3   14.37    1.82
   0  11   3    9.77    1.35
   0  11  -3   12.78    1.59
   0  11  -4    5.22    1.14
   0  11   4    4.08    0.87
   0  11  -4    4.22    1.05
   0  11   4    5.38    1.11
   0  11  -4    5.39    1.25
   0  11  -4    3.64    0.95
   0  11  -5    2.04    0.82
   0  11  -5    1.32    0.68
   0  11   5    1.67    0.73
   0  11   5    0.80    0.52
   0  11  -5    0.73    0.64
   0  11  -5    0.87    0.72
   0  11  -6    2.82    0.93
   0 -11   6    4.81    1.01
   0  11   6    4.28    1.00
   0  11  -6    3.62    1.03
   0  11   6    4.45    0.86
   0  11  -6    3.46    0.94
   0  11  -6    4.08    1.14
   0  11  -7    7.62    1.53
   0  11  -7    8.90    1.39
   0 -11   7    8.35    1.29
   0  11   7   13.37    1.51
   0  11  -7    8.93    1.61
   0  11   7    9.14    1.18
   0  11   7   11.30    1.40
   0  11  -7   10.10    1.48
   0  11  -8  130.35    6.73
   0  11  -8  126.48    5.66
   0 -11   8  127.78    5.84
   0  11  -8  138.47    6.01
   0  11   8  132.90    5.67
   0  11  -8  145.71    6.99
   0  11   8  126.60    5.12
   0  11   9    1.72    0.81
   0 -11   9    2.47    0.89
   0  11   9    2.63    0.65
   0  11  -9    2.56    0.81
   0  11  -9    1.28    0.85
   0 -11   9    3.88    1.01
   0  11  -9    2.77    1.13
   0  11  -9    3.15    0.83
   0  11 -10    6.32    1.05
   0  11 -10    9.04    1.75
   0 -11  10    5.81    1.17
   0 -11  10    6.91    1.27
   0  11 -10    5.18    1.38
   0  11  10    4.65    1.13
   0  11 -11    2.80    1.15
   0 -11  11    3.20    0.89
   0  11 -11    4.16    1.23
   0  11  11    5.52    1.14
   0 -11  11    4.80    1.11
   0 -11  12  100.00    5.08
   0  11 -12   91.42    5.54
   0  11 -12   94.60    5.53
   0 -11  12  100.26    4.77
   0  11 -13    6.54    1.43
   0  11 -13    4.31    1.15
   0 -11  13    6.85    1.17
   0 -11  13    5.35    1.15
   0 -11  14   15.45    1.65
   0  11 -14   17.51    2.05
   0  11 -14   15.07    2.00
   0  11 -15    1.94    0.73
   0  11 -15    0.72    0.58
   0  11 -16    3.08    0.84
   0  11 -16    4.37    0.95
   0  11 -17    0.11    0.32
   0  11 -19    1.29    0.36
   0  12   0  239.59    8.97
   0  12   1    3.27    1.00
   0  12  -1    3.21    1.02
   0  12   1    4.24    1.04
   0  12  -1    4.25    1.13
   0  12   1    4.63    1.16
   0  12  -2  318.70   11.32
   0  12  -2  324.13   11.44
   0  12   2  323.42   10.97
   0  12   2  333.26   11.72
   0  12  -2  337.26   11.85
   0  12  -3   54.48    3.56
   0  12  -3   51.84    3.57
   0  12   3   54.51    3.30
   0  12   3   60.70    3.84
   0  12  -3   54.38    3.74
   0  12  -3   53.84    3.84
   0  12  -4  794.91   24.00
   0  12  -4  800.15   24.37
   0  12   4  818.09   23.48
   0  12  -4  804.07   24.40
   0  12   4  828.42   24.27
   0  12  -4  864.38   25.00
   0  12  -5  303.22   10.72
   0  12  -5  286.52   11.04
   0  12   5  293.83   10.09
   0  12  -5  324.54   11.23
   0  12   5  311.07   10.81
   0  12  -5  300.89   11.44
   0  12  -6   70.66    4.10
   0  12   6   76.62    4.19
   0  12  -6   74.20    4.39
   0  12  -6   75.14    4.62
   0  12   6   72.77    3.73
   0  12  -6   68.88    4.61
   0  12  -7  239.41    8.64
   0 -12   7  215.03    8.24
   0  12  -7  229.81    8.76
   0  12   7  226.40    8.34
   0  12  -7  220.93    9.48
   0  12   7  223.23    7.82
   0  12  -7  213.99    9.21
   0  12  -8 1071.52   31.69
   0  12  -8 1025.74   31.40
   0  12   8 1044.92   29.62
   0  12  -8 1082.42   30.14
   0 -12   8 1074.71   30.12
   0  12   8 1051.19   29.13
   0  12  -8 1119.33   30.54
   0  12  -9  198.48    8.83
   0  12  -9  206.16    7.63
   0  12   9  201.89    7.48
   0 -12   9  205.72    7.88
   0 -12   9  201.08    7.67
   0  12  -9  184.73    8.59
   0  12   9  191.56    6.77
   0  12 -10   53.60    4.08
   0 -12  10   55.70    3.54
   0  12 -10   62.62    4.39
   0 -12  10   57.56    3.42
   0  12  10   54.96    3.31
   0 -12  11   56.97    3.32
   0  12 -11   59.99    4.21
   0 -12  11   52.02    3.42
   0  12 -11   55.37    4.03
   0 -12  12  302.17    9.82
   0  12 -12  260.34   10.65
   0 -12  12  293.33   10.15
   0  12 -12  274.50   10.77
   0 -12  13   31.54    2.28
   0  12 -13   26.23    2.58
   0  12 -13   30.53    2.71
   0  12 -14   55.15    3.52
   0  12 -14   54.03    3.46
   0  12 -15    5.71    1.03
   0  12 -15    7.50    1.18
   0  12 -16   33.62    2.21
   0  12 -18   38.61    1.95
   0  13   0    0.18    0.75
   0  13  -1   12.20    1.67
   0  13   1   10.03    1.65
   0  13   1    9.85    1.49
   0  13  -2    6.25    1.29
   0  13  -2    5.83    1.26
   0  13   2    3.44    0.92
   0  13  -2    4.48    1.18
   0  13   2    6.09    1.39
   0  13  -3    1.90    0.78
   0  13  -3    1.54    0.67
   0  13  -3    0.21    0.60
   0  13   3    1.43    0.66
   0  13   3    2.45    0.87
   0  13  -4    3.95    1.05
   0  13   4    5.28    1.22
   0  13   4    6.72    1.12
   0  13  -4    6.45    1.35
   0  13  -4    8.17    1.41
   0  13  -5    5.93    1.26
   0  13   5    6.78    1.12
   0  13  -5    5.08    1.30
   0  13   5    4.61    1.18
   0  13  -5    5.21    1.31
   0  13  -5    7.68    1.43
   0  13  -6   16.36    2.21
   0  13  -6   20.46    2.25
   0  13  -6   17.66    2.00
   0  13  -6   15.46    2.03
   0  13   6   16.11    1.64
   0  13   6   13.19    1.72
   0  13  -7    1.11    0.80
   0  13  -7    1.31    0.75
   0  13   7    2.58    0.73
   0  13  -7    1.46    0.88
   0 -13   8   10.25    1.39
   0  13   8   10.54    1.23
   0  13  -8   12.15    1.85
   0 -13   8    8.05    1.33
   0  13  -8    7.79    1.54
   0  13  -9   28.37    2.79
   0 -13   9   28.90    2.34
   0 -13   9   27.14    2.28
   0  13  -9   31.99    3.00
   0  13 -10   85.18    4.99
   0 -13  10   84.65    4.22
   0  13 -10   90.72    5.23
   0 -13  10   96.20    4.53
   0 -13  11   11.69    1.38
   0  13 -11   10.78    1.67
   0  13 -11   13.93    1.85
   0 -13  12    0.60    0.48
   0  13 -12    0.19    0.50
   0  13 -12    0.55    0.58
   0 -13  13   14.73    1.42
   0  13 -13   13.16    1.66
   0  13 -13   14.43    1.66
   0  13 -14   23.68    2.00
   0  13 -15    2.37    0.62
   0  13 -17    4.85    0.63
   0  14   0   29.68    2.51
   0  14   1   38.47    3.21
   0  14   1   38.46    2.88
   0  14  -2   79.33    4.45
   0  14  -2   74.59    4.64
   0  14   2   78.30    4.69
   0  14   2   83.68    4.34
   0  14  -3   10.48    1.60
   0  14  -3   13.63    1.92
   0  14   3   10.80    1.68
   0  14   3   11.02    1.49
   0  14  -4   24.30    2.37
   0  14   4   29.39    2.63
   0  14  -4   30.33    2.75
   0  14   4   25.23    2.16
   0  14  -5   41.37    3.14
   0  14   5   40.18    3.06
   0  14  -5   43.79    3.29
   0  14   5   39.78    2.70
   0  14  -6   92.03    5.03
   0  14   6   95.35    4.35
   0  14  -6  104.54    5.25
   0  14   7    3.62    0.83
   0  14  -7    4.92    1.14
   0 -14   7    4.76    0.99
   0 -14   8   36.97    2.54
   0  14  -8   40.72    3.09
   0  14  -9   21.32    2.32
   0 -14   9   20.65    1.80
   0  14  -9   18.85    2.07
   0  14 -10   58.32    3.81
   0 -14  10   65.24    3.23
   0  14 -11   17.12    1.90
   0 -14  11   17.40    1.51
   0  14 -11   15.17    1.72
   0  14 -12   40.69    2.26
   0 -14  12   41.96    2.32
   0  14 -13   20.39    1.31
   0  14 -14   22.69    1.72
   0  14 -15   35.88    1.97
   0  15   0    7.60    1.29
   0  15   1   16.45    1.81
   0  15   1   21.34    2.35
   0  15  -2    4.57    1.22
   0  15   2    3.07    0.85
   0  15   2    2.82    1.01
   0  15   3    5.06    0.99
   0  15  -3    7.23    1.31
   0  15  -4    1.71    0.69
   0  15   4    1.35    0.59
   0  15  -5    3.41    0.86
   0  15   5    2.95    0.75
   0  15  -6    2.02    0.72
   0 -15   6    3.23    0.76
   0  15   6    2.20    0.63
   0  15  -7    3.27    0.90
   0 -15   7    2.14    0.63
   0  15  -8    1.39    0.66
   0 -15   8    1.15    0.51
   0 -15   9    4.58    0.77
   0  15 -10   16.70    1.48
   0  15 -11    1.45    0.48
   0  15 -12   16.41    1.16
   0  16   0  143.48    5.90
   0  16   1   46.90    2.87
   0  16  -1   43.46    2.90
   0  16   2   25.58    2.03
   0  16  -3   81.82    4.26
   0  16   3   90.62    4.08
   0  16   4   82.89    3.78
   0  16  -4   83.63    4.22
   0  16  -5   12.09    1.47
   0  16  -6  103.80    4.69
   0  16  -7   63.48    3.32
   0  16  -8   39.29    2.40
   0  16  -9   35.26    2.11
   0  16 -10   74.04    3.09
   0  16 -11    0.93    0.33
   0  17   0    5.38    0.96
   0  17  -1   21.59    1.79
   0  17   1   19.37    1.62
   0  17   2   13.03    1.30
   0  17   3    7.33    0.96
   0  17  -4    5.99    0.99
   0  17  -5    0.78    0.53
   0  17  -6    0.61    0.42
   0  17  -7    0.45    0.40
   0  17  -8    0.30    0.32
   0  17  -9    2.07    0.44
   0  18   0    0.88    0.40
   0  18   1    9.00    0.95
   0  18  -1    8.33    0.95
   0  18  -4    5.07    0.75
   0  18  -5    7.71    0.85
   0  18  -6   29.08    1.60
   0  18  -7    0.69    0.28
   0  19  -1    1.13    0.30
   0  19  -2    0.79    0.28
  -1   0  22   24.10    2.03
  -1   0  21    0.62    0.58
  -1   0  21    0.52    0.53
  -1   0  20   92.48    4.91
  -1   0  20   94.46    5.10
  -1   0  19   -0.21    0.85
  -1   0  19   -0.22    0.66
  -1   0  18  111.17    5.81
  -1   0  18  121.78    6.21
  -1   0  17    0.43    0.67
  -1   0  17    0.23    0.76
  -1   0  17    1.34    0.85
  -1   0  16  849.39   25.82
  -1   0  16  819.66   26.16
  -1   0  16  836.70   26.33
  -1   0  16  854.12   25.39
  -1   0  16  887.50   25.75
  -1   0  15    0.25    0.70
  -1   0  15    0.49    0.73
  -1   0  15    0.41    0.77
  -1   0  15    0.22    0.76
  -1   0  15    0.37    0.75
  -1   0  15    0.13    0.42
  -1   0  14  106.79    5.51
  -1   0  14   98.96    5.03
  -1   0  14   95.10    5.52
  -1   0  14  108.14    4.69
  -1   0  14  117.64    6.00
  -1   0  14  114.83    5.49
  -1   0  13    2.15    0.83
  -1   0  13    1.41    0.90
  -1   0  13    1.03    0.75
  -1   0  13    2.39    0.96
  -1   0  12  158.32    6.95
  -1   0  12  157.34    6.87
  -1   0  12  172.21    6.51
  -1   0  11    3.91    1.07
  -1   0  11    3.40    1.00
  -1   0  11    2.36    0.75
  -1   0  10  164.65    6.07
  -1   0  10  163.27    6.32
  -1   0  10  154.63    6.33
  -1   0   9    4.06    0.92
  -1   0   9    9.01    1.30
  -1   0   8  421.02   12.54
  -1   0   8  440.51   12.79
  -1   0   7    8.76    0.86
  -1   0   7    9.10    1.15
  -1   0   6  374.10   10.42
  -1   0   6  372.87   10.58
  -1   0   6  360.96   10.68
  -1   0   5    0.69    0.32
  -1   0   5    0.90    0.38
  -1   0   4   67.78    2.54
  -1   0   3    2.28    0.38
   1   0  -2  315.28    8.60
   1   0  -1    0.34    0.22
   1   0   0  664.94   17.33
   1   0   1    0.97    0.26
   1   0   2  275.77    7.66
   1   0   3    0.34    0.28
   1   0   4  228.14    6.90
   1   0   5    2.27    0.58
   1   0   6 1325.40   35.20
   1   0   7    2.03    0.66
   1   0   7    2.44    0.69
   1   0   8  602.64   17.55
   1   0   8  607.15   17.33
   1   0   9    0.78    0.54
   1   0   9    0.52    0.41
   1   0   9    0.85    0.58
   1   0  10  328.16   10.86
   1   0  10  341.38   10.32
   1   0  10  322.14   10.99
   1   0  11    1.05    0.56
   1   0  11    1.68    0.79
   1   0  11    0.58    0.53
   1   0  12  150.30    5.73
   1   0  12  134.34    5.96
   1   0  12  136.80    6.41
   1   0  12  129.72    6.23
   1   0  12  138.67    6.29
   1   0  13    1.04    0.91
   1   0  13    1.17    0.64
   1   0  13    2.38    0.92
   1   0  13    1.42    0.80
   1   0  13    0.42    0.70
   1   0  13    0.22    0.72
   1   0  14   18.54    2.30
   1   0  14   19.07    1.96
   1   0  14   19.02    2.36
   1   0  14   17.39    2.01
   1   0  14   19.83    2.36
   1   0  14   17.45    2.25
   1   0  15    9.44    1.92
   1   0  15    3.12    0.99
   1   0  15    7.34    1.48
   1   0  15    6.39    1.89
   1   0  15    3.27    1.30
   1   0  15   12.83    2.09
   1   0  16   24.67    2.79
   1   0  16   21.29    2.68
   1   0  16   22.90    2.71
   1   0  16   21.02    2.20
   1   0  16   23.52    2.42
   1   0  16   24.53    2.40
   1   0  17    0.69    0.65
   1   0  17    1.06    0.80
   1   0  17    1.26    0.87
   1   0  17    0.53    0.84
   1   0  17    0.53    0.93
   1   0  18    8.41    1.45
   1   0  18    7.26    1.51
   1   0  18   10.23    1.86
   1   0  19    0.38    0.57
   1   0  19    0.88    0.76
   1   0  19    1.16    0.84
   1   0  20   35.46    2.91
   1   0  20   36.12    2.72
   1   0  21   -0.26    0.40
  -1  -1  23    1.02    0.51
  -1  -1  22   14.69    1.59
  -1   1  22   13.59    1.55
  -1  -1  22   15.50    1.65
  -1  -1  21    4.12    0.95
  -1   1  21    4.79    0.99
  -1  -1  21    4.84    1.04
  -1  -1  21    5.50    1.21
  -1   1  21    4.91    1.09
  -1  -1  20   22.48    2.30
  -1   1  20   20.49    2.22
  -1  -1  20   26.57    2.51
  -1   1  20   24.71    2.47
  -1   1  20   26.06    2.57
  -1  -1  20   27.11    2.61
  -1   1  19   67.28    4.45
  -1  -1  19   74.65    4.54
  -1   1  19   75.74    4.65
  -1  -1  19   72.47    4.63
  -1   1  19   71.61    4.41
  -1  -1  19   68.72    4.27
  -1  -1  18   22.22    2.49
  -1   1  18   21.35    2.43
  -1   1  18   22.13    2.49
  -1   1  18   19.21    2.30
  -1  -1  18   17.35    2.16
  -1   1  17   51.22    4.15
  -1  -1  17   55.15    4.25
  -1  -1  17   58.58    4.03
  -1   1  17   54.04    3.96
  -1   1  17   48.26    3.67
  -1  -1  17   52.93    3.78
  -1  -1  16   94.76    5.19
  -1   1  16  101.01    5.39
  -1  -1  16   99.73    5.97
  -1  -1  16  110.66    5.72
  -1   1  16  108.55    5.74
  -1  -1  16  105.61    5.78
  -1  -1  16   98.41    4.73
  -1  -1  16   94.52    5.76
  -1  -1  15  313.59   10.91
  -1   1  15  321.13   11.13
  -1  -1  15  316.50   11.90
  -1   1  15  328.33   11.43
  -1  -1  15  286.24   11.24
  -1  -1  15  281.56   10.10
  -1  -1  15  287.46   11.57
  -1   1  14   48.12    3.40
  -1  -1  14   54.17    3.43
  -1  -1  14   49.80    3.77
  -1   1  14   53.09    3.57
  -1  -1  14   54.88    3.74
  -1  -1  14   56.38    3.20
  -1  -1  14   49.45    3.69
  -1   1  13   42.22    2.96
  -1  -1  13   43.01    3.30
  -1   1  13   43.01    3.06
  -1  -1  13   44.85    3.22
  -1  -1  13   44.53    3.31
  -1  -1  13   40.33    2.64
  -1   1  12  126.47    5.43
  -1  -1  12  113.69    5.57
  -1   1  12  105.70    5.05
  -1  -1  12  115.77    5.65
  -1  -1  12  122.42    5.38
  -1   1  11  181.94    6.53
  -1  -1  11  135.67    6.34
  -1  -1  11  162.85    6.55
  -1  -1  11  162.69    6.32
  -1   1  11  149.66    6.01
  -1  -1  10  144.33    5.66
  -1  -1  10  139.20    5.83
  -1  -1  10  139.47    5.75
  -1  -1   9   70.41    3.37
  -1  -1   9   69.90    3.47
  -1  -1   8   81.28    3.54
  -1   1   8   76.22    3.25
  -1  -1   8   81.79    3.57
  -1  -1   7   32.71    1.94
  -1  -1   7   28.63    1.81
  -1  -1   7   34.88    1.84
  -1  -1   6  302.03    9.10
  -1   1   6  324.41    8.93
  -1  -1   6  319.20    9.36
  -1   1   5   97.34    3.20
  -1  -1   5  100.56    3.55
  -1  -1   4  470.63   12.85
  -1  -1   3  289.44    7.91
  -1  -1   3  276.94    7.92
   1  -1  -2  846.70   22.04
   1  -1  -1   52.04    1.82
   1  -1   0  890.99   23.04
  -1  -1  -1  104.30    3.21
   1  -1   1  101.87    3.15
   1  -1   2  989.32   25.68
   1  -1   3  323.68    9.14
   1  -1   4  382.22   10.82
   1  -1   5  117.98    4.24
   1  -1   6  185.34    6.23
   1   1   7   78.81    3.29
   1  -1   7   77.74    3.49
   1  -1   7   78.11    3.52
   1  -1   8  228.49    7.91
   1  -1   8  225.72    7.89
   1   1   8  236.56    7.60
   1   1   9  108.09    4.40
   1  -1   9  101.92    4.59
   1  -1   9   94.50    4.47
   1  -1   9  107.29    4.12
   1   1  10  135.43    5.41
   1  -1  10  163.62    6.28
   1   1  10  153.53    5.83
   1  -1  10  148.94    6.11
   1  -1  10  144.27    5.44
   1  -1  11  131.14    5.83
   1   1  11  134.75    5.49
   1  -1  11  134.82    5.82
   1  -1  11  130.28    5.13
   1   1  11  121.53    5.17
   1  -1  11  127.75    5.88
   1   1  12  145.60    6.91
   1  -1  12  167.85    7.15
   1   1  12  171.87    7.22
   1  -1  12  161.44    6.98
   1   1  12  166.75    6.62
   1  -1  12  177.44    7.36
   1  -1  12  176.12    6.40
   1   1  12  160.14    6.41
   1  -1  13   11.09    1.39
   1   1  13   11.65    1.45
   1  -1  13   13.58    1.79
   1   1  13   12.87    1.56
   1   1  13   13.60    1.92
   1  -1  13   11.49    1.75
   1   1  13   11.31    1.71
   1  -1  13   10.05    1.66
   1  -1  13    9.06    1.57
   1  -1  13   12.04    1.78
   1  -1  14  215.31    9.27
   1   1  14  224.45    8.42
   1  -1  14  217.20    8.16
   1   1  14  237.18    8.89
   1   1  14  220.79    9.25
   1   1  14  227.98    9.33
   1  -1  14  225.21    9.32
   1  -1  14  223.66    9.20
   1  -1  14  217.35    9.32
   1   1  14  214.73    8.34
   1  -1  14  218.32    8.86
   1  -1  15  259.87   10.80
   1   1  15  280.85   10.93
   1  -1  15  274.25   10.81
   1   1  15  289.35   10.42
   1   1  15  284.39    9.97
   1  -1  15  259.41    9.59
   1   1  15  284.97   11.07
   1  -1  15  273.42   10.43
   1   1  15  251.60    9.63
   1  -1  15  277.27   11.06
   1  -1  16   92.65    5.06
   1  -1  16   70.84    4.17
   1   1  16   75.62    4.36
   1   1  16   88.94    4.90
   1  -1  16   84.12    5.19
   1   1  16   82.01    5.16
   1  -1  16   80.41    5.26
   1  -1  16   74.00    5.00
   1  -1  17   16.29    2.01
   1  -1  17   20.00    2.48
   1   1  17   16.58    2.09
   1  -1  17   16.34    2.06
   1   1  17   16.90    2.28
   1  -1  17   12.96    1.65
   1   1  17   14.77    1.78
   1  -1  17   14.94    2.23
   1   1  17   12.32    2.02
   1  -1  17   21.21    2.58
   1   1  18  106.22    5.50
   1  -1  18  108.00    5.53
   1  -1  18  101.36    5.96
   1  -1  18  102.16    5.76
   1   1  18  101.06    5.74
   1  -1  19  110.26    5.45
   1   1  19  108.68    5.42
   1  -1  19  115.36    6.03
   1   1  19  102.02    5.60
   1  -1  19  110.11    5.78
   1  -1  20   29.12    2.41
   1   1  20   28.53    2.40
   1  -1  20   27.88    2.52
   1   1  21   12.93    1.41
   1  -1  21   12.14    1.40
  -1  -2  23   13.46    1.30
  -1  -2  22    3.30    0.81
  -1   2  22    5.07    0.98
  -1  -2  22    3.44    0.83
  -1  -2  21    1.30    0.62
  -1  -2  21    1.98    0.72
  -1  -2  21    1.56    0.74
  -1   2  21    1.18    0.65
  -1   2  20   23.67    2.42
  -1  -2  20   25.65    2.51
  -1  -2  20   20.95    2.17
  -1   2  20   18.69    2.07
  -1  -2  20   25.63    2.44
  -1   2  19    6.25    1.33
  -1  -2  19    3.47    1.05
  -1  -2  19    3.97    1.07
  -1  -2  19    4.30    1.23
  -1   2  19    5.31    1.26
  -1   2  18  144.39    7.19
  -1  -2  18  155.85    7.23
  -1   2  18  163.50    7.32
  -1  -2  18  162.55    7.12
  -1  -2  17   38.93    3.25
  -1   2  17   37.56    3.29
  -1   2  17   34.98    3.16
  -1  -2  17   30.45    2.80
  -1  -2  16   90.54    4.91
  -1   2  16  107.64    5.49
  -1   2  16   94.38    5.36
  -1  -2  16   86.44    5.20
  -1   2  16   84.21    5.36
  -1  -2  16   86.50    5.45
  -1  -2  16   88.74    5.46
  -1   2  16   83.64    5.38
  -1  -2  16   87.15    4.54
  -1  -2  15    0.32    0.50
  -1   2  15    0.24    0.65
  -1  -2  15    0.49    0.69
  -1  -2  15   -0.49    0.78
  -1   2  15    0.24    0.68
  -1   2  15    1.03    0.80
  -1  -2  15    0.18    0.72
  -1   2  15    0.22    0.78
  -1  -2  15    0.43    0.81
  -1  -2  14  228.22    9.04
  -1   2  14  226.76    9.06
  -1  -2  14  226.43    8.31
  -1   2  14  227.73    8.88
  -1   2  14  229.49    9.04
  -1   2  14  219.10    9.30
  -1  -2  14  236.83    9.51
  -1  -2  14  231.56    9.33
  -1   2  14  224.13    9.25
  -1  -2  13   63.10    3.97
  -1   2  13   64.14    4.01
  -1   2  13   56.70    3.46
  -1   2  13   52.71    3.49
  -1  -2  13   49.42    3.65
  -1   2  13   62.17    4.01
  -1   2  13   59.45    3.79
  -1   2  13   54.36    3.64
  -1  -2  13   61.88    3.84
  -1  -2  13   64.21    3.91
  -1  -2  13   58.70    3.39
  -1   2  12  127.31    5.76
  -1  -2  12  124.72    5.67
  -1   2  12  129.66    5.80
  -1   2  12  123.78    5.82
  -1  -2  12  129.19    5.98
  -1   2  12  144.49    5.89
  -1  -2  12  137.41    5.92
  -1  -2  12  118.93    5.88
  -1   2  12  121.09    5.84
  -1  -2  11  258.91    9.04
  -1   2  11  242.25    8.99
  -1  -2  11  258.42    9.16
  -1   2  11  248.54    8.92
  -1  -2  11  252.15    9.20
  -1   2  11  254.02    9.18
  -1  -2  10   39.38    2.63
  -1  -2  10   37.41    2.60
  -1   2  10   37.04    2.57
  -1   2  10   37.14    2.52
  -1   2  10   32.94    2.54
  -1  -2  10   31.35    2.44
  -1  -2   9    9.52    1.21
  -1  -2   9   10.05    1.25
  -1   2   9    9.72    1.17
  -1  -2   9   10.21    1.25
  -1  -2   9    8.28    0.96
  -1   2   9    9.29    1.14
  -1  -2   8   85.85    3.76
  -1   2   8   87.45    3.75
  -1   2   7  366.91   10.84
  -1  -2   7  356.68   10.79
  -1   2   6   93.46    3.58
  -1  -2   6   92.78    3.58
  -1   2   6   92.31    3.08
  -1  -2   5  139.85    4.70
  -1   2   5  144.09    4.72
  -1  -2   5  146.79    4.87
  -1   2   5  143.93    4.24
  -1  -2   5  141.86    4.67
  -1   2   4  473.07   12.67
  -1  -2   4  474.97   12.69
  -1   2   4  444.97   12.17
  -1  -2   4  479.92   12.84
  -1  -2   3  193.67    5.64
  -1   2   3  195.74    5.66
  -1  -2   3  195.61    5.84
  -1  -2   2  580.38   15.28
  -1   2   2  571.10   15.27
   1  -2  -2  588.79   15.33
   1   2  -2  582.45   15.32
   1  -2  -1  141.36    4.15
   1   2  -1  144.48    4.16
   1   2   0 1568.32   40.83
   1  -2   0 1626.08   40.85
  -1   2  -1   21.69    1.06
  -1  -2  -1   22.70    1.06
   1  -2   1   23.45    1.05
   1   2   1   22.97    1.05
   1   2   2  139.25    4.36
   1  -2   2  150.08    4.41
   1  -2   3  340.04    9.48
   1   2   3  334.50    9.48
   1  -2   4  329.97    9.50
   1   2   4  328.18    9.49
   1  -2   5  350.78   10.35
   1   2   5  358.91   10.37
   1   2   6  383.22   11.22
   1  -2   6  371.17   11.18
   1  -2   7    6.03    0.90
   1   2   7    7.01    0.99
   1   2   7    6.25    0.79
   1  -2   8   69.29    3.40
   1   2   8   64.67    3.31
   1  -2   8   72.08    3.51
   1   2   8   67.55    2.99
   1   2   8   60.91    3.27
   1  -2   8   62.76    2.89
   1   2   9  541.25   15.50
   1  -2   9  567.64   16.41
   1   2   9  549.73   16.24
   1  -2   9  518.63   16.00
   1  -2   9  528.83   15.43
   1  -2  10  140.05    5.44
   1  -2  10  155.42    6.28
   1   2  10  144.62    5.51
   1  -2  10  140.97    6.00
   1   2  10  135.25    5.99
   1  -2  11   15.86    1.83
   1   2  11   14.01    1.42
   1  -2  11   13.60    1.43
   1  -2  11   10.82    1.52
   1   2  11   12.97    1.69
   1   2  11   11.37    1.37
   1  -2  11   13.00    1.71
   1   2  11   13.12    1.70
   1   2  12  132.41    5.60
   1  -2  12  130.96    6.32
   1  -2  12  144.59    5.75
   1   2  12  154.62    6.30
   1  -2  12  143.69    6.46
   1   2  12  146.54    5.98
   1   2  12  144.80    6.55
   1  -2  12  140.34    6.50
   1   2  13    9.40    1.60
   1  -2  13   10.28    1.74
   1  -2  13    9.44    1.30
   1   2  13   12.40    1.59
   1  -2  13   12.29    1.77
   1   2  13   11.20    1.36
   1   2  13    9.51    1.44
   1   2  13    9.68    1.65
   1  -2  13   10.13    1.70
   1  -2  13   10.01    1.64
   1  -2  14   10.49    1.76
   1   2  14   12.57    1.92
   1  -2  14   12.06    1.56
   1   2  14    9.50    1.44
   1  -2  14   16.62    2.12
   1  -2  14   10.66    1.75
   1   2  14   13.58    1.81
   1  -2  14   11.34    1.86
   1   2  14   13.92    2.00
   1  -2  14   11.80    1.82
   1  -2  15  219.83    9.26
   1   2  15  244.23    9.20
   1  -2  15  231.95    8.46
   1   2  15  220.45    8.69
   1  -2  15  214.01    9.44
   1   2  15  216.47    9.50
   1   2  15  221.07    9.59
   1  -2  15  232.91    9.86
   1  -2  15  226.53    9.49
   1  -2  16  160.71    7.62
   1   2  16  163.79    7.24
   1   2  16  154.60    6.80
   1  -2  16  148.19    6.45
   1  -2  16  159.30    7.69
   1   2  16  154.73    7.62
   1   2  16  158.08    7.73
   1  -2  16  168.73    7.90
   1  -2  16  154.78    7.35
   1  -2  17   58.67    4.26
   1  -2  17   62.91    3.66
   1   2  17   55.97    3.59
   1  -2  17   59.92    4.39
   1   2  17   51.02    4.15
   1   2  17   59.82    4.45
   1  -2  17   59.18    4.38
   1   2  17   66.35    4.15
   1  -2  17   54.63    3.97
   1   2  18    0.98    0.82
   1  -2  18    2.72    1.19
   1  -2  18    1.01    0.73
   1   2  18    1.82    0.81
   1  -2  18    1.40    0.81
   1  -2  19  135.88    6.48
   1  -2  19  131.70    6.50
   1   2  19  131.03    6.51
   1  -2  19  134.56    6.16
   1   2  19  136.81    6.18
   1  -2  20   20.86    2.15
   1  -2  20   24.14    2.17
   1   2  20   22.82    2.08
   1  -2  21   24.88    1.98
  -1  -3  23    3.64    0.66
  -1  -3  22    6.21    1.01
  -1  -3  22    4.36    0.95
  -1  -3  21   19.95    2.03
  -1   3  21   22.31    2.05
  -1  -3  21   20.68    2.00
  -1  -3  21   17.02    1.72
  -1  -3  20   10.64    1.55
  -1   3  20    9.74    1.56
  -1  -3  20    8.60    1.49
  -1  -3  20   11.41    1.53
  -1  -3  19    2.43    0.86
  -1  -3  19    1.32    0.86
  -1   3  19    2.75    0.97
  -1  -3  19    1.48    0.77
  -1   3  19    1.65    0.83
  -1   3  18   42.31    3.47
  -1  -3  18   43.39    3.28
  -1   3  18   51.32    3.78
  -1  -3  17   14.91    1.84
  -1   3  17   16.49    2.26
  -1  -3  17   17.21    2.05
  -1  -3  17   16.06    2.12
  -1   3  17   20.71    2.42
  -1   3  16   11.77    1.82
  -1  -3  16    8.80    1.58
  -1   3  16   10.63    1.68
  -1   3  16    9.72    1.73
  -1  -3  16    6.82    1.48
  -1  -3  16   12.36    1.62
  -1  -3  15   27.30    2.40
  -1   3  15   29.48    2.74
  -1  -3  15   29.16    2.76
  -1   3  15   28.15    2.74
  -1  -3  15   26.45    2.82
  -1   3  15   25.40    2.70
  -1  -3  15   26.00    2.81
  -1   3  15   25.19    2.68
  -1  -3  14  125.98    5.59
  -1   3  14  132.02    6.15
  -1   3  14  120.25    5.60
  -1   3  14  121.16    5.94
  -1  -3  14  119.12    5.90
  -1  -3  14  117.42    6.10
  -1   3  14  119.79    6.14
  -1   3  14  118.78    6.17
  -1  -3  14  116.77    6.18
  -1  -3  13   47.78    3.12
  -1   3  13   49.57    3.43
  -1   3  13   46.90    3.13
  -1  -3  13   54.57    3.66
  -1   3  13   50.04    3.44
  -1  -3  13   41.98    3.16
  -1  -3  13   47.22    3.47
  -1   3  13   45.34    3.39
  -1   3  13   47.44    3.47
  -1  -3  13   47.92    3.53
  -1  -3  12   89.92    4.34
  -1  -3  12   91.42    4.58
  -1   3  12   96.16    4.69
  -1   3  12   87.79    4.60
  -1   3  12   83.84    4.30
  -1  -3  12   91.13    4.73
  -1   3  12   83.11    4.58
  -1  -3  12   85.69    4.66
  -1  -3  12   83.55    4.67
  -1   3  12   89.46    4.79
  -1  -3  11   16.88    1.83
  -1   3  11   18.03    1.92
  -1  -3  11   19.86    1.63
  -1  -3  11   17.60    1.98
  -1   3  11   17.15    1.89
  -1  -3  11   21.45    2.03
  -1   3  10   26.96    2.23
  -1  -3  10   30.50    2.36
  -1  -3  10   30.98    1.99
  -1  -3  10   31.74    2.33
  -1   3  10   29.78    2.27
  -1  -3   9  145.61    5.77
  -1   3   9  145.76    5.76
  -1  -3   9  144.74    5.21
  -1  -3   9  145.70    5.69
  -1   3   9  149.46    5.71
  -1  -3   8  277.56    9.42
  -1  -3   8  285.94    9.36
  -1  -3   7   96.69    4.07
  -1  -3   7  101.84    3.94
  -1   3   7   95.99    3.86
  -1  -3   7   94.13    3.86
  -1  -3   6  123.46    4.69
  -1  -3   6  135.26    4.59
  -1  -3   6  128.20    4.52
  -1   3   6  125.68    4.49
  -1  -3   5   19.80    1.42
  -1  -3   5   16.63    1.28
  -1   3   5   16.96    1.21
  -1  -3   5   18.06    1.27
  -1  -3   4  546.34   14.65
  -1   3   4  522.37   13.68
  -1  -3   4  521.06   14.45
  -1   3   4  535.13   14.33
  -1  -3   4  534.34   14.35
  -1   3   3    5.28    0.54
  -1  -3   3    3.47    0.44
  -1  -3   3    4.10    0.66
  -1   3   2 1102.06   28.18
  -1  -3   2 1099.10   28.17
   1   3  -2 1074.25   28.22
   1  -3  -2 1091.38   28.23
   1   3  -1   60.63    2.08
   1  -3  -1   64.33    2.10
   1   3   0  828.88   21.67
   1  -3   0  846.92   21.67
   1   3   1   11.82    0.68
   1  -3   1    9.43    0.65
  -1  -3  -1   10.36    0.71
  -1   3  -1    9.55    0.67
   1   3   2  705.72   18.86
   1  -3   2  716.94   18.87
  -1  -3  -2  727.43   18.89
   1  -3   3   18.97    1.13
   1   3   3   18.55    1.11
   1   3   4  451.46   12.73
   1  -3   4  463.08   12.76
   1   3   5   17.60    1.28
   1  -3   5   14.19    1.17
   1  -3   6  242.29    7.98
   1  -3   6  238.78    7.69
   1   3   6  241.32    7.67
   1   3   6  240.33    7.07
   1  -3   7   48.60    2.67
   1  -3   7   46.94    2.78
   1   3   7   52.44    2.70
   1   3   7   48.39    2.19
   1   3   8  125.48    4.42
   1   3   8  123.67    5.09
   1   3   9   14.83    1.49
   1   3   9   15.31    1.25
   1   3   9   15.11    1.48
   1   3   9   13.58    1.54
   1  -3   9   16.95    1.64
   1   3  10  124.28    5.24
   1  -3  10  117.67    5.28
   1   3  10  121.02    5.46
   1  -3  10  119.85    5.61
   1   3  10  123.76    4.63
   1   3  10  121.38    5.14
   1   3  11   22.93    2.02
   1   3  11   21.49    2.03
   1  -3  11   17.85    2.04
   1   3  11   18.64    1.56
   1   3  11   21.27    2.16
   1  -3  11   20.10    1.96
   1   3  11   22.54    2.14
   1  -3  11   22.03    2.14
   1   3  11   24.51    2.25
   1  -3  11   18.83    2.02
   1   3  12  222.46    7.74
   1  -3  12  252.70    9.39
   1   3  12  240.49    8.64
   1   3  12  238.69    8.75
   1   3  12  227.46    9.05
   1  -3  12  237.55    8.62
   1   3  12  233.89    9.04
   1  -3  12  218.46    8.89
   1   3  12  229.28    9.07
   1  -3  12  233.25    8.97
   1   3  12  222.08    8.89
   1  -3  12  222.75    8.90
   1   3  13   13.69    1.91
   1  -3  13   13.57    1.94
   1   3  13   15.00    1.77
   1   3  13   13.62    1.93
   1  -3  13   13.28    1.91
   1   3  13   12.28    1.83
   1  -3  13   11.52    1.73
   1   3  13   14.00    1.94
   1  -3  13   12.44    1.78
   1   3  13   14.74    1.81
   1   3  14   59.57    4.15
   1  -3  14   57.16    4.11
   1  -3  14   50.70    3.25
   1   3  14   56.09    3.66
   1   3  14   63.87    3.95
   1  -3  14   62.07    4.11
   1   3  14   63.63    4.28
   1   3  14   57.96    4.10
   1  -3  14   55.35    4.03
   1   3  14   53.21    3.99
   1  -3  14   57.05    4.08
   1  -3  15    3.97    1.25
   1   3  15    5.42    1.38
   1  -3  15    3.62    0.97
   1   3  15    5.52    1.18
   1   3  15    2.45    0.99
   1  -3  15    2.56    1.07
   1  -3  15    3.88    1.20
   1  -3  15    4.38    1.22
   1   3  15    3.87    1.22
   1   3  15    4.45    1.29
   1   3  15    2.91    0.96
   1   3  16  206.55    8.13
   1  -3  16  210.64    7.81
   1   3  16  194.23    8.36
   1   3  16  193.82    8.80
   1  -3  16  204.66    8.81
   1  -3  16  200.22    8.91
   1   3  16  212.19    9.09
   1   3  16  188.31    8.68
   1  -3  16  200.23    8.90
   1  -3  16  191.88    8.70
   1   3  17   17.41    2.09
   1  -3  17   17.66    1.85
   1  -3  17   18.60    2.40
   1   3  17   14.95    2.19
   1  -3  17   15.32    2.13
   1   3  17   14.24    2.10
   1   3  18   22.96    2.35
   1  -3  18   26.71    2.51
   1   3  18   25.47    2.67
   1  -3  18   24.33    2.70
   1  -3  18   23.30    2.54
   1   3  18   19.35    2.35
   1   3  19    4.33    1.23
   1  -3  19    4.82    1.20
   1  -3  19    6.54    1.32
   1  -3  19    5.91    1.21
   1   3  19    4.38    1.05
   1  -3  20   23.94    2.13
   1  -3  20   20.82    2.06
  -1   3 -21    1.05    0.55
   1  -3  21    2.09    0.64
  -1  -4  22    3.20    0.74
  -1  -4  22    3.83    0.77
  -1  -4  21   24.71    2.17
  -1  -4  21   26.93    2.21
  -1  -4  21   24.42    1.97
  -1   4  20   37.09    2.85
  -1  -4  20   45.67    3.21
  -1  -4  20   42.25    2.87
  -1  -4  20   44.32    3.09
  -1  -4  19    2.29    0.81
  -1  -4  19    3.49    1.03
  -1  -4  19    2.52    1.01
  -1   4  19    1.77    0.74
   1   4 -19    1.98    0.68
  -1  -4  18  196.76    8.08
  -1   4  18  201.09    8.48
  -1   4  18  192.42    8.29
  -1  -4  18  209.34    8.43
  -1   4  18  198.20    8.61
  -1  -4  17    4.87    1.19
  -1   4  17    7.18    1.46
  -1   4  17    5.62    1.38
  -1   4  17    8.19    1.48
  -1   4  16   70.65    4.61
  -1   4  16   70.29    4.46
  -1  -4  16   72.34    4.19
  -1   4  15    5.05    1.31
  -1  -4  15    7.27    1.35
  -1   4  15    6.15    1.33
  -1  -4  15    3.06    1.04
  -1   4  15    3.02    1.07
  -1   4  15    6.67    1.38
  -1  -4  15    7.19    1.42
  -1   4  14  311.98   11.18
  -1  -4  14  338.53   11.28
  -1   4  14  318.31   11.46
  -1  -4  14  322.30   11.44
  -1   4  14  314.39   11.79
  -1   4  14  323.23   11.55
  -1  -4  14  317.28   11.79
  -1   4  14  309.08   11.69
  -1   4  14  313.68   11.78
  -1  -4  14  334.22   11.98
  -1  -4  13   31.53    2.84
  -1   4  13   33.48    2.88
  -1   4  13   40.72    3.14
  -1  -4  13   37.50    2.80
  -1  -4  13   35.82    3.06
  -1   4  13   35.09    2.73
  -1   4  13   31.08    2.77
  -1  -4  13   39.06    3.05
  -1   4  13   37.68    2.91
  -1  -4  13   30.97    2.65
  -1  -4  12   82.14    3.89
  -1  -4  12   76.44    4.16
  -1   4  12   79.42    4.26
  -1   4  12   79.12    4.43
  -1  -4  12   79.19    4.50
  -1  -4  12   80.62    4.20
  -1  -4  12   78.93    4.37
  -1   4  12   74.86    4.30
  -1   4  12   79.44    4.17
  -1  -4  11   43.59    3.13
  -1   4  11   54.66    3.39
  -1  -4  11   40.51    2.97
  -1   4  11   51.10    3.21
  -1  -4  10   16.53    1.81
  -1   4  10   15.99    1.75
  -1  -4  10   22.22    2.08
  -1  -4  10   14.73    1.42
  -1  -4  10   17.36    1.81
  -1   4  10   17.52    1.75
  -1   4   9 1174.76   32.56
  -1  -4   9 1165.79   32.61
  -1  -4   9 1198.57   31.92
  -1  -4   9 1231.38   32.60
  -1   4   9 1164.67   32.44
  -1  -4   9 1221.89   33.06
  -1  -4   8   44.21    2.75
  -1   4   8   45.14    2.67
  -1  -4   8   49.78    3.10
  -1   4   8   50.61    2.87
  -1  -4   7  195.96    6.99
  -1  -4   7  198.04    6.64
  -1   4   7  194.14    6.52
  -1  -4   7  201.42    6.70
  -1  -4   6   15.13    1.39
  -1  -4   6   14.91    1.26
  -1   4   6   12.20    1.10
  -1  -4   6   14.92    1.27
  -1  -4   5 1164.87   31.10
  -1  -4   5 1152.29   30.63
  -1   4   5 1164.34   30.60
  -1  -4   5 1179.63   30.85
  -1  -4   4  200.44    6.28
  -1  -4   4  207.27    6.47
  -1  -4   3   40.81    1.85
  -1  -4   3   41.83    1.98
   1  -4  -3   38.81    1.67
   1   4  -3   42.17    1.71
   1   4  -2  497.47   13.40
   1  -4  -2  500.11   13.40
  -1   4   2  519.16   13.34
  -1  -4   2  502.48   13.31
   1  -4  -1    6.90    0.52
   1   4  -1    7.29    0.54
  -1  -4   1    7.83    0.51
  -1   4   1    7.15    0.50
   1   4   0  619.44   16.33
   1  -4   0  636.70   16.33
   1  -4   1    5.73    0.49
   1   4   1    5.29    0.47
   1  -4   2  457.03   12.48
   1   4   2  454.44   12.46
  -1   4  -2  473.70   12.52
  -1  -4  -2  471.30   12.51
   1  -4   3  202.86    6.09
   1   4   3  204.90    6.08
   1   4   4   37.42    1.89
   1  -4   4   39.20    1.90
   1  -4   5  204.40    6.37
   1   4   5  200.93    6.31
   1  -4   5  197.27    6.75
   1   4   5  189.44    5.49
   1   4   6   59.19    2.17
   1   4   6   62.27    2.86
   1  -4   6   61.06    3.16
   1  -4   6   60.85    2.84
   1   4   7 1017.24   27.04
   1  -4   7 1094.86   28.85
   1   4   8  213.75    7.45
   1   4   8  202.89    6.25
   1  -4   8  218.24    7.88
   1   4   8  203.36    7.21
   1   4   9  272.32    9.20
   1  -4   9  260.33    8.96
   1   4   9  258.80    8.91
   1  -4   9  266.39    9.57
   1   4   9  265.40    7.88
   1   4   9  261.50    8.93
   1   4  10    3.42    0.85
   1   4  10    3.33    0.83
   1  -4  10    5.02    0.99
   1   4  10    3.15    0.88
   1   4  10    3.66    0.86
   1  -4  10    2.78    0.80
   1   4  11  118.94    5.47
   1   4  11  116.55    5.77
   1  -4  11  120.32    5.51
   1  -4  11  117.99    5.67
   1   4  11  117.61    5.59
   1   4  11  133.78    5.94
   1  -4  11  121.70    5.67
   1  -4  12   35.63    3.02
   1   4  12   25.24    2.34
   1   4  12   32.25    2.71
   1   4  12   35.26    2.92
   1   4  12   32.14    2.72
   1  -4  12   30.47    2.68
   1  -4  12   32.33    2.62
   1   4  12   31.86    2.73
   1  -4  12   31.33    2.75
   1  -4  12   38.64    2.95
   1   4  12   35.15    2.92
   1  -4  13   21.69    2.45
   1   4  13   23.50    2.33
   1   4  13   23.73    2.39
   1   4  13   26.21    2.68
   1   4  13   19.19    2.25
   1  -4  13   30.68    2.79
   1  -4  13   21.42    2.26
   1   4  13   20.12    2.40
   1  -4  13   21.91    2.45
   1   4  13   19.99    2.30
   1  -4  14   59.33    4.05
   1   4  14   52.85    3.84
   1   4  14   49.41    3.49
   1   4  14   51.86    3.70
   1  -4  14   55.95    3.90
   1   4  14   58.88    4.07
   1  -4  14   57.96    4.07
   1   4  14   53.68    3.93
   1   4  14   55.15    4.01
   1  -4  14   58.68    4.18
   1   4  15   16.22    2.18
   1  -4  15   18.04    2.26
   1   4  15   15.84    2.22
   1  -4  15   17.98    2.24
   1  -4  15   17.92    2.33
   1   4  15   15.80    2.20
   1  -4  15   18.49    2.42
   1   4  15   18.39    2.32
   1   4  15   16.65    2.05
   1  -4  15   16.56    1.80
   1  -4  16    6.22    1.14
   1   4  16    6.63    1.47
   1  -4  16   10.03    1.71
   1  -4  16    5.64    1.34
   1   4  16    7.23    1.48
   1  -4  16    8.39    1.74
   1   4  16    7.76    1.61
   1   4  16    6.42    1.33
   1  -4  16    9.02    1.66
   1   4  17    2.26    0.90
   1   4  17    2.36    1.16
   1  -4  17    4.08    1.23
   1  -4  17    2.00    0.95
   1   4  17    4.27    1.26
   1  -4  18   37.76    3.12
   1  -4  18   42.69    3.36
   1   4  18   35.71    3.12
   1  -4  19    2.52    0.87
  -1   4 -20   41.00    2.88
   1  -4  20   42.94    2.82
   1  -4  20   42.03    2.81
   1  -4  21   10.79    1.25
  -1   4 -21   12.28    1.35
  -1  -5  22   18.71    1.48
  -1  -5  21   11.35    1.39
  -1  -5  21   10.90    1.34
  -1  -5  20    8.86    1.27
  -1  -5  20    7.34    1.30
  -1  -5  20    8.00    1.27
  -1  -5  19   14.99    1.81
  -1  -5  19   12.36    1.62
   1   5 -19   13.86    1.63
  -1  -5  19   17.14    2.02
  -1   5  19   12.79    1.65
   1   5 -18   15.95    1.90
  -1   5  18   16.92    2.01
  -1  -5  18   16.28    1.92
  -1  -5  18   18.18    2.10
  -1  -5  17    6.87    1.33
  -1  -5  17    6.56    1.36
  -1   5  17    5.44    1.32
  -1   5  16   52.43    3.75
  -1  -5  16   53.59    3.62
  -1   5  16   51.91    3.90
  -1   5  15   22.51    2.57
  -1   5  15   23.79    2.71
  -1   5  15   23.46    2.43
  -1  -5  15   22.44    2.33
  -1   5  15   23.60    2.42
  -1   5  14   26.08    2.67
  -1   5  14   28.78    2.86
  -1   5  14   26.80    2.52
  -1  -5  14   25.48    2.55
  -1   5  14   26.15    2.51
  -1  -5  14   23.81    2.40
  -1   5  14   24.51    2.43
  -1  -5  14   28.83    2.56
  -1  -5  13    4.00    1.14
  -1   5  13    3.73    1.01
  -1  -5  13    4.78    1.05
  -1  -5  13    2.43    0.93
  -1   5  13    1.59    0.89
  -1   5  13    3.61    1.22
  -1   5  13    4.03    1.07
  -1   5  13    4.41    1.22
  -1   5  13    3.86    1.03
  -1  -5  12   24.37    2.29
  -1   5  12   23.25    2.24
  -1  -5  12   28.14    2.38
  -1   5  12   25.40    2.25
  -1  -5  12   20.94    2.08
  -1  -5  12   24.50    2.01
  -1   5  12   22.70    2.38
  -1  -5  12   22.19    2.37
  -1   5  12   26.34    2.32
  -1   5  12   22.87    2.18
  -1  -5  12   25.04    2.37
  -1   5  12   24.46    2.36
  -1  -5  11   16.23    1.76
  -1  -5  11   16.82    1.61
  -1   5  11   16.72    2.02
  -1  -5  11   17.94    2.08
  -1  -5  11   12.52    1.68
  -1   5  11   15.22    1.78
  -1  -5  11   17.74    1.87
  -1   5  11   14.85    1.74
  -1   5  10   28.95    2.49
  -1  -5  10   33.07    2.12
  -1  -5  10   27.08    2.42
  -1  -5  10   27.43    2.32
  -1   5  10   23.94    2.13
  -1  -5  10   29.93    2.35
  -1   5  10   27.21    2.19
  -1  -5   9  134.64    5.06
  -1   5   9  135.52    5.71
  -1  -5   9  149.57    6.03
  -1  -5   9  128.67    5.46
  -1   5   9  134.82    5.43
  -1   5   9  131.74    5.32
  -1  -5   9  131.11    5.39
  -1  -5   8    7.00    0.98
  -1   5   8    6.71    0.96
  -1   5   8    7.61    1.12
  -1  -5   8    5.79    1.04
  -1   5   8    5.68    1.00
  -1  -5   8    5.99    0.84
  -1  -5   7   69.86    3.45
  -1   5   7   65.22    3.30
  -1  -5   7   67.00    3.08
  -1   5   7   69.06    3.03
  -1  -5   6   46.68    2.41
  -1  -5   6   40.58    2.47
  -1  -5   5  285.82    8.56
  -1  -5   5  270.56    8.71
  -1  -5   4   45.38    2.18
  -1  -5   4   46.83    2.32
   1   5  -4   43.03    1.89
   1  -5  -4   46.31    1.93
  -1  -5   3  274.79    8.16
  -1  -5   3  279.43    8.31
   1   5  -3  280.87    7.77
   1  -5  -3  273.62    7.74
   1  -5  -2   72.43    2.33
   1   5  -2   72.39    2.34
  -1  -5   2   70.60    2.70
   1  -5  -1  287.27    7.53
   1   5  -1  276.92    7.53
  -1  -5   1  282.95    7.52
  -1   5   1  283.39    7.51
   1  -5   0  109.13    3.14
   1   5   1   57.39    1.92
   1  -5   1   57.23    1.92
   1   5   2   58.66    2.11
   1  -5   2   55.01    2.07
  -1  -5  -2   59.18    2.12
  -1   5  -2   59.41    2.12
   1   5   3  279.52    8.05
   1  -5   3  276.34    8.05
  -1   5  -3  288.40    8.10
  -1  -5  -3  287.76    8.08
   1  -5   4   21.94    1.69
   1   5   4   25.15    1.44
   1  -5   4   25.69    1.46
   1  -5   5  150.88    5.60
   1   5   5  142.70    4.94
   1  -5   6   91.36    4.20
   1  -5   7   42.81    2.84
   1   5   8    9.53    1.19
   1  -5   8    8.81    1.34
   1   5   8    6.37    1.03
   1   5   9  203.07    7.39
   1  -5   9  200.48    7.22
   1  -5   9  204.40    7.92
   1   5   9  192.69    7.24
   1  -5   9  189.63    7.24
   1  -5   9  199.84    7.06
   1   5   9  184.58    7.13
   1  -5  10  218.55    8.10
   1   5  10  235.16    8.43
   1  -5  10  219.57    8.15
   1   5  10  201.40    8.03
   1  -5  10  223.96    7.88
   1  -5  10  239.63    8.95
   1  -5  10  223.04    8.22
   1   5  10  226.33    8.22
   1   5  11   18.24    2.05
   1  -5  11   18.00    2.16
   1  -5  11   19.86    2.00
   1   5  11   16.27    1.83
   1   5  11   16.81    1.88
   1  -5  11   20.62    2.10
   1  -5  11   20.43    1.88
   1   5  11   16.72    1.88
   1   5  11   20.05    2.07
   1   5  12   60.27    3.87
   1   5  12   59.07    3.76
   1  -5  12   65.07    3.93
   1  -5  12   64.21    3.60
   1   5  12   57.86    3.79
   1  -5  12   65.25    3.98
   1   5  12   60.14    3.84
   1   5  12   53.73    3.85
   1   5  13   13.60    1.86
   1  -5  13   16.40    1.81
   1   5  13   13.73    1.87
   1   5  13   16.90    2.05
   1  -5  13   17.70    2.12
   1  -5  13   15.94    2.02
   1   5  13   13.30    1.87
   1   5  13   16.07    2.11
   1  -5  14  144.12    6.79
   1   5  14  134.94    6.59
   1   5  14  122.57    6.26
   1  -5  14  142.00    6.50
   1   5  14  137.38    6.71
   1   5  14  122.80    6.53
   1  -5  14  129.25    6.43
   1   5  14  133.92    6.49
   1  -5  14  136.18    6.99
   1  -5  15   23.16    2.60
   1   5  15   26.76    2.74
   1  -5  15   27.93    2.97
   1  -5  15   26.42    2.59
   1   5  15   28.55    2.90
   1   5  15   28.72    2.72
   1  -5  15   29.31    2.39
   1  -5  15   23.27    2.63
   1   5  15   25.18    2.69
   1  -5  16  157.69    6.97
   1  -5  16  150.01    7.08
   1   5  16  137.28    6.80
   1  -5  16  129.67    6.73
   1   5  16  132.99    6.72
   1  -5  16  147.94    6.03
   1  -5  16  132.52    7.02
   1  -5  17   10.57    1.66
   1  -5  17    9.58    1.69
   1   5  17    9.49    1.64
   1  -5  18   53.18    3.53
   1  -5  19    7.38    1.21
  -1   5 -19    6.97    1.28
  -1   5 -20   44.86    2.92
  -1  -6  22   33.59    1.77
  -1  -6  21    2.29    0.61
  -1  -6  21    3.09    0.72
  -1  -6  20   16.74    1.79
  -1  -6  20   16.51    1.63
  -1  -6  19    6.91    1.21
  -1  -6  19    8.19    1.34
  -1  -6  19    8.11    1.23
  -1  -6  18  158.82    6.74
  -1  -6  18  162.40    6.78
   1   6 -18  153.75    6.68
   1   6 -17    1.58    0.77
  -1  -6  17    2.44    0.88
  -1   6  17    0.57    0.57
  -1   6  16   37.58    3.07
  -1  -6  16   44.90    3.32
   1   6 -16   37.85    3.12
  -1   6  15   33.70    2.91
  -1   6  15   36.68    3.04
   1   6 -15   34.07    3.01
  -1  -6  15   37.04    3.07
  -1   6  14  176.07    7.61
  -1  -6  14  198.75    8.01
  -1   6  13   24.90    2.37
  -1   6  13   22.61    2.56
  -1  -6  13   23.45    2.10
  -1   6  12    6.95    1.18
  -1  -6  12    5.11    1.25
  -1  -6  12    7.65    1.16
  -1   6  12    5.51    1.07
  -1  -6  11   31.81    2.81
  -1  -6  11   33.66    2.34
  -1  -6  10   98.19    4.40
  -1  -6  10  103.91    5.22
  -1   6  10  101.78    4.75
  -1  -6  10  115.49    5.07
  -1  -6   9   17.74    1.86
  -1  -6   9   14.58    1.41
  -1  -6   8  145.57    6.08
  -1  -6   8  146.71    5.36
   1   6  -8  144.81    5.96
  -1  -6   7  720.83   20.58
   1   6  -7  705.59   20.50
  -1  -6   6  249.78    8.49
  -1  -6   6  259.32    8.30
  -1  -6   5   37.14    2.22
  -1  -6   5   38.06    2.12
   1  -6  -5   35.33    1.75
   1   6  -5   38.26    1.82
  -1  -6   4   30.12    1.85
  -1  -6   4   32.85    1.85
   1  -6  -4   30.93    1.45
   1   6  -4   29.04    1.43
  -1  -6   3  133.74    4.47
   1  -6  -3  125.41    3.75
   1   6  -3  120.99    3.74
  -1  -6   2 1184.03   30.54
   1  -6  -2 1174.06   29.95
   1   6  -2 1165.85   29.61
   1  -6  -2 1145.14   29.60
  -1  -6   1  227.30    6.73
  -1  -6   0  150.83    4.66
   1  -6   1  296.62    8.86
   1  -6   2  883.87   23.97
  -1  -6  -3   74.44    2.63
  -1   6  -3   75.20    2.64
   1  -6   3   70.63    3.27
  -1   6  -4   42.01    1.90
  -1  -6  -4   37.87    1.82
   1  -6   4   39.60    2.38
  -1  -6  -5  342.79    9.95
   1  -6   5  336.08   10.87
   1  -6   6  245.47    8.63
   1   6   7   20.29    1.70
  -1   6  -7   17.97    1.45
   1  -6   7   18.55    1.92
   1   6   8   51.69    2.88
   1   6   8   51.61    2.99
   1  -6   8   53.87    3.43
   1   6   9  127.29    5.42
   1  -6   9  134.62    5.56
   1  -6   9  134.38    5.68
   1   6   9  139.85    5.56
   1  -6   9  126.95    5.42
   1   6   9  140.63    5.69
   1  -6   9  133.85    6.16
   1  -6  10  245.99    9.45
   1   6  10  214.58    8.49
   1  -6  10  235.36    8.39
   1   6  10  223.79    8.80
   1   6  10  238.44    8.59
   1  -6  10  231.80    8.59
   1  -6  10  241.35    8.76
   1  -6  10  237.46    8.54
   1   6  10  242.09    8.55
   1   6  10  242.17    8.70
   1   6  10  248.09    8.59
   1   6  11   20.22    2.19
   1  -6  11   21.76    2.01
   1   6  11   20.05    2.08
   1  -6  11   23.13    2.21
   1   6  11   20.08    2.02
   1  -6  11   22.46    2.17
   1   6  11   21.76    2.09
   1  -6  11   24.62    2.27
   1   6  11   21.75    2.16
   1  -6  11   24.45    2.55
   1  -6  12   51.22    3.27
   1  -6  12   48.85    3.43
   1   6  12   46.13    3.28
   1  -6  12   49.81    3.46
   1   6  12   49.47    3.40
   1  -6  12   49.52    3.43
   1  -6  12   54.29    3.97
   1   6  12   52.32    3.54
   1  -6  13   27.71    2.54
   1  -6  13   26.84    2.85
   1   6  13   29.90    2.66
   1  -6  13   29.32    2.76
   1   6  13   25.99    2.57
   1  -6  13   31.00    2.55
   1  -6  13   22.00    2.39
   1   6  13   31.17    2.69
   1  -6  14  154.57    7.14
   1   6  14  161.70    7.18
   1  -6  14  157.92    6.70
   1  -6  14  159.03    6.97
   1  -6  14  166.10    7.33
   1   6  14  147.01    6.99
   1  -6  15    6.82    1.46
   1   6  15    7.41    1.47
   1   6  15    6.38    1.43
   1  -6  15    7.02    1.44
   1  -6  15    7.32    1.33
   1  -6  16   32.50    2.92
   1   6  16   33.68    2.88
   1  -6  16   26.18    2.54
   1  -6  16   26.81    2.23
   1  -6  17    6.26    1.26
  -1   6 -18   46.37    3.30
   1  -6  18   38.11    2.78
  -1   6 -19    5.98    1.14
   1  -6  19    4.68    0.91
  -1   6 -19    3.42    0.87
  -1   6 -20   -0.26    0.39
  -1   6 -20    0.47    0.29
   1   7 -21    1.66    0.61
  -1  -7  21    0.69    0.36
  -1  -7  20    0.68    0.43
  -1  -7  20    1.88    0.59
   1   7 -20    1.39    0.64
  -1  -7  20    1.62    0.58
  -1  -7  19   27.84    2.27
  -1  -7  19   25.51    2.18
  -1  -7  19   25.39    2.10
   1   7 -18   11.48    1.50
  -1  -7  18    9.71    1.49
  -1  -7  18   10.98    1.47
   1   7 -17   20.63    2.18
  -1  -7  17   29.20    2.55
   1   7 -16   16.04    2.05
  -1  -7  16   17.76    2.08
  -1   7  15   56.87    3.67
   1   7 -15   55.69    3.91
   1   7 -14    6.45    1.37
  -1   7  14    7.66    1.32
  -1  -7  13   80.35    4.17
  -1   7  13   76.25    4.47
   1   7 -13   82.35    4.85
  -1   7  12    5.75    1.18
   1   7 -12    4.88    1.17
  -1  -7  12    5.82    1.06
  -1  -7  12    5.59    1.25
  -1  -7  11  180.84    7.99
   1   7 -11  178.83    7.70
  -1  -7  11  192.56    7.00
  -1  -7  11  186.81    7.54
  -1   7  11  181.18    7.36
  -1  -7  10   14.48    1.91
   1   7 -10   18.11    2.09
  -1  -7  10   19.29    1.72
  -1  -7  10   15.22    1.77
  -1   7  10   18.42    1.88
  -1  -7   9   49.73    3.35
  -1  -7   9   42.90    2.64
   1   7  -9   54.93    3.46
  -1  -7   9   49.54    3.12
  -1   7   9   53.97    3.14
  -1  -7   8   17.14    1.58
   1   7  -8   19.20    1.53
   1   7  -8   19.41    1.56
   1  -7  -8   18.53    1.55
  -1  -7   8   21.41    2.03
   1   7  -8   23.23    2.16
   1   7  -7  316.81    9.59
   1   7  -7  301.90    9.28
   1  -7  -7  295.69    9.24
  -1  -7   7  306.75   10.32
   1   7  -7  321.95   10.53
   1   7  -6   30.65    1.99
   1   7  -6   30.63    1.70
  -1  -7   6   32.86    2.34
   1   7  -5  121.05    4.65
   1   7  -5  121.83    5.09
   1   7  -5  120.41    3.95
  -1  -7   5  122.79    4.87
   1   7  -4   17.26    1.48
   1   7  -4   15.36    0.86
   1   7  -3  477.69   13.72
  -1  -7   3  470.54   13.48
   1   7  -2   12.27    1.27
  -1  -7   2   14.68    1.23
  -1  -7   1  515.08   14.10
   1  -7  -1  510.37   13.87
  -1  -7   0   73.00    2.69
   1  -7   0   69.86    2.84
  -1  -7  -1  513.53   13.90
  -1   7  -1  517.35   15.03
   1  -7   1  532.36   14.70
  -1   7  -2    9.27    1.43
   1  -7   2    5.60    0.91
  -1   7  -2    7.51    1.16
   1  -7   3  531.29   15.70
  -1   7  -3  552.08   15.70
   1  -7   4    2.31    0.68
   1   7   4    2.41    0.39
  -1   7  -4    2.24    0.42
  -1   7  -4    3.94    0.82
   1  -7   5  346.56   10.68
   1   7   5  309.88    9.17
  -1   7  -5  307.69   10.33
  -1   7  -5  328.72    9.37
  -1   7  -5  316.82   10.00
  -1   7  -6   11.03    1.54
   1  -7   6    9.41    1.41
  -1   7  -6    7.24    0.94
  -1   7  -6    8.01    1.09
   1   7   6    7.03    0.88
   1  -7   6    8.36    0.93
   1  -7   7  127.81    5.75
   1  -7   7  126.27    4.88
   1   7   7  125.36    4.77
  -1   7  -7  139.11    5.09
   1   7   7  131.50    5.10
  -1   7  -7  136.07    5.00
  -1  -7  -7  123.11    4.84
  -1  -7  -8   16.64    1.54
   1  -7   8   18.44    2.01
  -1   7  -8   17.35    1.51
   1  -7   8   18.28    1.60
   1   7   8   15.92    1.47
   1  -7   8   15.82    1.71
   1   7   8   19.25    1.71
   1   7   9  134.16    5.69
  -1   7  -9  130.26    5.36
   1   7   9  141.39    5.78
   1  -7   9  144.97    5.70
   1   7   9  145.21    5.60
   1  -7   9  138.90    5.96
   1  -7   9  145.23    6.62
   1  -7  10   22.78    2.07
   1   7  10   23.88    2.19
   1  -7  10   23.81    2.26
   1   7  10   25.89    2.22
   1   7  10   25.07    2.13
   1  -7  10   20.98    1.96
   1   7  10   21.89    1.99
   1  -7  10   23.88    2.54
   1  -7  11   33.36    2.60
   1  -7  11   31.48    2.53
   1   7  11   31.67    2.51
   1   7  11   37.36    2.80
   1  -7  11   37.49    2.88
   1   7  11   35.78    2.68
   1  -7  11   32.97    3.03
   1  -7  12   63.74    3.74
   1   7  12   61.51    3.73
   1  -7  12   61.71    3.96
   1  -7  12   64.37    3.94
   1   7  12   61.12    3.77
   1   7  12   62.95    3.90
   1  -7  12   63.68    4.46
  -1   7 -13   44.80    3.35
   1  -7  13   47.72    3.53
   1  -7  13   45.17    3.16
   1  -7  13   48.61    3.96
   1  -7  13   53.36    3.57
   1   7  13   47.85    3.37
   1  -7  14   84.34    4.78
   1   7  14   94.83    4.91
   1  -7  14   94.57    5.65
   1  -7  14   97.38    4.84
   1  -7  15   53.20    3.62
   1  -7  15   53.88    3.50
   1  -7  15   48.46    4.08
  -1   7 -15   54.86    4.01
   1  -7  16   39.18    2.90
  -1   7 -16   50.61    3.69
  -1   7 -17   12.43    1.76
   1  -7  17   12.16    1.50
  -1   7 -17   11.17    1.62
  -1   7 -18   33.78    2.72
  -1   7 -18   30.29    2.49
   1  -7  18   30.84    2.21
   1  -7  19   22.13    1.96
  -1   7 -19   23.82    2.07
  -1   7 -20   30.27    1.75
   1  -7  20   35.86    2.22
  -1   7 -20   30.49    2.09
  -1  -8  20   47.46    2.54
   1   8 -20   44.53    2.76
  -1  -8  19    0.52    0.49
  -1  -8  19    0.57    0.41
   1   8 -19    0.49    0.47
  -1  -8  19    0.12    0.52
   1   8 -18   57.09    3.76
  -1  -8  18   61.90    3.50
  -1  -8  18   58.67    3.37
   1   8 -18   58.00    3.35
   1   8 -17   56.52    3.59
   1   8 -17   58.25    4.03
   1   8 -16  143.40    6.58
   1   8 -15    4.32    1.15
  -1   8  15    4.06    1.19
   1   8 -14  158.88    7.47
  -1   8  14  166.97    7.30
  -1  -8  14  177.39    7.55
   1   8 -13   76.71    4.82
  -1   8  13   79.83    4.59
  -1  -8  13   79.93    4.68
  -1  -8  13   80.03    4.18
   1   8 -12   61.69    4.18
  -1  -8  12   61.13    3.52
  -1   8  12   61.74    3.90
  -1  -8  12   58.21    3.85
   1   8 -11    4.35    1.18
  -1  -8  11    5.40    1.01
  -1   8  11    3.33    0.99
  -1  -8  11    3.12    0.98
   1   8 -10  198.55    8.18
  -1  -8  10  185.61    7.00
  -1   8  10  185.23    6.53
  -1  -8  10  187.21    7.57
  -1   8  10  188.95    7.47
  -1   8   9   17.09    1.80
   1   8  -9   17.83    2.04
  -1  -8   9   23.35    1.88
  -1  -8   9   17.16    2.00
  -1   8   9   19.97    1.60
   1   8  -9   19.07    1.64
  -1  -8   9   18.38    1.92
  -1   8   8   10.88    1.37
  -1  -8   8    7.52    1.32
   1   8  -8   10.28    1.49
  -1  -8   8    9.31    1.36
  -1  -8   8    9.49    1.19
   1   8  -8   10.62    1.21
  -1  -8   7    6.44    1.16
   1   8  -7    5.36    1.08
   1   8  -7    6.36    0.96
  -1   8   7    4.28    0.71
  -1   8   7    5.74    0.84
   1   8  -6   87.95    4.47
  -1   8   6   87.99    3.88
  -1   8   6   93.22    3.74
   1   8  -6   88.75    3.99
   1   8  -5  103.49    4.85
  -1   8   5  106.98    4.26
  -1   8   5  106.32    4.42
   1   8  -5  112.93    4.56
   1   8  -4  188.73    7.07
  -1   8   4  185.31    6.43
   1   8  -4  191.76    6.64
  -1   8   4  177.60    6.54
   1   8  -3    7.84    1.22
  -1   8   3    5.15    0.93
  -1   8   3    4.57    0.83
   1   8  -3    5.34    0.97
  -1   8   2  306.40    9.60
  -1   8   2  314.20    9.95
   1   8  -2  306.36   10.10
  -1   8   2  308.48    9.79
   1   8  -2  317.03    9.82
  -1   8   1 1146.72   32.72
  -1   8   1 1207.73   32.69
  -1   8   1 1220.20   33.03
   1   8  -1 1234.45   33.05
   1   8  -1 1242.87   32.65
  -1   8   0  301.29    9.77
   1  -8   0  287.35    8.54
  -1   8  -1   53.55    3.04
  -1   8  -1   57.24    3.01
  -1   8  -1   57.11    3.26
   1  -8   1   54.13    2.61
   1   8   1   63.15    3.03
   1  -8   2  471.80   13.31
  -1   8  -2  448.92   13.52
  -1   8  -2  424.78   13.80
  -1   8  -2  441.32   13.52
   1  -8   3  316.98   10.30
  -1   8  -3  333.86   10.55
  -1   8  -3  325.37   10.40
   1  -8   4   53.43    3.12
  -1   8  -4   59.56    3.30
  -1   8  -4   56.51    3.07
   1  -8   5   22.62    2.01
  -1   8  -5   22.75    1.86
  -1   8  -5   23.90    2.11
  -1   8  -6   54.61    3.56
  -1   8  -6   44.79    3.05
   1  -8   6   52.00    3.29
  -1   8  -6   56.34    3.01
  -1   8  -6   49.39    2.94
  -1   8  -7   14.19    1.86
  -1   8  -7   13.08    1.65
   1  -8   7   11.33    1.59
  -1   8  -7   10.30    1.29
   1  -8   7   12.93    1.51
  -1   8  -7   12.24    1.44
  -1   8  -8   12.69    1.44
   1  -8   8   12.57    1.77
   1   8   8   20.41    1.77
  -1   8  -8   18.51    2.17
   1   8   8   10.11    1.46
  -1   8  -8   15.57    1.87
  -1   8  -8   15.92    1.54
   1  -8   8   12.63    1.55
   1  -8   9    5.65    1.20
  -1   8  -9    5.10    0.98
   1   8   9    6.89    1.19
   1   8   9    5.39    1.17
   1  -8   9    3.62    1.12
  -1   8  -9    9.70    1.81
  -1   8  -9   11.51    1.81
   1   8  10   62.16    3.54
  -1   8 -10   50.67    3.75
  -1   8 -10   57.67    3.12
   1   8  10   49.53    3.21
   1  -8  10   54.43    3.95
   1  -8  10   54.42    3.54
  -1   8 -10   57.64    4.18
   1  -8  10   56.23    3.46
  -1   8 -11   25.63    2.73
   1   8  11   27.29    2.33
  -1   8 -11   28.88    2.97
   1  -8  11   28.73    2.45
   1  -8  11   31.87    2.72
   1  -8  11   29.56    2.94
  -1   8 -12   20.07    2.40
  -1   8 -12   24.01    2.73
   1  -8  12   25.34    2.33
   1  -8  12   24.30    2.77
   1  -8  12   23.46    2.38
  -1   8 -13   11.92    1.86
   1  -8  13    9.98    1.88
   1  -8  13    9.51    1.62
  -1   8 -13   10.09    1.95
   1  -8  13   16.58    1.90
   1  -8  14   77.99    4.20
   1  -8  14   72.07    4.91
  -1   8 -14   61.93    4.29
  -1   8 -14   66.15    4.60
  -1   8 -15  146.55    6.88
  -1   8 -15  148.80    7.15
   1  -8  15  143.60    6.27
  -1   8 -16   16.83    2.03
  -1   8 -16   14.73    1.96
  -1   8 -17    4.91    1.07
  -1   8 -17    4.58    1.09
  -1   8 -18   23.06    2.12
  -1   8 -19   19.73    1.76
   1  -8  19   24.20    1.88
  -1   8 -20    0.53    0.26
  -1  -9  19   16.64    1.48
   1   9 -19   13.16    1.52
  -1  -9  18    0.13    0.37
   1   9 -18    0.17    0.42
  -1  -9  18   -0.13    0.43
   1   9 -17    6.63    1.32
   1   9 -17    6.24    1.11
  -1  -9  16    4.00    1.05
   1   9 -16    2.95    0.99
   1   9 -16    3.45    0.93
  -1  -9  15    2.33    0.89
   1   9 -15    2.25    0.80
   1   9 -15    1.74    0.93
  -1  -9  14   10.82    1.70
  -1   9  14   12.56    1.75
   1   9 -14   13.24    1.91
   1   9 -14   11.06    1.95
   1   9 -13   16.97    2.17
  -1   9  13   13.60    1.86
  -1  -9  13   11.25    1.73
  -1  -9  13   12.79    1.57
   1   9 -13   13.62    2.29
  -1  -9  12    1.18    0.79
   1   9 -12    0.82    0.95
  -1   9  12    0.94    0.82
  -1  -9  12    1.52    0.75
   1   9 -12    1.39    0.77
  -1   9  11   13.21    1.78
   1   9 -11   18.04    2.22
   1   9 -11   14.95    2.24
  -1  -9  11   16.59    1.72
  -1  -9  11   13.49    1.80
  -1   9  10   27.67    2.44
   1   9 -10   27.16    2.67
   1   9 -10   19.92    2.57
  -1   9  10   27.09    1.95
  -1  -9  10   29.17    2.26
  -1  -9  10   26.73    2.46
  -1   9   9   36.40    2.69
   1   9  -9   37.31    3.28
   1   9  -9   34.24    2.94
  -1   9   9   33.05    2.21
  -1  -9   9   26.37    2.46
  -1  -9   9   39.03    2.56
   1   9  -8   10.68    1.42
   1   9  -8    9.99    1.28
  -1  -9   8   10.77    1.32
  -1   9   8   12.28    1.54
   1   9  -8    8.89    1.61
  -1   9   8   11.01    1.27
   1   9  -8    9.70    1.57
  -1  -9   8   10.96    1.53
   1   9  -7   33.48    2.40
  -1   9   7   31.66    2.19
   1   9  -7   33.89    2.96
   1   9  -7   36.28    2.85
  -1   9   7   32.05    2.41
  -1   9   7   33.73    2.23
  -1  -9   7   36.39    2.63
  -1   9   6   34.84    2.25
   1   9  -6   45.61    2.74
  -1   9   6   41.43    2.50
  -1   9   6   38.24    2.59
  -1   9   6   40.98    2.51
   1   9  -6   45.40    3.09
   1   9  -6   38.70    3.06
  -1  -9   6   40.39    2.69
   1   9  -5   40.82    2.61
  -1   9   5   40.82    2.43
   1   9  -5   42.11    2.93
   1   9  -5   39.04    2.97
  -1   9   5   39.38    2.53
   1   9  -4   80.86    3.87
  -1   9   4   76.76    3.80
   1   9  -4   78.28    4.16
   1   9  -4   77.47    4.25
  -1   9   4   77.46    3.67
   1   9  -3   15.57    1.55
  -1   9   3   13.79    1.51
  -1   9   3   15.90    1.53
   1   9  -3   15.62    1.69
   1   9  -2  112.81    4.70
  -1   9   2  103.58    4.64
   1   9  -2  110.87    4.95
  -1   9   2  104.17    4.42
  -1   9   2   99.78    4.48
   1   9  -1    9.32    1.19
  -1   9   1    6.77    1.10
  -1   9   1    6.98    1.06
  -1   9   1    8.87    1.17
  -1   9   1    8.10    1.17
  -1   9   0   60.75    3.16
  -1   9   0   62.15    3.51
  -1   9  -1   12.85    1.51
  -1   9  -1   13.50    1.47
  -1   9  -1   15.69    1.78
   1  -9   2   83.09    3.68
  -1   9  -2   85.37    4.14
  -1   9  -2   85.10    4.09
  -1   9  -2   88.21    4.17
   1  -9   3   14.56    1.50
  -1   9  -3   11.59    1.46
  -1   9  -3   13.07    1.51
  -1   9  -3   11.37    1.45
  -1   9  -4   43.66    2.79
  -1   9  -4   45.98    2.98
   1  -9   4   43.84    2.81
  -1   9  -4   45.67    2.90
  -1   9  -4   42.89    2.90
  -1   9  -5   11.89    1.43
  -1   9  -5   11.87    1.56
   1  -9   5    9.34    1.32
  -1   9  -5    8.85    1.30
  -1   9  -5   11.76    1.46
   1   9   5   12.24    1.60
  -1   9  -6   33.07    2.42
  -1   9  -6   31.21    2.57
   1   9   6   31.43    2.58
  -1   9  -6   31.38    2.47
  -1   9  -6   29.47    2.31
   1  -9   6   30.54    2.36
   1  -9   6   31.87    2.60
  -1   9  -6   29.58    2.76
  -1   9  -7   76.61    4.72
  -1   9  -7   72.58    3.96
  -1   9  -7   85.21    4.59
   1   9   7   78.34    3.84
  -1   9  -7   89.35    4.12
   1  -9   7   81.05    4.20
   1  -9   7   74.78    4.36
  -1   9  -7   91.07    4.32
   1   9   7   74.27    4.29
  -1   9  -8  101.11    5.73
  -1   9  -8  106.68    4.81
  -1   9  -8   96.24    5.24
   1   9   8   97.95    4.58
  -1   9  -8  115.68    4.80
   1  -9   8  101.75    5.39
   1   9   8   99.64    5.10
   1  -9   8   95.38    4.88
   1   9   9   12.30    1.54
   1  -9   9   16.62    1.91
  -1   9  -9   16.11    2.08
  -1   9  -9   16.89    1.72
  -1   9  -9   13.34    2.08
   1  -9   9   16.70    2.13
   1   9   9   13.51    1.74
   1  -9  10   30.27    2.58
   1  -9  10   30.59    2.68
  -1   9 -10   32.80    3.01
  -1   9 -10   33.91    3.30
  -1   9 -10   29.89    2.26
   1  -9  10   35.48    3.15
   1  -9  11   40.85    3.12
   1  -9  11   34.51    3.24
   1  -9  11   39.51    2.90
  -1   9 -11   35.57    3.23
  -1   9 -11   37.17    3.49
   1  -9  12  119.32    5.86
   1  -9  12  117.76    5.53
   1  -9  12  125.30    6.53
  -1   9 -12  109.12    6.06
  -1   9 -12  109.96    6.34
   1  -9  13   33.93    2.69
   1  -9  13   29.60    3.05
  -1   9 -13   34.35    3.10
  -1   9 -13   30.39    3.10
  -1   9 -14   59.59    4.25
  -1   9 -14   58.87    4.05
   1  -9  14   65.27    3.78
  -1   9 -15    5.78    1.21
  -1   9 -15    6.92    1.37
   1  -9  15    5.94    1.17
  -1   9 -16   35.68    2.75
  -1   9 -16   33.42    2.83
  -1   9 -17    9.41    1.38
  -1   9 -18   25.46    2.07
  -1   9 -19    8.24    0.94
   1  -9  19    7.79    0.96
   1  10 -19    2.72    0.63
  -1 -10  18   24.38    1.77
  -1 -10  18   21.05    1.71
   1  10 -17   18.50    2.03
   1  10 -17   22.89    1.89
   1  10 -16  100.53    5.37
   1  10 -16   96.50    4.82
  -1 -10  15   13.58    1.78
   1  10 -15   11.99    1.87
   1  10 -15   15.37    1.86
   1  10 -14   37.01    3.37
   1  10 -14   44.43    3.37
  -1 -10  14   49.14    3.41
  -1  10  14   42.35    3.12
   1  10 -13   11.55    1.97
   1  10 -13   11.74    1.81
  -1 -10  13   12.92    1.54
  -1 -10  13   14.30    1.90
  -1  10  13   13.47    1.81
   1  10 -12   95.46    5.95
   1  10 -12  108.10    5.79
  -1 -10  12  108.67    4.94
  -1 -10  12  114.13    5.58
  -1  10  12  102.65    5.27
  -1 -10  11    3.08    0.85
   1  10 -11    3.72    1.24
  -1  10  11    4.37    1.15
   1  10 -11    5.79    1.49
  -1 -10  11    4.23    1.11
   1  10 -10  138.52    7.26
  -1  10  10  146.78    5.55
  -1 -10  10  142.05    5.87
   1  10 -10  132.61    6.73
  -1 -10  10  136.94    6.35
  -1  10  10  147.38    6.36
   1  10  -9   46.69    3.50
   1  10  -9   42.75    2.94
  -1  10   9   48.14    2.73
  -1 -10   9   38.28    2.65
  -1  10   9   43.04    3.04
  -1 -10   9   42.45    3.10
   1  10  -9   47.63    3.86
   1  10  -8   23.26    2.41
  -1  10   8   24.89    1.94
   1  10  -8   22.66    2.57
  -1  10   8   22.67    2.11
  -1 -10   8   21.69    1.91
   1  10  -8   22.09    2.14
  -1 -10   8   23.74    2.23
  -1  10   7   25.20    2.14
  -1  10   7   26.72    2.08
   1  10  -7   26.73    2.71
  -1  10   7   26.04    2.02
   1  10  -7   25.56    2.31
   1  10  -7   22.97    2.40
   1  10  -7   27.88    2.23
  -1 -10   7   21.20    2.12
  -1 -10   6  133.46    5.70
   1  10  -6  133.62    6.21
  -1  10   6  127.40    5.44
   1  10  -6  131.97    6.41
  -1  10   6  131.76    5.59
  -1  10   6  129.78    5.39
   1  10  -6  143.80    5.81
  -1  10   6  138.15    5.37
  -1  10   6  131.87    5.66
  -1 -10   5   12.42    1.49
  -1  10   5   12.54    1.46
   1  10  -5   13.27    1.96
  -1  10   5   11.12    1.39
  -1  10   5   13.08    1.60
   1  10  -5   12.56    1.78
  -1  10   5   15.48    1.61
   1  10  -5   14.30    1.62
  -1  10   5   14.68    1.48
  -1  10   4  145.98    5.69
   1  10  -4  139.80    6.36
  -1  10   4  132.94    5.70
  -1  10   4  139.51    5.93
  -1  10   4  136.66    5.54
   1  10  -4  140.19    6.22
  -1  10   4  128.66    5.45
   1  10  -4  137.02    5.76
  -1  10   3   27.09    2.24
   1  10  -3   27.74    2.50
  -1  10   3   31.17    2.44
  -1  10   3   28.25    2.18
   1  10  -3   34.39    2.63
  -1  10   3   27.71    2.17
   1  10  -3   29.82    2.30
   1  10  -2   52.87    3.13
  -1  10   2   49.94    3.25
   1  10  -2   50.02    3.40
  -1  10   2   50.08    2.97
  -1  10   2   46.00    3.06
  -1  10   2   53.06    3.12
  -1  10   1   29.44    2.22
   1  10  -1   29.08    2.72
  -1  10   1   29.41    2.52
  -1  10   1   30.10    2.45
  -1  10   1   31.12    2.43
   1  10  -1   33.58    2.46
   1  10   0  360.94   11.81
  -1  10   0  341.91   11.21
  -1  10   0  328.04   11.39
   1  10   1  119.65    5.35
  -1  10  -1  117.72    5.11
  -1  10  -1  123.54    5.55
  -1  10  -1  119.22    5.58
  -1  10  -1  116.14    5.33
  -1  10  -2   39.27    2.80
  -1  10  -2   39.24    2.77
   1  10   2   41.90    2.87
  -1  10  -2   50.91    3.12
  -1  10  -2   43.09    3.02
  -1  10  -3   43.42    3.00
  -1  10  -3   47.05    3.07
  -1  10  -3   49.10    3.15
  -1  10  -3   48.32    3.20
  -1  10  -4  136.75    6.04
  -1  10  -4  150.32    6.31
  -1  10  -4  141.87    5.99
  -1  10  -4  137.98    5.99
   1 -10   4  138.50    5.78
  -1  10  -5    6.76    1.20
  -1  10  -5   10.07    1.49
  -1  10  -5    7.11    1.28
   1 -10   5    8.42    1.33
  -1  10  -5    8.39    1.36
   1  10   5    6.50    0.98
  -1  10  -6   26.12    2.23
  -1  10  -6   23.75    2.33
   1  10   6   24.98    2.15
  -1  10  -6   27.99    2.40
   1  10   6   25.98    2.46
  -1  10  -6   24.85    2.25
  -1  10  -6   24.81    2.58
   1 -10   6   24.81    2.35
   1 -10   6   24.35    2.16
   1 -10   7   26.26    2.26
  -1  10  -7   25.85    2.76
   1  10   7   21.13    2.27
  -1  10  -7   24.51    2.23
  -1  10  -7   23.44    2.36
   1 -10   7   21.21    2.27
  -1  10  -7   24.08    2.12
   1  10   8   43.48    2.80
  -1  10  -8   41.05    3.29
  -1  10  -8   44.12    2.98
  -1  10  -8   45.99    3.82
   1 -10   8   44.72    3.11
   1  10   8   41.37    3.18
   1 -10   8   47.06    3.50
  -1  10  -9   75.34    3.95
  -1  10  -9   68.34    4.90
   1 -10   9   71.72    4.57
   1 -10   9   71.02    4.16
  -1  10  -9   78.02    4.76
   1 -10  10   24.94    2.36
  -1  10 -10   22.01    2.68
  -1  10 -10   24.69    2.08
   1 -10  10   19.74    2.45
  -1  10 -10   18.30    2.30
   1 -10  10   22.14    2.21
  -1  10 -11   11.12    1.85
   1 -10  11    8.56    1.60
  -1  10 -11   12.34    2.10
   1 -10  11   13.67    1.83
   1 -10  11   12.95    1.71
  -1  10 -12   33.64    3.28
   1 -10  12   31.13    3.07
  -1  10 -12   25.39    2.73
   1 -10  12   33.61    2.67
  -1  10 -13    6.14    1.33
   1 -10  13    4.65    1.09
  -1  10 -14   13.03    1.78
  -1  10 -14   12.95    1.92
   1 -10  14   14.22    1.66
  -1  10 -15    2.41    0.90
  -1  10 -16   17.18    1.91
  -1  10 -17   26.02    2.12
  -1  10 -18    4.44    0.79
  -1  10 -19    0.06    0.25
   1  11 -18   10.28    1.17
   1  11 -17   11.87    1.44
   1  11 -16    2.26    0.78
  -1 -11  16    3.59    0.92
   1  11 -16    2.97    0.71
   1  11 -15    2.04    0.89
  -1 -11  15    3.87    1.04
   1  11 -15    3.19    0.87
   1  11 -14   12.18    1.82
  -1 -11  14   12.96    1.71
   1  11 -14   10.75    1.57
  -1 -11  13    8.14    1.25
   1  11 -13    7.40    1.47
  -1  11  13    8.33    1.50
  -1 -11  13    7.91    1.43
   1  11 -13    6.59    1.58
  -1 -11  12   84.09    4.56
  -1 -11  12   76.71    3.90
  -1  11  12   75.30    4.25
   1  11 -12   74.30    4.62
  -1 -11  11   48.56    3.42
  -1  11  11   57.24    3.61
  -1 -11  11   55.15    3.20
   1  11 -11   50.39    3.80
   1  11 -11   48.79    4.09
  -1 -11  10   10.57    1.59
  -1 -11  10   12.30    1.47
  -1  11  10   13.44    1.42
   1  11 -10   11.66    1.49
  -1  11  10   10.48    1.55
   1  11 -10    8.22    1.72
   1  11 -10    8.34    1.60
  -1 -11   9  105.48    4.77
  -1  11   9  108.86    4.60
   1  11  -9   97.38    4.87
   1  11  -9  103.46    6.07
   1  11  -9  103.54    5.66
  -1  11   9  102.15    5.06
  -1 -11   9  103.31    5.22
  -1 -11   8  318.97   10.57
  -1  11   8  333.93   11.09
  -1  11   8  330.42   10.53
   1  11  -8  324.01   12.39
  -1 -11   8  307.35   11.07
   1  11  -8  302.42   11.77
   1  11  -8  336.59   11.31
  -1  11   7   64.04    3.73
   1  11  -7   68.40    4.53
   1  11  -7   66.62    4.27
  -1 -11   7   60.46    3.72
  -1  11   7   65.34    3.48
   1  11  -7   66.45    3.97
   1  11  -6    7.29    1.43
  -1 -11   6    6.36    1.21
   1  11  -6    4.20    1.06
  -1  11   6    7.30    1.21
  -1  11   6    5.02    0.99
   1  11  -6    8.25    1.43
  -1  11   6    6.62    1.09
  -1  11   5   23.93    2.06
   1  11  -5   16.64    2.05
   1  11  -5   27.61    2.73
   1  11  -5   25.51    2.53
  -1 -11   5   21.32    1.98
  -1  11   5   24.98    2.20
  -1  11   5   21.86    1.94
  -1  11   5   21.46    2.15
  -1  11   5   22.77    2.03
  -1  11   4  248.46    8.93
  -1  11   4  270.00    9.20
   1  11  -4  272.47    9.53
   1  11  -4  256.91    9.96
   1  11  -4  269.00    9.94
  -1  11   4  243.32    9.01
  -1  11   4  269.03    9.62
  -1  11   4  272.37    9.47
   1  11  -3    5.28    1.46
  -1  11   3    6.41    1.14
  -1  11   3    2.78    0.89
  -1  11   3    6.82    1.13
  -1  11   3    5.24    1.07
  -1  11   3    8.12    1.39
   1  11  -2  175.05    7.39
  -1  11   2  172.77    6.83
  -1  11   2  167.86    7.09
  -1  11   2  173.96    6.93
  -1  11   1   18.07    1.86
  -1  11   1   19.03    2.07
   1  11  -1   14.20    1.86
  -1  11   1   17.21    1.84
  -1  11   1   16.79    1.91
  -1  11   0   84.57    4.34
   1  11   0   78.12    4.41
  -1  11   0   80.73    4.11
  -1  11  -1   24.90    2.41
  -1  11  -1   19.01    2.43
   1  11   1   21.71    2.18
  -1  11  -1   25.17    2.26
  -1  11  -1   23.43    2.23
  -1  11  -2  140.58    6.00
  -1  11  -2  145.76    6.33
  -1  11  -2  139.24    6.18
  -1  11  -2  152.02    6.55
  -1  11  -3   32.67    2.63
  -1  11  -3   32.25    2.73
  -1  11  -3   31.52    2.64
  -1  11  -3   28.72    2.55
  -1  11  -4  117.33    5.52
  -1  11  -4  133.36    5.97
   1  11   4  108.52    4.87
   1  11   4  113.03    5.55
  -1  11  -4  126.94    5.65
  -1  11  -4  119.29    5.60
  -1  11  -5   10.81    1.56
   1  11   5   11.76    1.61
   1  11   5   13.72    1.44
  -1  11  -5   15.15    1.80
  -1  11  -5   16.62    1.96
  -1  11  -5   14.44    1.77
  -1  11  -6   55.79    4.01
   1  11   6   48.13    2.76
   1  11   6   49.06    3.23
  -1  11  -6   48.31    3.46
  -1  11  -6   51.49    3.34
  -1  11  -6   49.91    3.32
  -1  11  -7   14.93    1.85
   1  11   7   16.60    1.76
   1 -11   7   13.69    1.90
   1 -11   7   19.64    2.06
  -1  11  -8  201.69    7.80
  -1  11  -8  212.34    8.62
   1 -11   8  189.29    8.30
   1 -11   8  205.81    7.95
  -1  11  -8  195.85    9.07
  -1  11  -9   13.13    1.94
  -1  11  -9   14.61    1.66
  -1  11  -9   11.97    2.01
   1 -11   9   14.63    2.01
   1 -11   9   12.25    1.68
  -1  11 -10   35.15    3.37
  -1  11 -10   32.14    2.99
   1 -11  10   35.07    2.80
  -1  11 -10   29.17    2.31
   1 -11  10   31.60    2.62
   1 -11  10   31.88    2.99
   1 -11  11    5.78    1.24
  -1  11 -11    6.35    1.53
  -1  11 -11    6.97    1.43
  -1  11 -11    4.27    0.86
   1 -11  12  160.61    6.59
  -1  11 -12  151.91    7.45
  -1  11 -12  148.75    6.96
   1 -11  13    6.58    1.18
  -1  11 -13    6.36    1.37
  -1  11 -13    5.65    1.18
   1 -11  14   45.66    2.87
  -1  11 -14   39.11    3.15
  -1  11 -15    1.72    0.73
  -1  11 -16   30.77    2.33
  -1  11 -17    0.22    0.38
  -1  11 -18   41.90    2.15
   1  12 -17    5.23    0.82
   1  12 -16   26.11    2.10
   1  12 -15    3.58    0.79
   1  12 -15    3.33    0.86
  -1 -12  15    5.28    1.03
   1  12 -14   65.79    3.71
   1  12 -14   62.49    4.01
  -1 -12  14   66.66    3.71
  -1 -12  13    9.50    1.47
   1  12 -13    8.50    1.39
  -1  12  13    8.52    1.36
   1  12 -13   12.28    1.82
  -1 -12  12  206.77    7.55
   1  12 -12  221.44    8.77
  -1  12  12  239.70    8.35
  -1 -12  12  217.69    8.38
   1  12 -12  204.10    9.14
  -1 -12  11   20.94    1.84
   1  12 -11   19.96    2.57
  -1  12  11   21.57    2.11
   1  12 -11   16.39    2.12
  -1 -12  11   23.78    2.27
  -1 -12  10    4.77    1.08
  -1  12  10    4.30    0.82
   1  12 -10    5.50    1.06
  -1 -12  10    5.71    1.02
   1  12 -10    4.95    1.18
  -1  12  10    4.77    1.08
   1  12 -10    4.26    1.34
   1  12  -9   16.62    2.34
  -1  12   9   21.55    2.07
   1  12  -9   17.82    2.21
   1  12  -9   18.95    1.99
  -1  12   9   20.21    1.78
  -1 -12   9   20.68    1.87
  -1 -12   9   21.08    2.13
  -1  12   8  280.77    9.23
   1  12  -8  274.79   11.00
   1  12  -8  275.63   10.60
   1  12  -8  284.11   10.00
  -1 -12   8  268.42    9.70
  -1 -12   8  253.90    9.07
  -1  12   8  258.81    9.49
  -1  12   7   27.88    2.23
   1  12  -7   29.76    2.98
   1  12  -7   33.65    3.02
   1  12  -7   35.03    2.89
  -1 -12   7   30.12    2.49
  -1 -12   7   31.31    2.29
  -1  12   7   34.77    2.60
  -1  12   6   12.45    1.53
   1  12  -6   15.70    2.08
   1  12  -6   18.96    2.19
  -1  12   6   16.53    1.71
  -1 -12   6   14.81    1.67
   1  12  -6   16.94    2.25
  -1  12   5   20.65    1.97
  -1  12   5   15.54    1.68
   1  12  -5   18.67    2.19
   1  12  -5   21.66    2.39
   1  12  -5   17.81    2.14
  -1  12   4   50.90    3.05
   1  12  -4   51.17    3.69
  -1  12   4   53.83    3.31
  -1  12   4   46.44    3.39
   1  12  -4   55.40    3.77
  -1  12   4   50.97    3.38
  -1  12   4   47.79    3.12
   1  12  -3   17.58    2.09
  -1  12   3   18.58    1.93
  -1  12   3   16.23    2.01
  -1  12   3   20.58    2.12
   1  12  -3   19.46    2.25
  -1  12   3   21.38    2.04
   1  12  -2   32.39    2.87
  -1  12   2   31.77    2.61
  -1  12   2   35.26    2.96
  -1  12   2   33.36    2.76
  -1  12   2   39.00    2.78
   1  12  -2   34.08    2.94
   1  12  -1   33.12    2.83
  -1  12   1   36.34    2.82
  -1  12   1   40.80    3.11
  -1  12   1   32.04    2.78
  -1  12   0   30.20    2.57
   1  12   0   30.56    2.81
   1  12   0   31.58    2.73
  -1  12   0   29.11    2.39
   1  12   1   35.15    2.97
  -1  12  -1   29.51    2.44
   1  12   1   39.86    3.03
  -1  12  -1   33.83    2.91
  -1  12  -1   30.24    2.70
  -1  12  -2    7.01    1.17
  -1  12  -2    5.69    1.10
  -1  12  -2    9.81    1.59
   1  12   2    7.21    1.46
  -1  12  -2    7.93    1.40
  -1  12  -2    6.69    1.32
  -1  12  -3   22.37    2.16
  -1  12  -3   20.79    2.25
   1  12   3   25.50    2.13
  -1  12  -3   24.60    2.40
  -1  12  -3   28.74    2.65
   1  12   3   32.15    2.77
  -1  12  -4   38.58    2.99
  -1  12  -4   44.46    3.25
   1  12   4   47.49    2.91
  -1  12  -4   48.09    3.47
   1  12   4   44.11    3.29
  -1  12  -5   21.55    2.50
   1  12   5   19.14    1.76
  -1  12  -5   17.97    2.06
  -1  12  -5   23.08    2.27
   1  12   5   20.52    2.14
  -1  12  -6    3.84    1.01
  -1  12  -6    6.43    1.27
   1  12   6    6.13    1.18
   1  12   6    5.29    0.92
  -1  12  -6    7.23    1.53
   1  12   7   15.38    1.73
  -1  12  -7   19.43    2.33
  -1  12  -7   16.95    2.00
  -1  12  -8    0.17    0.60
  -1  12  -8    0.63    0.82
  -1  12  -8    2.38    1.12
  -1  12  -9   14.27    2.16
  -1  12  -9   14.91    1.97
   1 -12   9   18.14    1.99
  -1  12  -9   20.86    2.00
  -1  12 -10   28.59    3.01
  -1  12 -10   28.69    2.73
   1 -12  10   33.40    2.65
  -1  12 -10   34.97    2.47
  -1  12 -11   22.61    2.62
  -1  12 -11   23.01    2.37
   1 -12  11   21.03    2.06
  -1  12 -11   19.85    1.77
   1 -12  12   21.52    2.02
  -1  12 -12   21.55    2.38
   1 -12  13   17.73    1.75
  -1  12 -13   15.12    1.94
  -1  12 -14    5.21    1.08
   1 -12  14    7.21    1.05
  -1  12 -15    5.67    1.00
  -1  12 -16    9.15    1.16
  -1  12 -16    9.03    1.10
  -1  12 -17   14.86    1.25
   1  13 -15    3.55    0.81
   1  13 -14   26.48    2.25
   1  13 -13    3.64    1.02
   1  13 -13    2.85    0.83
  -1 -13  13    3.38    0.90
   1  13 -12   19.43    2.23
  -1 -13  12   21.96    1.99
   1  13 -12   19.73    2.06
   1  13 -11   13.60    2.05
  -1 -13  11   12.78    1.72
   1  13 -11    9.81    1.62
  -1 -13  10  161.04    6.43
   1  13 -10  149.57    6.85
  -1  13   9   29.90    2.39
   1  13  -9   29.26    2.99
   1  13  -9   25.43    2.60
  -1 -13   9   34.70    2.59
   1  13  -9   33.50    2.57
  -1  13   9   31.79    2.20
   1  13  -8   12.47    1.97
  -1  13   8   12.13    1.41
  -1  13   8   12.73    1.55
   1  13  -8   15.67    1.85
  -1 -13   8    9.51    1.39
   1  13  -8   14.74    2.01
   1  13  -7   58.00    4.23
   1  13  -7   63.54    3.94
  -1 -13   7   61.10    3.57
  -1  13   7   63.93    3.46
  -1  13   7   55.73    3.36
  -1  13   6  331.60   10.87
  -1  13   6  309.84   10.65
   1  13  -6  352.44   11.96
   1  13  -6  316.06   12.00
  -1  13   5   44.73    2.99
  -1  13   5   45.02    2.87
   1  13  -5   45.06    3.43
   1  13  -5   41.93    3.54
   1  13  -4  111.35    5.80
  -1  13   4  111.39    5.22
   1  13  -4  117.45    5.97
  -1  13   3   49.23    3.25
   1  13  -3   49.04    3.64
  -1  13   3   46.71    3.17
  -1  13   3   49.42    3.56
   1  13  -3   45.78    3.65
  -1  13   2  236.67    8.78
   1  13  -2  224.17    9.05
  -1  13   2  226.14    8.57
  -1  13   2  235.42    9.22
   1  13  -2  214.51    9.15
  -1  13   1   40.55    3.11
   1  13  -1   46.23    3.54
  -1  13   1   43.35    3.42
  -1  13   0  257.22    9.42
   1  13   0  238.96    9.40
   1  13   0  241.10    9.73
  -1  13   0  237.36    9.04
  -1  13  -1   16.31    1.96
  -1  13  -1   14.42    2.05
   1  13   1   15.06    2.10
  -1  13  -1   19.64    2.04
  -1  13  -2  111.85    5.71
  -1  13  -2  121.26    5.52
   1  13   2  123.23    5.40
   1  13   2  114.80    6.03
  -1  13  -2  131.16    6.27
   1  13   3   16.90    2.07
  -1  13  -3   14.42    2.02
  -1  13  -3   16.00    1.80
  -1  13  -3    9.92    1.62
   1  13   3   12.18    1.53
  -1  13  -3   14.54    1.79
   1  13   4  136.42    6.35
  -1  13  -4  128.63    5.89
  -1  13  -4  134.55    6.23
   1  13   4  130.04    5.51
  -1  13  -4  134.93    6.14
   1  13   5   75.68    4.39
  -1  13  -5   77.84    5.01
  -1  13  -5   72.57    4.37
  -1  13  -5   88.71    4.60
   1  13   5   84.28    3.98
   1  13   6  279.95   10.06
  -1  13  -6  290.82   10.42
   1  13   6  288.20    9.28
  -1  13  -6  283.39   11.25
  -1  13  -6  279.55   10.25
  -1  13  -7   17.08    2.24
  -1  13  -7   11.85    1.66
  -1  13  -7   16.45    1.86
  -1  13  -8   20.76    2.16
  -1  13  -8   18.33    2.37
  -1  13  -8   19.56    1.99
   1 -13   9  149.07    6.28
  -1  13  -9  137.94    6.37
  -1  13  -9  149.18    6.12
  -1  13  -9  161.47    7.47
  -1  13 -10  411.17   14.74
   1 -13  10  439.45   13.63
  -1  13 -11   19.05    2.21
  -1  13 -11   19.59    1.61
   1 -13  11   21.42    1.93
   1 -13  12   52.65    2.97
  -1  13 -12   48.22    3.41
   1 -13  13   10.37    1.23
  -1  13 -13    9.59    1.40
  -1  13 -14  112.65    4.80
  -1  13 -14   92.77    4.43
  -1  13 -15    1.02    0.46
   1  14 -14   83.48    3.73
   1  14 -13    2.51    0.75
   1  14 -12   91.34    4.59
  -1 -14  11    0.36    0.45
   1  14 -11    0.91    0.63
   1  14 -10  129.49    6.26
  -1 -14  10  137.41    5.48
   1  14  -9   20.12    2.35
  -1 -14   9   13.41    1.57
   1  14  -8  246.79    8.83
  -1  14   8  236.65    7.99
  -1  14   7    1.41    0.63
   1  14  -7    2.74    1.02
   1  14  -7    2.81    1.19
  -1  14   6   82.77    4.11
   1  14  -6   76.75    4.73
   1  14  -5   15.32    2.03
  -1  14   5   11.96    1.51
   1  14  -5   13.97    1.92
   1  14  -4  278.55   10.46
  -1  14   4  274.55    9.51
   1  14  -4  248.06    9.95
   1  14  -3    7.31    1.57
  -1  14   3    8.64    1.38
   1  14  -3    7.45    1.52
   1  14  -2   93.11    5.12
  -1  14   2  100.76    4.93
   1  14  -2  103.30    5.56
  -1  14   1   22.54    2.31
   1  14   0  189.75    8.15
  -1  14   0  177.43    7.59
   1  14   1    2.24    0.84
   1  14   1    1.11    0.83
  -1  14  -1    2.66    1.02
   1  14   2  124.66    6.13
   1  14   2  120.44    5.36
  -1  14  -2  114.40    5.58
  -1  14  -2  121.75    5.87
  -1  14  -3   10.81    1.78
   1  14   3    8.40    1.55
   1  14   3   11.87    1.52
  -1  14  -3   11.85    1.73
   1  14   4  166.15    7.13
  -1  14  -4  159.82    6.63
  -1  14  -4  173.14    7.21
  -1  14  -4  157.13    6.77
   1  14   4  162.76    6.32
  -1  14  -5    2.01    0.86
  -1  14  -5    2.89    0.91
  -1  14  -5    1.05    0.75
   1  14   5    1.75    0.84
   1  14   5    1.20    0.59
  -1  14  -5    3.37    1.04
   1  14   6   94.59    4.66
  -1  14  -6  100.51    5.08
  -1  14  -6   88.96    4.57
  -1  14  -6  101.95    4.97
  -1  14  -7   39.09    3.36
  -1  14  -7   31.38    2.55
  -1  14  -7   35.12    2.96
  -1  14  -7   35.20    2.62
  -1  14  -8  158.32    7.44
   1 -14   8  168.11    6.63
  -1  14  -8  177.58    6.73
  -1  14  -8  159.29    6.38
  -1  14  -8  165.17    7.13
  -1  14  -9   26.60    2.71
  -1  14  -9   28.29    2.12
   1 -14   9   28.59    2.26
  -1  14  -9   31.08    2.68
  -1  14 -10   11.70    1.67
  -1  14 -10   10.73    1.21
   1 -14  10   12.10    1.41
  -1  14 -10   10.14    1.48
  -1  14 -11   17.21    1.94
  -1  14 -11   18.85    1.41
  -1  14 -11   20.15    2.03
   1 -14  11   22.46    1.80
  -1  14 -12  102.05    4.87
  -1  14 -12  118.32    5.06
   1 -14  12  111.00    4.40
  -1  14 -13   20.32    1.78
  -1  14 -13   27.58    2.03
  -1  14 -14   21.00    1.58
  -1  14 -15   19.64    1.29
   1  15 -13   58.00    2.38
   1  15 -12    6.69    0.96
   1  15 -11   31.21    2.27
   1  15 -10   33.53    2.52
   1  15  -9   24.75    2.25
   1  15  -8   13.25    1.70
  -1  15   7   39.04    2.37
   1  15  -7   36.53    2.72
   1  15  -7   31.53    2.69
  -1  15   6   51.58    2.94
   1  15  -6   52.78    3.47
   1  15  -6   55.09    3.60
  -1  15   5   34.89    2.44
   1  15  -5   37.27    2.94
   1  15  -5   31.96    2.71
  -1  15   4   80.27    4.03
   1  15  -4   85.89    4.77
   1  15  -4   74.23    4.35
  -1  15   3   43.69    2.95
   1  15  -3   50.46    3.41
   1  15  -2   53.57    3.78
  -1  15   2   48.78    3.15
   1  15  -1   55.47    3.40
   1  15   0   85.47    4.80
   1  15   0   69.25    3.90
   1  15   1   35.01    2.98
   1  15   1   34.44    2.53
  -1  15  -1   35.08    2.69
   1  15   2   30.92    2.74
  -1  15  -2   28.59    2.44
   1  15   2   27.17    2.19
   1  15   3   17.99    2.08
  -1  15  -3   21.33    2.11
   1  15   3   21.03    1.83
   1  15   4   48.76    3.24
  -1  15  -4   45.12    3.05
   1  15   4   43.46    2.62
   1  15   5   53.49    3.30
  -1  15  -5   52.17    3.25
  -1  15  -6   25.50    2.15
  -1  15  -7   10.24    1.28
   1 -15   7    8.75    1.21
  -1  15  -8   93.65    4.11
   1 -15   8   87.33    4.04
  -1  15  -9   57.78    2.95
   1 -15   9   66.87    3.19
  -1  15 -10   38.54    2.08
   1 -15  10   41.04    2.32
   1 -15  11    9.64    1.00
   1  16 -12   43.68    1.84
   1  16 -11   11.54    1.01
   1  16 -10   59.07    2.74
   1  16 -10   51.56    2.77
   1  16  -9    2.14    0.62
   1  16  -9    1.67    0.57
   1  16  -8   18.01    1.71
   1  16  -7    1.58    0.68
   1  16  -6   43.27    2.90
  -1  16   6   46.33    2.51
   1  16  -5   12.00    1.58
  -1  16   5   10.22    1.21
  -1  16   4   29.28    2.08
   1  16  -4   26.16    2.38
  -1  16   3   29.21    2.17
   1  16  -3   24.18    2.12
   1  16  -3   31.09    2.68
   1  16  -2   14.13    1.63
  -1  16   2   13.80    1.56
   1  16  -2   13.88    1.82
   1  16  -1    2.82    0.83
   1  16   0   27.77    2.15
   1  16   0   27.07    2.52
   1  16   1   46.54    2.86
  -1  16  -1   58.20    3.30
   1  16   1   55.74    3.57
  -1  16  -2   28.56    2.26
   1  16   2   25.61    1.96
   1  16   2   29.02    2.47
  -1  16  -3    3.85    0.90
   1  16   3    3.51    0.92
  -1  16  -4   15.85    1.65
  -1  16  -5   26.54    2.08
   1 -16   6   11.98    1.24
  -1  16  -6   11.38    1.30
  -1  16  -7    2.50    0.65
   1 -16   7    2.96    0.65
  -1  16  -8   13.44    1.22
   1 -16   8   12.22    1.15
  -1  16  -9    7.12    0.81
  -1  16 -10    8.50    0.70
   1  17 -10    8.86    0.76
   1  17  -9    3.21    0.55
   1  17  -8   35.60    2.02
   1  17  -7    1.06    0.47
   1  17  -6   29.99    2.03
  -1  17   5   13.17    1.18
  -1  17   4   44.03    2.37
   1  17  -3    1.29    0.61
  -1  17   3    0.59    0.51
  -1  17   2   52.29    2.73
   1  17  -2   45.82    2.70
  -1  17   1   21.20    1.71
   1  17  -1   19.76    1.67
   1  17   0   13.54    1.34
  -1  17  -1   12.33    1.35
   1  17   1   12.83    1.25
  -1  17  -2   51.31    2.84
  -1  17  -3   12.73    1.35
  -1  17  -4   13.46    1.33
  -1  17  -5    7.83    1.00
  -1  17  -6   44.67    2.31
  -1  17  -7    9.91    0.95
  -1  17  -8   42.32    1.90
   1  18  -8    7.71    0.64
   1  18  -7   10.55    0.87
   1  18  -6   17.76    1.23
   1  18  -4    8.40    0.91
  -1  18   3    5.77    0.72
   1  18  -3    7.00    0.85
   1  18  -2   17.11    1.32
  -1  18   2   17.57    1.30
   1  18  -1   20.89    1.42
  -1  18   1   21.11    1.45
  -1  18  -2   27.11    1.69
  -1  18  -3    9.49    0.95
  -1  18  -4    6.18    0.74
  -1  18  -5   32.98    1.67
  -1  18  -6   32.07    1.51
  -1  19   0    9.73    0.74
  -2   0  23   -0.10    0.34
  -2   0  22    5.34    1.01
  -2   0  22    5.08    0.99
  -2   0  21    0.18    0.58
  -2   0  21    0.35    0.52
  -2   0  21    0.17    0.45
  -2   0  20   14.44    1.95
  -2   0  20   13.96    1.86
  -2   0  20   10.38    1.65
  -2   0  19    0.44    0.70
  -2   0  19   -0.21    0.74
  -2   0  18   65.21    4.45
   2   0 -18   74.35    5.04
  -2   0  18   70.29    4.53
  -2   0  17   -0.24    0.67
  -2   0  17    0.23    0.69
  -2   0  16   14.53    2.08
  -2   0  16   15.65    2.04
  -2   0  15    0.22    0.91
  -2   0  15    0.21    0.51
  -2   0  14  176.29    7.62
  -2   0  14  179.82    7.47
  -2   0  14  173.91    7.29
  -2   0  13    0.51    0.49
  -2   0  13   -0.32    0.54
  -2   0  13    0.19    0.65
  -2   0  13    0.18    0.56
  -2   0  13    0.26    0.44
  -2   0  12  161.56    7.16
  -2   0  12  174.33    6.85
  -2   0  12  176.04    6.85
  -2   0  12  178.14    7.17
  -2   0  12  170.57    6.93
  -2   0  11    0.41    0.47
  -2   0  11    0.17    0.41
  -2   0  10  170.77    6.06
  -2   0  10  168.06    6.27
  -2   0  10  162.53    6.57
  -2   0   9    0.56    0.43
  -2   0   9    0.13    0.41
  -2   0   8  228.17    7.29
  -2   0   7    0.30    0.35
  -2   0   6  934.54   25.20
   2   0  -5    0.55    0.35
  -2   0   5   -0.14    0.27
  -2   0   4  543.14   15.07
   2   0  -4  549.86   15.20
   2   0  -3    0.26    0.31
   2   0  -2 1062.76   28.01
   2   0  -1    0.17    0.42
   2   0   0 3330.79   85.19
   2   0   1    0.51    0.29
   2   0   2  672.46   18.29
  -2   0  -2  681.91   18.46
   2   0   3    0.94    0.37
  -2   0  -3    0.76    0.34
   2   0   4 1062.53   28.51
   2   0   5    0.67    0.47
   2   0   6  886.62   24.58
   2   0   7    0.13    0.47
   2   0   7    0.59    0.47
   2   0   8  203.74    6.77
   2   0   8  224.83    7.91
   2   0   8  213.70    7.69
   2   0   9    0.15    0.40
   2   0   9    0.29    0.41
   2   0   9    0.32    0.54
   2   0   9    0.27    0.33
   2   0  10  281.53   10.26
   2   0  10  295.85   10.09
   2   0  10  279.23   10.11
   2   0  11    1.14    0.66
   2   0  11   -0.18    0.56
   2   0  11    0.19    0.63
   2   0  12   29.75    2.75
   2   0  12   26.87    2.65
   2   0  13   -0.68    0.97
   2   0  13   -0.23    0.97
   2   0  13   -0.39    0.62
   2   0  13    0.68    0.79
   2   0  14   84.62    4.84
   2   0  14   86.04    5.22
   2   0  14   85.12    5.32
   2   0  14   90.65    5.34
   2   0  15    0.39    0.55
   2   0  15    0.20    0.57
   2   0  15   -0.26    0.93
   2   0  15    0.25    0.92
   2   0  15    0.25    0.76
   2   0  15   -0.26    0.94
   2   0  16   80.84    5.08
   2   0  16   76.77    4.95
   2   0  16   67.91    4.80
  -2   0 -16   72.78    5.05
   2   0  16   78.62    4.52
   2   0  16   83.94    5.25
   2   0  17    0.57    0.66
   2   0  17   -0.76    0.72
   2   0  17   -0.25    0.78
   2   0  18   38.10    3.32
   2   0  18   35.86    2.81
   2   0  19   -0.15    0.46
   2   0  19   -0.82    0.74
   2   0  20   31.26    2.56
  -2   1  23    1.51    0.50
  -2   1  22   15.42    1.59
  -2  -1  22   13.51    1.50
  -2   1  22   15.55    1.60
  -2   1  21    1.53    0.70
  -2  -1  21    1.36    0.70
  -2  -1  21    0.66    0.55
  -2   1  21    0.84    0.59
  -2   1  20   51.16    3.62
  -2   1  20   55.47    3.77
  -2  -1  20   53.48    3.65
  -2  -1  20   55.70    3.69
  -2   1  20   53.21    3.68
  -2   1  19   16.96    2.14
  -2  -1  19   19.60    2.25
  -2   1  19   19.39    2.29
  -2  -1  19   19.17    2.24
  -2   1  19   19.75    2.29
  -2  -1  18   66.29    4.44
  -2  -1  18   64.49    4.25
  -2   1  18   59.41    4.19
   2  -1 -18   57.66    4.46
  -2   1  17    6.13    1.40
  -2  -1  17    2.45    1.03
  -2  -1  17    3.35    0.82
  -2  -1  17    3.53    1.18
  -2  -1  16  288.75   11.02
  -2  -1  16  272.83    9.61
  -2  -1  16  282.43   10.69
  -2   1  16  299.98   11.12
  -2  -1  15   31.94    2.94
  -2  -1  15   30.13    2.32
  -2   1  15   30.28    2.79
  -2  -1  15   32.24    2.82
  -2  -1  14  136.69    6.06
  -2   1  14  126.51    6.08
  -2   1  14  110.96    5.39
  -2  -1  14  125.26    5.30
  -2  -1  14  133.38    6.26
  -2   1  14  119.66    5.80
  -2  -1  14  129.63    5.91
  -2  -1  13    4.34    1.02
  -2   1  13    3.77    0.99
  -2  -1  13    4.56    1.05
  -2  -1  13    5.97    1.27
  -2   1  13    4.20    0.96
  -2   1  13    4.38    0.94
  -2  -1  13    4.73    0.91
  -2  -1  12  298.52   10.56
  -2  -1  12  305.62   10.44
  -2   1  12  303.71   10.44
  -2   1  12  298.57   10.36
  -2   1  11   23.09    2.01
  -2   1  11   19.74    1.83
  -2  -1  11   25.60    2.26
  -2   1  10  100.76    4.53
  -2  -1  10  102.71    4.85
  -2   1  10  111.48    4.71
  -2  -1  10  116.80    4.63
  -2   1   9    9.99    1.14
  -2  -1   9   11.07    1.17
  -2   1   9    8.30    0.97
  -2   1   9    7.79    1.05
  -2   1   8  209.02    6.66
  -2  -1   8  211.14    6.93
  -2   1   7    5.41    0.69
  -2  -1   7    5.09    0.74
  -2  -1   6  295.66    8.99
   2  -1  -5   16.05    1.24
  -2  -1   5   14.09    1.12
   2  -1  -4  889.77   23.54
  -2  -1   4  861.91   23.36
   2  -1  -3   44.06    2.06
   2  -1  -2 1034.96   27.31
   2  -1  -1   55.25    2.32
   2  -1   0 1348.22   35.19
  -2  -1  -1  143.88    4.74
   2  -1   1  139.79    4.62
  -2  -1  -2  759.94   20.48
   2  -1   2  754.79   20.32
  -2  -1  -3   46.54    2.33
   2  -1   3   50.07    2.25
   2  -1   4  209.54    6.80
   2  -1   5   61.64    2.96
   2  -1   6   47.00    2.64
   2  -1   7   52.00    2.96
   2  -1   8   37.15    2.57
   2  -1   8   36.45    2.49
   2  -1   8   31.79    1.93
   2  -1   9   29.19    2.37
   2   1   9   32.77    2.50
   2  -1   9   32.29    2.50
   2   1   9   31.76    2.30
   2  -1   9   30.40    2.48
   2  -1   9   31.61    2.02
   2  -1  10   59.29    3.74
   2  -1  10   63.86    3.79
   2   1  10   61.03    3.46
   2  -1  10   61.79    3.09
   2   1  10   58.90    3.66
   2  -1  10   57.41    3.56
   2  -1  11    9.09    1.50
   2   1  11   10.50    1.43
   2  -1  11    5.03    1.14
   2   1  11    7.87    1.39
   2   1  11    7.28    1.34
   2  -1  11    7.07    1.28
   2   1  12   98.67    5.40
   2  -1  12   93.32    5.18
   2  -1  12   97.42    5.24
   2   1  12  103.28    4.98
   2  -1  12   95.96    5.24
   2   1  12   98.15    5.36
   2  -1  13   76.95    4.69
   2   1  13   72.84    4.70
   2  -1  13   73.29    4.69
   2  -1  13   80.05    4.66
   2   1  13   71.64    4.15
   2  -1  13   66.99    4.45
   2   1  13   78.57    4.82
   2  -1  14  104.71    5.80
   2   1  14   98.84    5.78
   2  -1  14  108.41    5.96
   2   1  14   95.57    5.06
   2  -1  14  101.96    5.57
   2   1  14  107.44    5.93
   2  -1  14  105.21    5.88
   2   1  14  109.90    5.32
   2   1  15   21.42    2.21
   2  -1  15   20.85    2.48
   2  -1  15   18.86    2.42
   2   1  15   17.96    2.35
   2   1  15   13.33    2.15
   2  -1  15   15.22    2.25
   2  -1  15   18.02    2.20
   2  -1  15   16.00    2.34
   2  -1  16  112.77    6.15
   2  -1  16   89.21    5.43
   2   1  16   92.05    5.59
   2  -1  16   86.59    5.06
  -2  -1 -16   94.16    5.77
   2  -1  16   86.65    5.51
   2   1  16   90.41    5.60
   2   1  16  101.63    5.16
   2   1  16   95.42    5.63
   2  -1  17   48.22    3.86
   2  -1  17   45.68    3.70
   2  -1  17   54.21    3.58
   2   1  17   46.09    3.32
   2  -1  18   26.08    2.36
   2   1  18   24.11    2.27
   2  -1  18   28.95    2.87
   2  -1  19    4.85    1.20
   2  -1  19    2.77    0.81
   2  -1  20    9.68    1.45
  -2  -2  23   38.40    2.27
  -2  -2  22    1.04    0.50
  -2   2  22    1.49    0.60
  -2  -2  22    0.97    0.59
  -2  -2  22    1.13    0.59
  -2  -2  21    2.13    0.74
  -2   2  21    2.16    0.75
  -2  -2  21    2.22    0.73
  -2   2  21    1.61    0.74
  -2  -2  21    3.64    0.97
  -2   2  20   35.03    2.84
  -2  -2  20   30.98    2.69
  -2  -2  20   39.67    2.98
  -2   2  20   33.04    2.85
  -2  -2  19   22.60    2.38
  -2   2  19   21.59    2.45
  -2  -2  19   28.07    2.60
  -2   2  19   25.11    2.59
  -2   2  19   21.43    2.37
  -2  -2  18    1.14    1.09
  -2   2  18    1.58    1.09
  -2  -2  18    2.87    0.78
  -2  -2  18    4.33    1.13
  -2   2  18    2.16    1.03
  -2  -2  17  212.50    8.01
  -2   2  17  210.74    8.96
  -2  -2  17  219.16    9.10
  -2  -2  17  212.31    8.86
  -2   2  17  217.69    9.19
  -2  -2  16  321.72   11.15
  -2  -2  16  323.40   11.93
  -2   2  16  341.53   12.54
  -2   2  16  331.77   12.22
  -2  -2  16  355.68   12.47
  -2  -2  15  237.41    8.72
  -2   2  15  229.43    9.00
  -2  -2  15  246.03    9.70
  -2   2  15  247.41    9.69
  -2  -2  15  259.74    9.56
  -2   2  15  237.49    9.66
  -2  -2  14   11.16    1.47
  -2   2  14   15.33    1.98
  -2   2  14   14.82    1.95
  -2   2  14   13.45    1.68
  -2  -2  14   12.54    1.79
  -2   2  14   14.69    1.88
  -2   2  14   12.86    1.74
  -2   2  13  211.14    8.36
  -2   2  13  204.21    7.74
  -2  -2  13  203.01    7.59
  -2  -2  13  218.28    8.42
  -2   2  13  213.17    8.34
  -2   2  13  200.76    8.15
  -2   2  13  198.97    8.09
  -2  -2  12  186.72    7.42
  -2   2  12  192.02    7.47
  -2  -2  12  181.11    7.18
  -2   2  12  179.47    7.29
  -2   2  12  170.12    6.83
  -2   2  12  186.86    7.46
  -2   2  12  199.99    7.51
  -2   2  11    3.07    0.81
  -2   2  11    5.90    1.05
  -2   2  10  226.10    8.24
  -2   2  10  228.22    8.23
  -2   2   9  164.14    6.30
  -2  -2   9  173.47    6.28
  -2   2   9  179.43    5.77
  -2   2   9  169.81    6.33
  -2   2   8   14.70    1.12
  -2   2   7  605.12   16.44
  -2  -2   6  159.00    5.50
  -2   2   6  164.74    5.52
  -2   2   5  265.53    7.99
  -2  -2   5  267.60    8.00
   2  -2  -5  254.32    8.09
   2   2  -5  264.90    8.13
  -2   2   4  310.74    9.15
  -2  -2   4  317.47    9.19
   2  -2  -4  300.53    9.24
   2   2  -4  328.70    9.33
   2  -2  -3 2264.09   58.23
   2   2  -3 2247.08   58.23
   2  -2  -2  420.07   11.73
   2   2  -2  415.98   11.71
   2   2  -1 4759.49  119.94
   2  -2  -1 4655.34  119.93
   2   2   0 3456.09   89.47
   2  -2   0 3544.27   89.46
   2  -2   1 8085.95  208.82
   2   2   1 8333.00  208.84
  -2   2  -1 8224.88  208.98
  -2  -2  -1 8287.42  208.98
   2  -2   2 1218.99   32.27
   2   2   2 1243.40   32.30
  -2  -2  -2 1204.69   32.42
  -2   2  -2 1255.44   32.47
  -2   2  -3 1397.94   36.82
  -2  -2  -3 1330.94   36.77
   2  -2   3 1425.47   36.61
   2   2   3 1438.14   36.63
   2  -2   3 1380.51   36.73
  -2   2  -4  261.54    8.20
  -2  -2  -4  271.89    8.25
   2   2   4  249.88    8.14
   2  -2   4  262.12    8.18
   2   2   5   50.49    2.65
   2  -2   5   48.72    2.59
   2   2   6  335.82   10.41
   2  -2   6  325.58   10.37
   2  -2   7  242.41    8.17
   2   2   7  248.49    8.35
   2  -2   7  232.48    8.26
   2  -2   8  179.50    6.67
   2   2   8  176.98    6.77
   2  -2   8  172.07    6.75
   2  -2   8  170.19    6.00
   2  -2   9  117.06    5.27
   2  -2   9  111.87    4.60
   2  -2   9  124.86    5.49
   2   2   9  115.02    5.36
   2  -2   9  123.69    5.52
   2   2   9  120.48    4.93
   2  -2  10   48.47    3.25
   2   2  10   54.08    2.89
   2  -2  10   57.28    2.98
   2  -2  10   52.71    3.48
   2   2  10   46.47    3.33
   2  -2  10   53.99    3.54
   2   2  10   50.30    2.99
   2   2  11    2.42    0.89
   2  -2  11    2.19    0.80
   2  -2  11    2.40    0.74
   2  -2  11    1.66    0.83
   2  -2  11    1.41    0.73
   2   2  11    2.74    0.74
   2   2  12   24.50    2.53
   2  -2  12   24.67    2.47
   2  -2  12   24.46    2.04
   2   2  12   24.10    2.17
   2   2  12   22.23    1.93
   2  -2  12   23.82    2.45
   2  -2  12   27.46    2.66
   2   2  12   24.60    2.12
   2   2  13  185.69    7.32
   2  -2  13  169.54    7.80
   2   2  13  167.60    6.89
   2   2  13  178.77    8.01
   2  -2  13  184.64    8.08
   2  -2  13  175.32    7.75
   2   2  13  163.51    7.82
   2  -2  13  190.04    7.97
   2   2  14   35.01    2.78
   2  -2  14   28.61    2.88
   2   2  14   30.20    3.03
   2  -2  14   34.18    3.18
   2   2  14   29.70    3.00
   2  -2  14   33.40    3.15
   2   2  14   28.59    3.05
   2  -2  14   30.25    2.90
   2  -2  14   32.66    3.03
   2   2  15  249.34    9.26
   2  -2  15  232.91    9.68
   2   2  15  225.21    9.78
   2  -2  15  242.84   10.06
   2   2  15  243.56   10.02
   2  -2  15  246.22   10.07
   2  -2  15  232.77    9.76
   2  -2  15  236.81    9.82
   2   2  15  222.89    9.87
   2   2  16  110.24    6.21
   2  -2  16  110.38    6.01
   2  -2  16  105.51    5.84
  -2   2 -16  111.94    6.39
  -2  -2 -16  112.79    6.33
   2  -2  16  116.19    6.31
   2   2  16  111.39    6.22
   2  -2  16  106.23    6.10
   2   2  16  103.76    6.00
   2   2  16  117.55    5.62
   2  -2  17  196.80    7.76
   2   2  17  173.83    7.36
   2  -2  17  180.71    8.20
   2   2  17  181.04    8.20
   2  -2  17  162.80    7.82
   2  -2  18   60.02    3.67
   2  -2  18   55.57    3.99
   2   2  18   55.52    3.97
   2  -2  19   69.68    3.83
   2   2  19   65.86    4.11
   2  -2  19   75.84    4.38
   2  -2  20   11.42    1.32
  -2  -3  23    0.74    0.41
  -2  -3  22   31.78    2.30
  -2  -3  22   31.27    2.16
  -2  -3  22   28.24    2.11
  -2  -3  21    0.50    0.55
  -2   3  21    0.15    0.44
  -2  -3  21    1.20    0.62
  -2  -3  21    0.46    0.46
  -2   3  20   16.63    1.93
  -2  -3  20   20.39    2.07
  -2   3  20   15.95    1.94
  -2  -3  20   21.51    2.16
  -2   3  19    0.60    0.64
  -2  -3  19    1.59    0.75
  -2   3  19    2.16    0.92
  -2  -3  19    1.55    0.82
  -2  -3  18   71.28    4.43
  -2  -3  18   83.01    4.76
  -2   3  18   81.30    4.98
  -2  -3  18   82.75    4.22
  -2   3  18   77.45    4.69
  -2   3  17   17.91    2.28
  -2  -3  17   20.45    2.43
   2   3 -17   18.23    2.46
  -2  -3  17   16.74    1.88
   2  -3 -17   17.60    2.43
  -2  -3  17   21.44    2.29
  -2   3  17   22.35    2.61
  -2  -3  16   72.65    4.35
  -2   3  16   66.04    4.56
  -2  -3  16   62.13    3.81
  -2  -3  16   70.50    4.45
  -2   3  16   65.87    4.33
  -2   3  15   10.58    1.76
  -2  -3  15   12.80    1.87
  -2   3  15   10.87    1.72
  -2   3  15    9.93    1.53
  -2  -3  15    9.54    1.46
  -2   3  15   10.85    1.82
  -2   3  14  157.19    6.66
  -2  -3  14  163.12    6.66
  -2   3  14  151.77    6.95
  -2  -3  14  160.45    7.08
  -2   3  14  158.96    7.06
  -2   3  14  158.44    7.15
  -2   3  14  148.77    7.14
  -2  -3  13   27.09    2.27
  -2   3  13   21.50    2.27
  -2  -3  13   24.67    2.36
  -2   3  13   23.41    2.35
  -2   3  13   26.55    2.55
  -2   3  13   20.79    2.22
  -2   3  13   26.89    2.28
  -2  -3  12   39.82    2.73
  -2   3  12   45.78    3.05
  -2   3  12   42.47    3.02
  -2  -3  12   36.84    2.83
  -2   3  12   43.55    3.14
  -2   3  12   36.43    2.88
  -2   3  12   38.34    2.69
  -2   3  11   10.44    1.51
  -2   3  11   14.00    1.69
  -2   3  10   71.75    3.84
  -2   3  10   73.63    3.85
  -2   3   9  171.66    6.49
  -2   3   9  167.41    6.40
  -2   3   8   25.94    1.42
  -2   3   8   23.93    1.87
  -2   3   8   22.75    1.77
  -2   3   7   26.83    1.39
  -2  -3   7   26.35    1.79
   2  -3  -6   49.93    2.56
   2   3  -6   55.24    2.65
  -2   3   6   53.46    2.07
  -2  -3   6   48.04    2.51
   2  -3  -5  291.77    9.05
   2   3  -5  299.12    9.09
  -2  -3   5  292.86    8.88
  -2   3   5  313.91    8.95
   2   3  -4   23.27    1.48
   2  -3  -4   23.60    1.47
  -2  -3   4   23.36    1.41
  -2   3   4   24.45    1.43
   2   3  -3   79.81    3.11
   2  -3  -3   81.66    3.14
  -2  -3   3   83.60    3.10
  -2   3   3   81.42    3.06
   2  -3  -2  296.04    8.72
   2   3  -2  304.78    8.74
   2   3  -1   82.85    3.01
   2  -3  -1   78.87    2.98
   2  -3   0  251.13    7.38
   2   3   0  249.84    7.39
   2   3   1   38.60    1.80
   2  -3   1   34.79    1.73
   2  -3   2  118.07    4.03
   2   3   2  118.08    4.03
  -2   3  -2  120.31    4.20
  -2  -3  -2  110.23    4.12
  -2  -3  -3   38.17    2.02
  -2   3  -3   34.44    1.96
   2   3   3   41.45    2.06
   2  -3   3   40.31    2.04
  -2  -3  -4   17.31    1.37
  -2   3  -4   16.09    1.36
   2  -3   4   16.12    1.33
   2   3   4   20.56    1.45
  -2  -3  -5   49.61    2.63
   2   3   5   49.69    2.63
   2  -3   5   51.88    2.65
   2   3   6   11.25    1.25
   2  -3   6   10.28    1.21
   2   3   7   17.74    1.66
   2  -3   7   19.59    1.72
   2   3   8   12.88    1.51
   2  -3   8   13.80    1.56
   2   3   8   11.39    1.21
   2  -3   8   14.81    1.36
   2  -3   8   12.39    1.45
   2   3   9   34.90    2.28
   2  -3   9   41.55    2.90
   2   3   9   39.46    2.84
   2   3   9   40.88    2.40
   2   3   9   45.79    3.02
   2  -3   9   38.20    2.67
   2  -3   9   42.31    2.49
   2   3   9   38.94    2.48
   2   3  10   30.48    2.69
   2   3  10   31.61    2.27
   2   3  10   36.13    2.49
   2  -3  10   42.77    2.58
   2   3  10   37.75    2.36
   2  -3  10   39.60    3.07
   2   3  10   34.73    2.81
   2  -3  10   40.26    2.84
   2   3  11    7.04    1.03
   2  -3  11    7.06    1.37
   2   3  11    5.44    0.94
   2   3  11    6.93    1.36
   2  -3  11    5.69    1.23
   2  -3  11    6.29    1.19
   2   3  11    6.67    1.32
   2  -3  11    8.04    1.15
   2   3  11    8.60    1.25
   2  -3  12   80.58    4.62
   2   3  12   82.03    4.82
   2  -3  12   83.35    4.75
   2  -3  12   84.28    4.84
   2  -3  12   78.97    4.05
   2   3  12   83.46    4.37
   2  -3  12   79.97    4.94
   2  -3  13    0.77    0.70
   2   3  13    1.82    0.97
   2  -3  13    2.74    1.02
   2  -3  13    0.87    0.69
   2   3  13    2.32    0.96
   2  -3  13    1.92    0.90
   2  -3  13    1.70    0.88
   2   3  13    1.60    0.67
   2  -3  14   75.15    4.67
   2   3  14   83.13    5.00
   2  -3  14   76.47    4.85
   2   3  14   77.84    4.90
   2  -3  14   73.10    4.70
   2  -3  14   74.21    4.84
   2   3  14   67.86    4.61
   2  -3  14   74.40    4.81
   2   3  14   77.65    4.36
   2   3  15    7.84    1.36
   2  -3  15    9.03    1.67
   2   3  15   10.90    1.84
   2  -3  15    9.49    1.77
   2   3  15    9.25    1.77
  -2   3 -15    8.14    1.68
  -2  -3 -15    7.27    1.62
   2  -3  15    9.45    1.72
   2   3  15    6.41    1.50
   2  -3  15    7.89    1.64
   2   3  16   49.98    3.43
   2   3  16   52.07    4.03
   2  -3  16   48.50    3.71
   2  -3  16   54.57    4.09
   2   3  16   52.31    3.99
   2  -3  17    6.10    1.35
   2   3  17    5.09    1.09
   2  -3  17    4.72    1.26
   2   3  17    5.83    1.35
   2  -3  18   38.86    2.86
   2  -3  18   34.22    2.98
   2   3  18   32.41    2.94
   2   3  19   -0.36    0.67
   2  -3  19   -0.18    0.58
   2  -3  19    0.44    0.47
   2  -3  20    5.80    0.93
  -2  -4  23   14.86    1.21
  -2  -4  22    3.34    0.80
  -2  -4  22    2.47    0.61
  -2  -4  22    1.27    0.48
   2   4 -22    2.39    0.71
  -2  -4  21   17.57    1.75
  -2  -4  21   20.10    1.83
  -2  -4  21   17.95    1.88
  -2  -4  20    5.15    1.06
  -2  -4  20    3.54    0.90
  -2  -4  19    8.11    1.42
  -2   4  19   13.11    1.74
  -2   4  19   11.16    1.75
  -2  -4  19   14.53    1.86
  -2  -4  18   80.58    4.55
  -2  -4  18   70.72    4.31
  -2   4  18   67.28    4.20
  -2  -4  18   68.95    3.93
  -2   4  17   19.34    2.27
  -2  -4  17   16.76    2.14
   2   4 -17   19.44    2.42
  -2   4  17   21.69    2.33
  -2  -4  17   26.41    2.54
  -2  -4  17   17.48    1.93
   2  -4 -17   16.03    2.46
   2   4 -16   15.14    2.14
   2  -4 -16   19.78    2.57
  -2   4  16   19.58    2.23
  -2  -4  16   18.87    2.03
  -2   4  16   19.41    2.17
  -2   4  16   15.38    2.21
  -2  -4  16   19.55    2.30
  -2   4  16   18.28    2.21
  -2   4  15    1.90    0.92
  -2   4  15    0.83    0.78
  -2  -4  15    1.25    0.86
  -2   4  15    0.19    0.65
  -2  -4  15    0.72    0.62
  -2   4  15    0.49    0.99
  -2   4  14   62.49    3.97
  -2  -4  14   52.21    3.67
  -2  -4  14   57.45    3.62
  -2   4  14   59.44    3.70
  -2   4  14   55.31    4.02
  -2   4  14   63.57    4.23
  -2   4  13   11.07    1.71
  -2   4  13    9.20    1.40
  -2  -4  13   10.11    1.49
  -2   4  13    9.56    1.49
  -2   4  13    8.41    1.38
  -2  -4  13    7.63    1.32
  -2   4  13    7.62    1.48
  -2   4  12    1.38    0.74
  -2   4  12    0.33    0.48
  -2  -4  12    2.16    0.85
  -2   4  12    3.14    0.89
  -2  -4  12    0.78    0.68
  -2   4  12    1.40    0.66
  -2   4  12    0.77    0.64
  -2   4  11   17.60    1.94
  -2  -4  11   22.82    2.01
  -2   4  11   22.00    2.17
  -2   4  11   20.41    1.88
  -2   4  10   11.63    1.51
  -2   4  10   12.21    1.55
  -2  -4   9  105.83    4.15
  -2   4   9  113.43    4.99
  -2  -4   9  115.36    4.85
  -2   4   9  108.04    4.87
  -2   4   8  141.74    5.78
  -2  -4   8  156.60    5.74
  -2   4   8  148.17    5.77
   2  -4  -7  217.18    7.32
   2   4  -7  225.50    7.37
  -2   4   7  208.85    6.18
  -2  -4   7  223.34    7.33
   2   4  -6   47.38    2.44
   2  -4  -6   45.23    2.39
  -2   4   6   45.30    1.74
  -2  -4   6   46.51    2.48
  -2   4   5    1.08    0.38
  -2  -4   5    1.43    0.43
   2  -4  -5    1.27    0.40
   2   4  -5    0.89    0.36
   2   4  -4   11.87    1.03
   2  -4  -4   11.92    1.02
  -2   4   4    9.12    0.87
  -2  -4   4   10.33    0.93
  -2   4   3  283.02    8.30
  -2  -4   3  278.31    8.29
   2   4  -3  293.75    8.44
   2  -4  -3  281.49    8.40
   2   4  -2  524.70   14.50
   2  -4  -2  531.29   14.51
   2   4  -1  483.68   13.42
   2  -4  -1  493.33   13.43
   2   4   0   40.89    1.88
   2  -4   0   44.31    1.94
   2   4   1   89.88    3.28
   2  -4   1   94.42    3.33
   2   4   2  518.82   14.04
   2  -4   2  505.16   14.01
  -2   4  -2  504.14   14.21
  -2  -4  -2  504.11   14.20
  -2   4  -3  118.57    4.34
  -2  -4  -3  117.73    4.33
   2   4   3  121.07    4.32
   2  -4   3  120.16    4.33
  -2  -4  -4   59.22    2.82
  -2   4  -4   62.05    2.88
   2   4   4   61.22    2.82
   2  -4   4   62.14    2.83
  -2  -4  -5   43.34    2.39
  -2   4  -5   42.34    2.36
   2   4   5   39.47    2.30
   2  -4   5   38.69    2.27
  -2  -4  -6   11.07    1.25
  -2   4  -6   12.85    1.33
   2   4   6   11.18    1.24
   2  -4   6   12.90    1.32
   2  -4   7   35.17    2.39
   2   4   7   35.50    2.38
   2  -4   8  117.53    4.96
   2   4   8  106.16    4.53
   2  -4   8  122.64    5.25
   2   4   8  121.15    5.17
   2  -4   8  122.78    5.55
   2   4   8  112.87    4.28
   2  -4   9   13.36    1.52
   2   4   9   12.14    1.16
   2   4   9   12.60    1.59
   2   4   9   15.38    1.72
   2   4   9   12.23    1.36
   2  -4   9   12.95    1.43
   2  -4  10    4.60    0.92
   2  -4  10    7.08    1.16
   2   4  10    5.08    1.15
   2   4  10    7.04    1.10
   2   4  10    8.21    1.37
   2  -4  10    8.15    1.29
   2  -4  11    0.14    0.49
   2   4  11    0.47    0.39
   2  -4  11    2.30    0.79
   2   4  11    0.43    0.57
   2  -4  11    0.72    0.57
   2   4  11    2.39    0.87
   2  -4  12   26.52    2.23
   2   4  12   24.79    2.28
   2  -4  12   24.60    2.43
   2   4  12   25.93    2.59
   2  -4  12   31.68    2.82
   2   4  12   21.03    2.37
   2  -4  12   22.02    2.56
   2  -4  12   22.19    2.30
   2   4  12   25.75    2.67
   2  -4  13    6.51    1.45
   2  -4  13    6.21    1.34
   2   4  13    7.50    1.27
   2   4  13    7.84    1.54
   2  -4  13    4.70    1.26
   2   4  13    7.15    1.53
   2  -4  13    7.03    1.48
   2   4  13    4.88    1.31
   2  -4  13    5.85    1.38
  -2  -4 -13    7.58    1.53
   2  -4  13    7.89    1.33
   2  -4  14   40.00    3.25
   2   4  14   36.26    2.94
   2   4  14   40.36    3.47
   2  -4  14   38.69    3.35
   2   4  14   39.71    3.37
   2   4  14   39.78    3.39
   2  -4  14   40.66    3.44
   2  -4  14   44.26    3.68
  -2  -4 -14   40.81    3.51
  -2   4 -14   35.19    3.31
   2  -4  15    7.02    1.43
   2   4  15    3.96    0.98
   2   4  15    5.86    1.39
   2  -4  15    4.34    1.17
   2   4  15    6.16    1.39
   2  -4  15    7.04    1.55
   2   4  15    8.82    1.65
  -2   4 -15    4.80    1.30
  -2  -4 -15    5.28    1.36
   2  -4  15    6.87    1.49
   2   4  16   17.64    2.29
   2   4  16   19.80    2.35
   2  -4  16   15.67    2.17
   2   4  16   19.31    2.06
   2  -4  16   19.05    2.23
   2  -4  17    4.17    1.06
   2  -4  17    4.90    1.21
   2   4  17    4.79    1.22
   2  -4  18   26.89    2.56
   2   4  18   23.72    2.38
   2  -4  19    6.05    1.18
   2   4  19    5.23    1.10
   2  -4  19    7.21    1.15
   2  -4  20   15.34    1.45
  -2   4 -20   14.15    1.54
  -2  -5  22   11.44    1.21
   2   5 -22    8.87    1.17
  -2  -5  21    6.21    1.01
  -2  -5  21    6.12    1.02
   2   5 -21    3.94    0.92
  -2  -5  21    5.70    1.05
   2   5 -20   74.39    4.34
  -2  -5  20   70.43    3.93
  -2  -5  20   79.00    4.09
  -2  -5  19    0.17    0.61
  -2  -5  19    0.29    0.51
  -2  -5  18  136.42    6.22
  -2  -5  18  126.69    6.09
  -2  -5  18  133.79    5.91
  -2  -5  17   17.39    2.02
  -2   5  17   18.36    2.06
  -2  -5  17   17.40    2.04
  -2   5  16   74.39    4.31
  -2   5  16   55.85    3.79
   2  -5 -16   68.02    4.85
   2   5 -16   63.91    4.38
  -2  -5  16   61.11    3.88
  -2   5  16   61.04    4.05
  -2  -5  16   58.94    3.97
  -2  -5  15   20.64    2.17
  -2   5  15   15.59    2.20
  -2   5  15   20.12    2.20
  -2  -5  15   21.41    2.30
  -2   5  15   22.53    2.36
   2   5 -15   18.32    2.28
   2  -5 -15   22.41    2.62
  -2   5  15   21.10    2.19
  -2  -5  14  191.52    7.77
  -2   5  14  188.34    8.42
  -2   5  14  190.91    7.69
   2  -5 -14  187.05    8.36
   2   5 -14  187.87    8.17
  -2   5  14  186.66    7.76
  -2  -5  14  184.10    7.74
  -2   5  14  185.15    7.73
  -2  -5  13   36.13    2.79
  -2   5  13   35.60    2.80
   2   5 -13   31.18    2.54
  -2   5  13   29.68    2.85
  -2  -5  13   33.45    2.71
  -2   5  13   33.59    2.74
   2   5 -13   29.46    2.73
   2  -5 -13   30.29    2.86
  -2   5  13   36.51    2.79
   2   5 -12   82.55    4.24
  -2  -5  12   85.81    4.50
  -2   5  12   89.79    4.98
  -2   5  12   82.02    4.35
  -2  -5  12   79.49    4.28
  -2   5  12   78.26    4.29
   2   5 -12   89.43    4.76
  -2   5  12   77.46    4.24
   2   5 -11    4.76    0.94
   2   5 -11    6.54    1.23
  -2   5  11    7.34    1.29
  -2   5  11    6.20    1.08
  -2  -5  11    6.23    1.11
  -2   5  11    5.58    1.06
  -2  -5  10   20.34    1.90
   2  -5 -10   20.08    1.98
   2   5 -10   17.94    1.84
  -2   5  10   20.93    1.89
  -2   5  10   17.06    1.89
   2   5 -10   19.73    1.79
  -2  -5  10   18.38    1.53
  -2  -5   9   11.02    1.08
  -2  -5   9    9.62    1.30
  -2   5   9    7.13    1.18
   2   5  -9    9.78    1.19
   2  -5  -9    9.93    1.29
   2   5  -9   10.29    1.30
  -2  -5   8  121.09    5.03
  -2   5   8  113.23    5.08
   2   5  -8  125.68    5.02
   2  -5  -8  127.31    5.03
  -2  -5   7   81.18    3.68
  -2   5   7   70.94    3.57
   2  -5  -7   82.30    3.58
   2   5  -7   78.65    3.55
  -2  -5   6   38.19    2.27
   2  -5  -6   38.32    2.14
   2   5  -6   37.94    2.16
  -2  -5   5    9.61    1.05
  -2   5   5    6.90    0.42
   2  -5  -5   10.13    1.00
   2   5  -5    8.58    0.93
  -2  -5   4  241.40    7.20
  -2   5   4  242.12    7.20
   2   5  -4  236.51    7.33
   2  -5  -4  230.70    7.31
   2   5  -3   19.87    1.29
   2  -5  -3   20.44    1.29
  -2   5   3   19.61    1.22
  -2  -5   3   18.70    1.19
   2   5  -2  669.16   18.03
   2  -5  -2  668.00   18.02
  -2   5   2  669.91   17.98
  -2  -5   2  669.01   17.97
   2  -5  -1   29.35    1.48
   2   5  -1   27.90    1.47
   2   5   0  364.50   10.33
   2  -5   0  372.54   10.33
   2  -5   1   60.60    2.45
   2   5   1   65.73    2.52
   2   5   2  456.97   12.75
   2  -5   2  450.91   12.75
   2   5   3   18.31    1.31
   2  -5   3   18.01    1.33
  -2  -5  -3   21.67    1.46
  -2   5  -3   19.52    1.39
   2   5   4  135.66    5.00
   2  -5   4  145.11    5.09
  -2  -5  -4  143.43    5.12
  -2   5  -4  140.92    5.09
   2   5   5    1.18    0.47
   2  -5   5    1.60    0.51
  -2  -5  -5    0.71    0.38
  -2   5  -5    0.31    0.37
   2   5   6  200.05    6.88
   2  -5   6  187.98    6.83
  -2  -5  -6  189.29    6.86
  -2   5  -6  198.34    6.93
   2  -5   7    1.01    0.63
   2   5   7    1.51    0.57
   2  -5   7    0.64    0.47
  -2   5  -7    1.32    0.53
  -2  -5  -7    1.96    0.64
   2   5   8   36.44    2.64
  -2   5  -8   38.01    2.66
  -2  -5  -8   36.34    2.59
   2  -5   8   33.80    2.35
   2   5   8   35.95    2.53
   2  -5   8   36.56    2.58
   2  -5   8   39.25    2.97
   2   5   8   33.85    2.22
   2   5   9    7.16    1.05
  -2  -5  -9    6.84    1.20
  -2   5  -9    7.79    1.26
   2  -5   9    6.82    1.13
   2   5   9   10.89    1.48
   2  -5   9    8.36    1.47
   2  -5   9    7.27    1.17
   2   5  10  208.20    8.29
   2  -5  10  218.07    8.02
  -2  -5 -10  206.27    8.32
  -2   5 -10  232.15    8.51
   2  -5  10  214.32    8.89
   2   5  10  193.45    7.58
   2  -5  10  208.37    7.72
   2  -5  11    7.39    1.22
   2   5  11    7.36    1.33
   2  -5  11    6.18    1.27
   2   5  11   11.59    1.70
   2  -5  11    7.74    1.30
   2   5  11    9.71    1.37
  -2   5 -11    7.61    1.39
  -2  -5 -11    9.00    1.49
   2  -5  11    7.84    1.33
   2  -5  12  121.06    5.38
   2   5  12  107.86    5.31
   2   5  12  118.62    5.83
   2  -5  12  112.36    5.74
   2   5  12  116.81    5.96
   2  -5  12  113.84    5.64
  -2   5 -12  112.05    5.84
  -2  -5 -12  112.85    5.86
   2  -5  12  110.42    8.39
   2  -5  13    0.26    0.69
   2  -5  13    0.50    0.67
   2   5  13    0.55    0.52
   2   5  13   -0.43    0.89
   2  -5  13   -0.66    0.99
   2   5  13   -0.23    0.68
   2   5  13   -0.22    0.87
   2  -5  13   -0.67    0.94
  -2   5 -13    0.23    0.51
  -2  -5 -13   -0.23    0.57
   2  -5  13   -0.40    0.77
   2  -5  14  141.25    6.66
   2  -5  14  143.27    6.31
   2   5  14  142.04    6.45
   2  -5  14  163.99    7.36
   2   5  14  143.76    6.96
   2   5  14  157.47    7.24
   2  -5  14  145.39    7.02
   2   5  14  142.01    6.91
  -2  -5 -14  139.51    7.01
  -2   5 -14  148.81    7.14
   2  -5  14  148.97    7.43
   2  -5  15   26.83    2.90
   2  -5  15   35.16    3.12
   2   5  15   29.24    2.83
  -2  -5 -15   30.72    2.94
  -2   5 -15   24.59    2.67
   2  -5  15   29.76    2.94
   2   5  15   20.92    2.52
   2  -5  15   28.56    2.65
   2   5  15   32.28    3.02
   2  -5  16   89.14    5.12
   2   5  16   96.41    5.25
   2  -5  17    1.22    0.79
   2   5  17    1.58    0.77
   2  -5  18   31.28    2.61
   2  -5  19    0.40    0.48
  -2   5 -19    0.79    0.61
   2  -5  20    8.73    1.05
  -2   5 -20    8.81    1.17
  -2  -6  22    2.04    0.49
  -2  -6  21   11.53    1.29
  -2  -6  21    7.95    1.07
  -2  -6  21    7.34    0.99
   2   6 -21    8.52    1.28
  -2  -6  20    1.36    0.64
  -2  -6  20    1.26    0.58
  -2  -6  20    0.54    0.47
   2   6 -20    0.53    0.59
  -2  -6  19    4.88    1.05
  -2  -6  19    4.76    1.00
  -2  -6  19    4.13    0.97
   2   6 -19    4.56    1.15
  -2  -6  18   30.17    2.54
  -2  -6  18   24.92    2.33
  -2  -6  18   28.12    2.52
  -2  -6  17   30.47    2.64
  -2  -6  17   28.47    2.55
  -2   6  16    7.50    1.43
  -2  -6  16    7.15    1.36
   2   6 -16    7.77    1.47
  -2   6  16    7.92    1.36
   2   6 -15   10.84    1.69
   2  -6 -15   10.52    1.82
  -2   6  15    9.93    1.63
  -2  -6  15    8.08    1.39
  -2   6  15    7.75    1.35
  -2  -6  15    7.87    1.43
  -2   6  15   10.29    1.49
  -2   6  14   76.99    4.96
   2   6 -14   74.75    4.27
   2   6 -14   74.32    4.54
   2  -6 -14   73.51    4.73
  -2   6  14   69.16    4.18
  -2  -6  14   73.18    4.27
  -2   6  14   81.99    4.55
  -2  -6  14   83.07    4.61
   2   6 -13    8.20    1.34
   2  -6 -13    8.15    1.50
   2   6 -13    7.88    1.42
  -2  -6  13   10.96    1.63
  -2   6  13    8.33    1.43
  -2   6  13    6.74    1.46
  -2   6  13    9.37    1.42
  -2  -6  13    7.57    5.16
  -2  -6  12    4.47    0.96
  -2   6  12    2.78    0.81
  -2   6  12    4.35    1.01
   2  -6 -12    1.94    0.78
   2   6 -12    3.17    0.86
   2   6 -12    3.41    0.91
  -2   6  12    3.15    1.06
  -2   6  12    4.52    1.06
  -2   6  11    6.49    1.08
  -2   6  11    5.44    1.06
  -2  -6  11    5.20    0.88
   2   6 -11    3.20    0.87
  -2   6  11    5.01    1.07
   2   6 -11    5.75    1.16
   2  -6 -11    4.70    1.08
  -2   6  11    5.55    1.23
  -2  -6  10   51.08    2.71
  -2   6  10   45.41    3.30
   2   6 -10   53.66    3.19
   2  -6 -10   49.02    3.12
   2   6 -10   52.80    3.20
  -2   6  10   50.55    3.16
  -2  -6   9  216.61    7.89
  -2  -6   9  208.06    7.01
  -2  -6   9  212.18    7.83
   2   6  -9  210.49    7.65
   2  -6  -9  215.26    7.69
  -2   6   9  206.54    8.04
   2   6  -9  215.04    7.75
  -2  -6   8   11.17    1.08
   2  -6  -8   12.21    1.31
   2   6  -8   11.48    1.30
   2   6  -8   13.22    1.43
  -2  -6   8   12.98    1.45
  -2  -6   7  113.17    4.82
   2  -6  -7  116.79    4.62
   2   6  -7  121.20    4.68
   2   6  -7  115.71    4.78
   2   6  -7  119.13    5.34
   2   6  -6   26.81    2.16
   2  -6  -6   27.39    1.76
   2   6  -6   25.13    1.71
  -2  -6   6   28.59    1.97
   2   6  -5   87.90    3.48
   2  -6  -5   85.49    3.43
   2   6  -5   84.71    4.09
  -2  -6   5   85.75    3.77
   2   6  -4   92.13    3.42
   2  -6  -4   89.22    3.38
  -2  -6   4   84.08    3.69
   2   6  -4   90.70    4.14
  -2   6   3   18.80    1.15
  -2  -6   3   18.46    1.16
   2  -6  -3   18.78    1.20
   2   6  -3   19.73    1.25
  -2  -6   2  383.97   10.72
  -2   6   2  376.95   10.70
   2   6  -2  387.96   10.77
   2  -6  -2  397.92   10.77
  -2   6   1  535.66   14.65
  -2  -6   1  539.40   14.67
   2   6  -1  535.71   14.64
   2  -6  -1  560.44   14.66
   2   6   0  141.56    4.55
   2  -6   0  150.20    4.57
   2   6   1  150.49    4.84
   2  -6   1  152.83    4.85
   2   6   2  371.86   10.28
   2  -6   2  356.01   10.25
   2   6   2  339.64   10.77
  -2   6  -2  356.54   10.89
  -2   6  -3   51.81    2.93
  -2   6  -3   51.26    2.70
   2   6   3   53.52    2.42
   2  -6   3   53.39    2.44
  -2   6  -4   31.83    2.06
   2  -6   4   32.73    1.91
   2   6   4   30.96    1.86
  -2   6  -4   31.82    1.91
  -2  -6  -4   32.56    1.92
  -2   6  -5    9.47    1.10
   2   6   5   10.28    1.10
   2  -6   5   10.21    1.12
  -2   6  -5   11.71    1.17
  -2  -6  -5   10.46    1.14
   2   6   6   17.17    1.54
   2  -6   6   18.57    1.59
   2  -6   6   15.53    1.76
  -2  -6  -6   19.34    1.62
  -2   6  -6   20.79    1.69
  -2   6  -6   18.50    1.54
   2  -6   7  430.42   14.02
  -2   6  -7  411.40   12.58
  -2   6  -7  427.51   13.16
  -2  -6  -7  430.46   13.15
   2  -6   8   37.59    3.00
   2  -6   8   36.49    2.62
   2   6   8   37.06    2.67
  -2  -6  -8   36.52    2.62
  -2   6  -8   36.62    2.61
  -2  -6  -9  133.25    6.01
  -2   6  -9  136.38    6.01
   2  -6   9  145.43    6.75
   2   6   9  144.97    6.17
   2  -6  10  130.33    6.51
  -2  -6 -10  123.81    5.82
  -2   6 -10  123.08    5.80
   2   6  10  117.92    5.54
   2  -6  10  123.71    5.70
   2   6  10  124.80    5.85
   2  -6  11   18.11    2.33
   2   6  11   20.18    2.21
   2   6  11   23.31    2.27
   2  -6  11   20.24    2.18
  -2  -6 -11   25.67    2.45
  -2   6 -11   20.24    2.17
   2  -6  12    1.82    0.94
   2  -6  12   -0.17    0.65
   2   6  12    2.15    0.85
   2  -6  12    0.81    0.73
   2   6  12    1.68    0.87
   2   6  12    0.20    0.68
   2  -6  12    1.41    0.84
  -2   6 -12    0.84    0.66
  -2  -6 -12    0.22    0.53
   2  -6  13   12.02    1.87
   2   6  13   11.02    1.78
  -2  -6 -13   12.20    1.81
  -2   6 -13   13.57    1.92
   2   6  13   14.02    1.97
   2  -6  13   16.38    2.10
   2   6  13   11.95    1.82
   2  -6  13   15.56    1.80
   2  -6  14   27.74    2.69
   2   6  14   24.30    2.49
   2   6  14   24.06    2.53
   2  -6  14   18.84    2.22
   2   6  14   19.24    2.20
   2  -6  14   21.98    2.23
   2  -6  14   25.00    2.30
  -2   6 -14   20.66    2.33
   2  -6  15   64.92    4.00
   2  -6  15   77.47    4.61
   2   6  15   73.49    4.43
   2   6  15   79.07    4.67
   2  -6  16   16.29    1.98
   2   6  16   16.24    1.99
   2  -6  16   15.17    1.74
   2  -6  17   20.80    2.11
  -2   6 -17   22.06    2.33
  -2   6 -18   17.02    1.59
  -2   6 -18   14.78    1.83
   2  -6  19   12.12    1.35
  -2   6 -19   10.17    1.35
  -2  -7  21    2.41    0.57
  -2  -7  21    2.07    0.58
   2   7 -21    2.82    0.73
  -2  -7  20   43.04    2.53
  -2  -7  20   43.38    2.65
   2   7 -20   37.46    2.78
  -2  -7  20   41.97    2.65
   2   7 -19    4.78    1.08
  -2  -7  19    5.11    0.99
  -2  -7  19    5.50    1.09
  -2  -7  19    5.38    1.00
   2   7 -18   36.89    3.18
  -2  -7  18   40.95    2.98
  -2  -7  18   42.45    2.95
  -2  -7  18   42.43    2.92
  -2  -7  17    9.07    1.42
  -2  -7  17    9.62    1.51
   2   7 -17    7.76    1.54
  -2   7  16  209.19    8.36
   2   7 -16  187.95    8.83
  -2  -7  16  206.01    8.27
  -2  -7  15    8.03    1.51
  -2   7  15    6.98    1.41
  -2   7  14   30.67    2.53
  -2   7  14   31.29    2.77
   2   7 -14   31.14    2.65
  -2   7  13    4.22    1.15
  -2   7  13    4.05    1.00
   2   7 -13    5.91    1.15
   2   7 -13    4.29    1.00
  -2   7  12  127.99    5.67
   2   7 -12  140.11    6.13
   2   7 -12  121.38    5.77
  -2  -7  11    0.97    0.51
   2   7 -11    0.87    0.58
   2   7 -11    0.16    0.54
   2  -7 -11    0.33    0.70
  -2  -7  11    0.18    0.70
  -2   7  11    0.74    0.51
  -2  -7  10   44.51    2.56
  -2  -7  10   47.75    3.16
   2   7 -10   46.20    3.57
   2   7 -10   43.88    3.00
  -2   7  10   42.11    2.75
   2  -7 -10   43.41    2.84
   2   7 -10   41.08    2.79
  -2   7   9    2.44    0.64
  -2   7   9    2.70    0.80
   2   7  -9    2.05    0.90
  -2  -7   9    1.40    0.68
   2   7  -9    2.29    0.78
  -2  -7   9    1.50    0.57
   2  -7  -9    1.81    0.58
   2   7  -9    1.82    0.57
  -2  -7   8   42.65    2.78
  -2   7   8   39.52    2.66
   2   7  -8   37.21    2.97
   2   7  -8   44.33    2.80
  -2  -7   8   42.16    2.27
  -2   7   8   35.33    2.20
   2  -7  -8   37.12    2.36
   2   7  -8   38.40    2.40
  -2  -7   8   39.66    2.71
   2  -7  -7   27.96    1.89
   2   7  -7   31.54    2.00
   2   7  -7   32.07    2.28
   2   7  -7   33.01    2.64
  -2  -7   7   31.26    2.27
  -2   7   7   27.33    1.96
   2   7  -6  121.82    5.11
   2   7  -6  136.08    5.79
   2   7  -6  128.53    4.64
   2  -7  -6  125.47    4.61
  -2  -7   6  129.56    5.16
  -2   7   6  121.88    4.92
   2   7  -5   11.24    1.28
  -2   7   5   14.03    1.25
   2   7  -5   13.18    1.07
  -2   7   5   14.93    1.42
   2   7  -5   11.49    1.47
  -2  -7   5   12.76    1.37
  -2  -7   4  251.72    7.98
   2   7  -4  239.03    7.18
   2   7  -4  234.74    8.05
   2   7  -4  252.64    8.71
  -2   7   4  234.36    8.06
  -2  -7   3   17.34    1.41
   2   7  -3   17.50    1.05
   2   7  -3   17.18    1.51
  -2   7   3   15.44    1.47
   2   7  -3   17.52    1.71
   2   7  -2  182.92    5.45
   2   7  -2  200.98    7.07
  -2   7   2  184.39    6.66
  -2  -7   2  186.77    6.24
   2   7  -1   31.88    2.27
  -2   7   1   31.88    1.37
  -2   7   0  390.38   10.68
   2   7   0  399.65   12.18
  -2   7   0  401.37   12.13
   2   7   0  385.83   10.75
  -2   7   0  415.67   12.21
   2   7   1   19.38    1.66
  -2   7  -1   18.47    1.62
   2   7   1   18.51    1.08
  -2   7  -1   17.17    1.63
   2   7   2  178.49    6.40
  -2   7  -2  174.77    6.62
   2   7   2  170.60    5.40
  -2   7  -2  177.84    6.43
  -2   7  -3    5.21    0.97
   2   7   3    4.40    0.60
  -2   7  -3    4.87    0.89
  -2   7  -4  121.91    5.39
   2  -7   4  114.41    4.33
   2  -7   4  128.69    5.38
   2   7   4  118.93    4.36
  -2   7  -4  125.99    5.00
   2  -7   5    3.08    0.82
   2   7   5    3.23    0.62
  -2   7  -5    4.18    0.79
  -2   7  -5    2.80    0.83
  -2   7  -5    3.43    0.63
  -2   7  -5    2.23    0.67
   2  -7   6   31.41    2.59
  -2   7  -6   27.86    2.12
  -2   7  -6   31.03    2.59
  -2  -7  -6   26.03    1.91
  -2   7  -6   27.06    1.95
  -2   7  -6   29.21    2.10
  -2   7  -7  139.69    5.34
   2   7   7  133.63    5.57
   2  -7   7  125.01    5.58
  -2   7  -7  135.09    5.42
  -2  -7  -7  127.02    5.31
  -2   7  -7  132.71    5.62
   2  -7   7  141.10    6.36
   2   7   8  132.10    5.63
   2  -7   8  132.31    6.35
  -2  -7  -8  122.43    5.37
  -2   7  -8  119.58    5.34
  -2   7  -8  133.02    5.76
   2  -7   9    2.75    0.98
  -2   7  -9    5.30    1.01
   2   7   9    4.96    0.95
   2   7   9    5.01    1.04
   2   7  10   59.82    3.73
   2  -7  10   62.78    4.32
   2   7  10   57.27    3.50
  -2   7 -10   58.26    3.66
   2   7  10   63.63    3.63
   2   7  11   42.25    3.21
   2   7  11   45.91    3.32
   2  -7  11   46.49    3.78
   2  -7  11   40.28    3.03
   2   7  11   41.33    3.00
  -2   7 -11   40.26    3.07
   2   7  11   37.58    2.87
   2   7  12  113.94    5.77
   2  -7  12  121.61    6.55
   2  -7  12  120.28    5.73
   2   7  12  113.60    5.53
  -2   7 -12  111.58    5.69
   2   7  12  112.78    5.57
   2  -7  13    0.27    0.66
   2   7  13    0.35    0.46
   2  -7  13   -0.19    0.91
   2   7  13   -0.38    0.84
   2   7  13    0.41    0.55
   2   7  14  103.67    5.47
  -2   7 -14  101.06    5.40
   2  -7  14  115.94    6.33
   2  -7  14  105.04    5.39
   2  -7  15    0.36    0.58
  -2   7 -15    0.47    0.62
  -2   7 -16   36.44    3.11
  -2   7 -17    1.33    0.74
  -2   7 -18   24.53    1.88
  -2   7 -18   23.91    2.17
  -2   7 -19    2.61    0.68
  -2   7 -19    1.64    0.42
   2  -7  19    2.05    0.59
  -2  -8  20    2.36    0.63
  -2  -8  20    1.49    0.52
   2   8 -20    2.60    0.73
  -2  -8  19    1.82    0.55
   2   8 -19    2.56    0.84
  -2  -8  19    3.56    0.79
  -2  -8  19    2.92    0.76
   2   8 -18    3.63    1.02
  -2  -8  18    3.98    0.97
  -2  -8  18    5.84    1.11
  -2  -8  18    5.18    0.97
  -2  -8  17   84.71    4.49
  -2  -8  17   79.24    4.16
   2   8 -17   73.25    4.72
   2   8 -16   10.73    1.84
   2   8 -15    4.76    1.31
   2   8 -14   22.95    2.27
   2   8 -14   24.22    2.78
   2   8 -13   13.72    1.77
   2   8 -13   12.00    2.06
  -2  -8  13   13.61    1.93
  -2  -8  12   49.68    3.59
   2   8 -12   53.69    4.14
   2   8 -12   60.41    3.80
  -2  -8  11    9.28    1.52
   2   8 -11    7.76    1.38
  -2  -8  11    8.20    1.14
  -2   8  11    7.42    1.39
   2   8 -11    8.20    1.64
  -2   8  10   36.66    2.82
  -2  -8  10   35.60    2.33
   2   8 -10   41.65    3.00
   2   8 -10   30.38    3.02
  -2  -8  10   39.94    3.00
  -2   8  10   41.34    2.51
  -2   8   9   47.98    3.13
   2   8  -9   40.87    3.36
  -2  -8   9   42.66    2.50
  -2  -8   9   44.07    3.10
   2   8  -9   45.84    3.11
  -2   8   9   47.15    2.71
   2   8  -8  142.58    6.63
  -2   8   8  137.91    5.33
   2   8  -8  134.56    5.85
  -2  -8   8  138.14    5.91
  -2   8   8  131.86    5.24
  -2   8   8  134.07    5.79
  -2   8   7   15.29    1.63
  -2  -8   7   13.54    1.53
  -2   8   7   14.43    1.44
  -2   8   7   12.30    1.33
  -2  -8   7   13.47    1.55
   2   8  -7   11.80    1.69
   2   8  -7   13.71    1.58
  -2   8   6   42.00    2.59
  -2   8   6   37.49    2.27
   2   8  -6   44.74    3.15
  -2  -8   6   42.91    2.70
   2   8  -6   46.48    2.85
  -2   8   5    6.28    1.00
   2   8  -5    7.37    1.25
  -2   8   5    4.74    0.81
   2   8  -5    8.42    1.16
  -2  -8   5    5.49    0.94
  -2   8   4   68.01    3.52
  -2  -8   4   66.01    3.25
  -2   8   4   67.90    3.31
   2   8  -4   69.23    3.53
   2   8  -4   67.29    3.86
   2   8  -3    2.97    0.80
   2   8  -3    2.25    0.62
  -2   8   3    1.81    0.64
  -2  -8   3    3.49    0.67
   2   8  -2    8.03    1.21
  -2   8   2    7.61    1.10
  -2  -8   2    9.29    1.05
  -2  -8   1  167.95    5.70
   2   8  -1  162.03    6.48
  -2   8   1  172.29    6.42
   2  -8  -1  166.25    5.72
  -2  -8   0   61.28    2.71
  -2   8   0   60.67    3.33
   2  -8   0   63.23    3.05
  -2   8   0   64.87    3.41
   2   8   0   58.92    3.30
  -2   8  -1   23.89    2.03
   2  -8   1   23.43    1.86
  -2   8  -1   26.95    2.09
   2   8   1   22.75    1.91
   2  -8   2    0.66    0.47
   2   8   2    0.52    0.43
  -2   8  -2    1.20    0.52
  -2   8  -2    1.06    0.58
   2  -8   3    2.03    0.69
  -2   8  -3    4.52    0.93
  -2   8  -3    4.00    0.90
   2  -8   4  150.63    6.23
  -2   8  -4  143.64    5.64
  -2   8  -4  140.88    5.80
  -2   8  -4  151.83    6.44
  -2   8  -5   46.18    3.24
  -2   8  -5   39.91    2.63
   2  -8   5   40.95    2.96
  -2   8  -5   41.23    2.66
   2   8   5   41.45    3.02
  -2   8  -6   27.64    2.62
  -2   8  -6   30.53    2.34
   2  -8   6   30.35    2.66
   2   8   6   30.35    2.62
  -2   8  -6   30.05    2.24
  -2   8  -7   44.10    2.73
  -2   8  -7   43.23    3.38
   2  -8   7   40.47    3.24
  -2   8  -7   39.13    2.81
   2   8   7   44.29    3.29
   2   8   7   40.97    2.70
   2   8   8  354.76   11.56
  -2   8  -8  339.81   11.82
   2  -8   8  348.52   12.66
  -2   8  -8  357.09   11.26
   2   8   8  355.16   12.42
   2   8   9   73.15    4.51
   2   8   9   80.87    4.22
  -2   8  -9   76.60    4.36
   2  -8   9   82.15    5.00
   2   8  10   20.71    2.31
   2   8  10   20.40    2.07
  -2   8 -10   22.06    1.96
  -2   8 -10   21.15    2.24
   2  -8  10   20.09    2.47
   2   8  11   19.05    2.13
   2   8  11   17.07    1.94
   2  -8  11   19.33    2.44
  -2   8 -11   15.79    1.99
  -2   8 -12  103.34    5.42
   2   8  12  100.53    5.18
   2   8  12  110.12    5.35
  -2   8 -12  102.40    6.00
   2  -8  12  100.82    6.00
   2   8  13   18.17    2.03
  -2   8 -13   12.66    1.75
  -2   8 -13   14.30    2.18
   2  -8  13   13.83    2.12
  -2   8 -14   44.26    3.62
  -2   8 -15   42.26    3.43
  -2   8 -16   15.66    1.98
  -2   8 -17    0.34    0.45
  -2   8 -18   11.56    1.40
  -2   8 -18   10.41    1.16
  -2   8 -19    2.09    0.42
   2   9 -20   36.05    2.29
   2   9 -19   22.66    2.01
  -2  -9  19   22.25    1.77
  -2  -9  19   21.25    1.53
   2   9 -18   67.73    4.09
  -2  -9  18   74.71    3.52
  -2  -9  18   75.38    3.86
  -2  -9  17   14.94    1.55
   2   9 -17   14.12    1.92
   2   9 -16   77.13    4.84
  -2  -9  15   18.17    2.08
   2   9 -15   13.00    2.02
   2   9 -14  130.40    7.08
   2   9 -14  134.36    6.16
  -2  -9  14  150.71    6.73
  -2   9  14  150.87    6.71
   2   9 -13   16.91    2.41
   2   9 -13   17.34    1.97
  -2  -9  13   17.14    2.12
  -2   9  13   17.85    2.15
   2   9 -12   46.03    3.96
  -2   9  12   57.45    3.71
  -2  -9  12   54.20    3.73
   2   9 -12   42.82    3.25
  -2   9  11   31.53    2.66
  -2  -9  11   28.53    2.12
   2   9 -11   23.23    2.81
  -2  -9  11   26.92    2.64
   2   9 -11   24.24    2.41
   2   9 -10  202.95    8.17
  -2   9  10  211.24    7.42
  -2  -9  10  203.56    7.20
   2   9 -10  203.09    9.12
  -2   9  10  205.52    8.13
  -2  -9  10  200.22    8.23
   2   9  -9  101.09    5.11
  -2  -9   9  102.90    5.14
  -2   9   9   96.97    4.97
  -2   9   9  107.11    4.57
   2   9  -9  101.93    5.81
   2   9  -8   63.47    3.81
  -2  -9   8   65.34    3.77
  -2   9   8   61.24    3.30
  -2   9   8   64.91    3.75
  -2   9   8   56.97    3.19
   2   9  -8   66.14    4.38
   2   9  -7   52.85    3.32
   2   9  -7   48.47    3.62
  -2  -9   7   49.39    3.22
  -2   9   7   52.11    2.97
  -2   9   7   45.64    2.58
  -2   9   7   46.49    2.87
  -2   9   7   53.21    3.25
  -2   9   6  169.66    6.84
  -2   9   6  174.94    6.35
  -2   9   6  188.47    6.67
   2   9  -6  173.78    6.94
  -2  -9   6  175.61    6.89
  -2   9   6  167.26    6.63
   2   9  -6  180.53    7.71
   2   9  -5   21.03    2.21
  -2   9   5   20.94    1.76
  -2   9   5   18.80    1.71
  -2  -9   5   19.46    1.75
   2   9  -5   20.86    1.97
  -2  -9   5   23.23    1.98
  -2   9   5   19.88    1.87
  -2   9   5   18.70    1.88
  -2  -9   4  250.19    8.72
  -2   9   4  267.69    9.30
   2   9  -4  273.85    9.39
   2   9  -4  283.91   10.08
  -2   9   4  265.91    8.95
   2   9  -3    0.52    0.58
  -2   9   3    1.03    0.63
  -2   9   3    2.11    0.67
  -2   9   3    3.13    0.75
  -2  -9   3    1.80    0.58
   2   9  -2  242.29    8.60
  -2   9   2  219.10    8.13
  -2  -9   2  216.50    7.28
  -2   9   2  217.10    7.89
  -2   9   2  219.34    7.75
   2   9  -1    1.73    0.82
  -2   9   1    1.13    0.57
  -2   9   1    1.96    0.60
  -2   9   1    2.94    0.79
  -2   9   0  318.97   10.36
  -2   9   0  321.28   10.91
  -2   9   0  318.10   10.82
   2   9   0  333.79   10.97
  -2   9  -1   39.36    2.79
   2   9   1   40.70    2.75
   2  -9   1   35.07    2.33
  -2   9  -1   38.07    2.70
  -2   9  -2  123.45    5.65
  -2   9  -2  118.42    4.86
   2   9   2  121.93    5.41
   2   9   2  124.37    5.77
   2  -9   2  123.08    5.26
  -2   9  -2  132.54    5.57
  -2   9  -3   14.13    1.78
  -2   9  -3   17.34    1.58
   2   9   3   17.01    1.96
   2  -9   3   16.69    1.76
  -2   9  -3   13.91    1.64
  -2   9  -4  173.71    7.37
  -2   9  -4  176.53    6.64
   2   9   4  170.72    7.35
   2  -9   4  167.03    7.03
  -2   9  -4  180.28    6.94
  -2   9  -5    1.65    0.77
  -2   9  -5    1.85    0.62
   2   9   5    2.58    0.85
   2  -9   5    1.87    0.77
  -2   9  -5    1.35    0.64
  -2   9  -6   64.45    4.15
  -2   9  -6   52.81    3.30
   2   9   6   48.46    3.59
   2  -9   6   55.98    3.76
  -2   9  -6   55.40    3.32
  -2   9  -7    1.45    0.80
   2   9   7    3.83    1.09
  -2   9  -7    2.48    0.78
   2  -9   7    3.66    1.06
  -2   9  -7    2.34    0.73
  -2   9  -8  136.03    6.14
   2   9   8  138.25    6.63
  -2   9  -8  135.18    5.71
  -2   9  -8  139.48    6.00
   2  -9   8  141.47    6.81
   2  -9   9   63.74    4.37
   2   9   9   60.50    4.07
  -2   9  -9   60.78    3.57
  -2   9  -9   58.58    3.83
  -2   9 -10   98.53    4.73
   2  -9  10  113.78    6.06
  -2   9 -10   95.23    5.14
   2   9  10   93.65    5.26
   2  -9  10  100.98    5.15
   2  -9  11    7.75    1.39
   2  -9  11    5.42    1.41
  -2   9 -11    5.99    1.23
   2   9  11    8.68    1.47
  -2   9 -11    8.15    1.21
   2  -9  12  161.74    7.80
  -2   9 -12  139.98    6.70
   2  -9  12  176.06    7.00
  -2   9 -12  151.98    7.72
   2  -9  13    3.24    0.91
  -2   9 -13    2.29    0.96
   2  -9  14   61.98    3.64
  -2   9 -14   60.70    4.24
  -2   9 -15    3.95    1.09
  -2   9 -16  109.20    5.32
  -2   9 -17   26.67    2.04
  -2   9 -17   20.67    1.95
  -2   9 -18   14.63    1.26
  -2   9 -18   14.86    1.43
  -2 -10  19   53.93    2.70
  -2 -10  18   24.96    1.93
  -2 -10  17   20.70    1.95
   2  10 -16   61.39    4.11
  -2 -10  16   63.28    3.74
  -2 -10  15  117.55    5.60
  -2  10  15  118.97    5.55
   2  10 -15  104.06    5.94
  -2 -10  14    5.37    1.28
  -2  10  14    3.32    1.05
   2  10 -14    5.74    1.11
   2  10 -14    6.46    1.47
   2  10 -13   48.25    4.07
  -2 -10  13   57.82    3.80
   2  10 -13   46.40    3.30
  -2  10  13   52.23    3.56
   2  10 -12  134.80    7.13
  -2 -10  12  141.25    6.45
  -2  10  12  139.68    6.34
  -2  10  11   89.71    4.79
   2  10 -11   82.17    4.67
  -2 -10  11   86.07    4.82
   2  10 -10   68.11    3.88
   2  10 -10   75.63    5.10
  -2  10  10   82.57    3.93
   2  10 -10   74.69    4.41
  -2  10  10   77.27    4.42
  -2 -10  10   81.29    4.56
   2  10  -9  192.89    8.89
  -2 -10   9  198.54    7.94
  -2  10   9  195.31    7.81
   2  10  -9  181.79    7.79
  -2  10   9  191.86    7.12
   2  10  -9  197.22    7.60
   2  10  -8  113.77    6.17
  -2 -10   8  114.90    5.42
   2  10  -8  102.88    5.29
  -2  10   8  112.21    5.33
  -2  10   8  106.26    4.78
  -2  10   8  109.36    4.84
   2  10  -7  180.67    8.18
  -2  10   7  187.01    6.98
  -2  10   7  188.16    6.68
   2  10  -7  182.88    7.51
  -2  10   7  175.90    6.96
  -2 -10   7  188.10    7.41
  -2  10   7  189.39    7.45
  -2  10   6  152.78    6.34
  -2 -10   6  136.74    6.11
  -2  10   6  143.56    5.74
   2  10  -6  152.32    6.51
  -2  10   6  149.01    5.98
  -2  10   6  152.98    6.20
   2  10  -6  149.83    7.04
  -2  10   5  161.30    6.69
  -2  10   5  172.18    6.57
  -2  10   5  165.43    6.75
   2  10  -5  167.47    7.45
  -2 -10   5  164.45    6.64
   2  10  -5  173.29    7.00
  -2  10   5  170.50    6.47
  -2  10   4   10.38    1.43
  -2  10   4   10.87    1.45
  -2 -10   4   14.65    1.55
  -2  10   4   11.91    1.44
   2  10  -4   11.51    1.71
  -2  10   3   43.02    2.83
   2  10  -3   39.35    3.07
  -2  10   3   43.10    2.98
   2  10  -2   16.68    1.97
  -2  10   2   17.81    1.90
  -2  10   2   18.27    1.75
  -2  10   2   16.02    1.75
   2  10  -1    7.34    1.39
  -2  10   1   10.75    1.44
  -2  10   1   12.96    1.47
  -2  10   1    6.36    1.10
  -2  10   0   30.54    2.49
  -2  10   0   30.08    2.09
   2  10   0   35.85    2.72
  -2  10   0   32.42    2.37
  -2  10   0   33.09    2.50
  -2  10   0   31.89    2.58
  -2  10  -1   79.90    4.42
  -2  10  -1   76.78    3.93
  -2  10  -1   71.49    3.55
   2  10   1   84.55    4.38
  -2  10  -1   85.69    4.37
  -2  10  -1   80.63    4.33
  -2  10  -2   12.03    1.57
  -2  10  -2   10.57    1.24
  -2  10  -2   11.52    1.54
  -2  10  -2    9.34    1.42
  -2  10  -2    9.77    1.50
   2  10   2    7.68    1.41
   2  10   3   69.81    4.33
  -2  10  -3   65.26    3.49
  -2  10  -3   71.90    4.02
  -2  10  -3   75.69    4.36
  -2  10  -3   68.63    4.00
  -2  10  -4  302.35   10.79
  -2  10  -4  311.56   10.71
   2  10   4  292.56   11.22
  -2  10  -4  300.87   10.17
   2 -10   4  309.18   10.79
  -2  10  -4  319.03   11.36
  -2  10  -5  278.19   10.14
  -2  10  -5  278.00    9.96
   2  10   5  282.98   10.78
  -2  10  -5  275.62    9.70
   2 -10   5  282.98   10.36
  -2  10  -5  294.78   10.91
  -2  10  -6  144.21    6.32
  -2  10  -6  145.23    6.11
   2  10   6  129.58    6.63
  -2  10  -6  141.12    6.09
   2 -10   6  139.62    6.57
  -2  10  -6  142.81    7.03
  -2  10  -7  425.61   13.92
  -2  10  -7  454.99   13.79
   2  10   7  406.58   14.57
  -2  10  -7  417.43   13.81
   2 -10   7  418.51   14.56
  -2  10  -7  425.66   15.18
   2  10   8  331.80   12.50
  -2  10  -8  348.74   11.77
  -2  10  -8  331.81   11.77
   2 -10   8  344.95   12.61
  -2  10  -8  366.17   11.58
  -2  10  -9  170.13    7.22
   2 -10   9  172.48    7.89
   2  10   9  161.71    7.52
  -2  10  -9  176.20    6.99
   2  10  10   41.34    3.26
   2 -10  10   42.37    3.54
  -2  10 -10   36.93    3.00
  -2  10 -10   43.81    2.93
   2 -10  10   43.35    3.20
   2 -10  11  157.56    6.68
   2  10  11  148.99    6.67
   2 -10  11  158.32    7.51
  -2  10 -11  145.00    5.99
  -2  10 -12   20.18    2.51
   2 -10  12   24.48    2.27
  -2  10 -13   36.56    3.25
   2 -10  13   38.54    2.79
  -2  10 -14   36.35    3.07
   2 -10  14   44.24    2.88
  -2  10 -15   18.03    2.01
  -2  10 -16   14.31    1.58
  -2  10 -16   13.74    1.61
  -2  10 -17   20.15    1.63
  -2  10 -17   16.60    1.57
  -2  10 -18   12.62    1.03
  -2 -11  18  105.63    4.20
  -2 -11  17   45.54    2.73
  -2 -11  16  114.59    5.09
  -2  11  15   70.80    3.90
  -2 -11  15   73.11    4.01
  -2  11  14  138.74    6.05
  -2 -11  14  131.02    6.04
  -2  11  13  139.65    6.18
  -2 -11  13  149.26    6.38
  -2  11  12  344.27   11.85
  -2 -11  12  348.97   12.03
   2  11 -12  326.27   11.64
  -2  11  11   42.08    3.16
   2  11 -11   46.61    3.32
  -2 -11  11   48.17    3.42
   2  11 -10   75.38    4.01
  -2  11  10   69.16    4.20
  -2  11  10   75.46    3.78
   2  11 -10   65.86    4.85
   2  11 -10   69.12    4.23
  -2 -11  10   75.91    4.38
   2  11  -9  168.00    6.96
  -2  11   9  165.80    6.47
   2  11  -9  165.28    7.23
   2  11  -9  154.67    7.86
  -2 -11   9  170.26    7.20
  -2  11   9  171.63    7.16
   2  11  -8  549.20   17.29
  -2  11   8  584.52   16.70
  -2  11   8  540.98   16.52
   2  11  -8  535.98   17.42
   2  11  -8  540.21   18.52
  -2 -11   8  542.14   17.25
  -2  11   8  555.43   17.24
  -2  11   7   70.09    3.72
  -2  11   7   64.23    3.67
   2  11  -7   68.89    4.16
  -2  11   7   71.28    4.01
  -2  11   7   66.11    3.44
  -2 -11   7   66.27    3.95
   2  11  -7   62.91    4.50
   2  11  -6  257.64   10.31
  -2  11   6  251.80    9.18
  -2  11   6  266.63    9.40
  -2  11   6  252.18    8.78
  -2 -11   6  243.61    9.19
  -2  11   6  260.83    9.07
  -2  11   5   86.62    4.35
  -2  11   5   88.52    4.31
  -2  11   5   89.64    4.56
  -2  11   5   87.29    4.56
  -2 -11   5   90.34    4.48
   2  11  -5   84.15    5.05
  -2  11   4  432.90   13.56
  -2  11   4  422.62   13.67
  -2  11   4  417.53   13.90
  -2 -11   4  410.21   13.35
   2  11  -4  453.17   14.80
  -2  11   3  173.09    6.88
  -2  11   3  176.06    7.22
  -2  11   3  163.87    6.77
   2  11  -3  168.55    7.45
  -2  11   2  478.01   15.16
   2  11  -2  477.77   15.68
  -2  11   2  493.38   15.04
  -2  11   2  466.52   15.40
  -2  11   1  215.03    8.26
   2  11  -1  215.19    8.51
  -2  11   1  207.48    7.93
  -2  11   1  216.00    7.85
  -2  11   0  298.31   10.61
  -2  11   0  296.89   10.22
   2  11   0  304.80   10.77
  -2  11   0  290.24   10.23
  -2  11  -1  101.07    5.25
  -2  11  -1  102.43    4.98
  -2  11  -1   90.74    4.24
   2  11   1   96.82    5.09
  -2  11  -1  100.77    4.76
  -2  11  -1   96.57    5.04
  -2  11  -2  295.85   10.60
  -2  11  -2  293.52   10.24
  -2  11  -2  258.36   10.01
  -2  11  -2  264.13    9.12
  -2  11  -2  264.41    9.58
  -2  11  -2  292.43   10.30
  -2  11  -3  187.60    7.99
  -2  11  -3  192.62    7.86
  -2  11  -3  176.60    6.81
  -2  11  -3  193.81    7.74
  -2  11  -3  179.75    7.18
  -2  11  -3  190.41    7.79
  -2  11  -4  189.99    7.13
  -2  11  -4  197.35    7.75
  -2  11  -4  184.49    7.78
   2  11   4  182.57    6.69
  -2  11  -4  194.53    8.30
   2  11   5   33.13    3.05
  -2  11  -5   27.15    2.49
  -2  11  -5   33.12    2.75
  -2  11  -5   27.47    2.28
  -2  11  -5   27.33    2.77
   2  11   6  159.89    7.64
  -2  11  -6  174.95    7.04
  -2  11  -6  173.84    7.21
  -2  11  -6  171.73    7.94
  -2  11  -6  157.39    6.64
  -2  11  -7   63.95    3.74
  -2  11  -7   67.20    3.84
  -2  11  -7   60.05    4.43
   2 -11   7   61.43    4.15
   2  11   7   61.56    3.57
   2  11   7   57.63    4.21
  -2  11  -7   68.34    3.98
  -2  11  -8  100.06    4.89
  -2  11  -8   86.46    4.21
  -2  11  -8   85.56    4.56
   2  11   8   96.36    5.36
   2 -11   8   90.58    5.23
  -2  11  -9   22.25    2.11
   2 -11   9   21.98    2.49
   2 -11  10  156.48    6.73
  -2  11 -10  153.49    6.30
   2 -11  11   34.16    2.72
  -2  11 -11   37.48    2.50
   2 -11  12   77.00    4.12
  -2  11 -12   71.53    4.65
   2 -11  13   31.04    2.37
  -2  11 -13   29.02    2.73
   2 -11  14   96.03    4.36
  -2  11 -14   91.00    4.82
  -2  11 -15   58.96    3.36
  -2  11 -15   54.61    3.31
  -2  11 -16   23.72    1.85
  -2  11 -16   25.93    1.97
  -2  11 -17   12.34    1.10
  -2 -12  16   10.71    1.26
  -2 -12  15    9.84    1.33
  -2  12  14   48.86    3.04
  -2 -12  14   46.56    3.05
  -2  12  13   16.10    1.79
  -2 -12  13   17.23    1.88
  -2  12  12   41.94    3.07
  -2 -12  12   41.55    3.05
  -2  12  11   29.05    2.51
  -2 -12  11   32.92    2.70
  -2  12  10   11.09    1.44
  -2  12  10   15.85    1.91
   2  12 -10   12.97    1.61
  -2 -12  10   15.95    1.91
  -2  12   9   16.00    1.66
  -2  12   9   15.51    1.91
   2  12  -9   14.75    1.78
  -2 -12   9   14.64    1.85
  -2  12   8  345.67   11.07
  -2 -12   8  318.03   11.45
  -2  12   8  338.99   11.57
   2  12  -8  332.69   11.68
   2  12  -7  149.71    6.79
  -2  12   7  146.46    6.09
  -2 -12   7  156.34    6.51
  -2  12   7  145.70    6.37
  -2  12   7  145.46    6.17
  -2  12   6   50.53    3.15
  -2 -12   6   49.86    3.27
  -2  12   6   44.61    3.14
  -2  12   6   48.38    3.02
  -2  12   6   50.04    3.28
  -2  12   5   13.23    1.57
  -2  12   5    9.11    1.46
  -2 -12   5    9.41    1.38
  -2  12   5   12.31    1.55
  -2  12   5   10.30    1.52
  -2  12   4  413.81   14.02
  -2  12   4  423.08   13.67
  -2  12   4  433.41   13.69
  -2  12   3   21.75    2.28
  -2  12   3   23.46    2.15
  -2  12   3   21.66    2.15
  -2  12   2  290.17    9.96
  -2  12   2  269.55    9.59
   2  12  -2  247.15    9.95
  -2  12   2  264.26   10.01
  -2  12   2  258.04    9.36
  -2  12   1    2.63    0.83
  -2  12   1    4.29    1.04
  -2  12   1    4.63    1.18
   2  12  -1    3.03    1.09
  -2  12   0  170.81    7.48
   2  12   0  185.45    7.78
  -2  12   0  178.70    7.24
  -2  12   0  189.19    7.23
  -2  12  -1    9.75    1.66
  -2  12  -1   11.04    1.50
  -2  12  -1   11.32    1.55
  -2  12  -2  378.64   12.48
  -2  12  -2  337.80   12.35
  -2  12  -2  362.14   12.50
  -2  12  -2  380.91   12.94
  -2  12  -2  337.43   11.88
  -2  12  -3   56.03    3.77
  -2  12  -3   54.43    3.76
  -2  12  -3   54.08    3.66
  -2  12  -3   55.78    3.93
   2  12   3   53.47    3.07
  -2  12  -3   51.87    3.33
  -2  12  -4  217.44    8.67
  -2  12  -4  203.82    8.35
  -2  12  -4  218.86    8.38
  -2  12  -4  195.65    8.64
   2  12   4  199.79    7.25
  -2  12  -4  203.04    7.87
  -2  12  -5   34.92    3.03
  -2  12  -5   32.21    2.79
  -2  12  -5   30.92    3.08
  -2  12  -5   37.21    2.91
   2  12   5   32.91    2.76
  -2  12  -5   28.81    2.40
  -2  12  -6  142.16    6.03
   2  12   6  146.05    6.32
  -2  12  -6  146.14    6.57
  -2  12  -6  154.21    6.55
  -2  12  -6  144.50    7.27
  -2  12  -7   52.81    3.16
  -2  12  -7   54.05    4.16
   2  12   7   50.45    3.18
  -2  12  -7   56.25    3.59
  -2  12  -8  338.07   11.15
  -2  12  -8  303.02   10.33
   2 -12   9   53.18    3.44
  -2  12  -9   53.47    3.27
  -2  12  -9   46.44    2.76
  -2  12 -10   57.73    3.31
   2 -12  10   62.54    3.69
  -2  12 -11    7.80    1.07
   2 -12  11    8.03    1.32
   2 -12  12  180.77    6.71
  -2  12 -12  152.35    7.12
   2 -12  13    1.12    0.60
  -2  12 -13    2.29    0.77
  -2  12 -14   79.20    4.03
   2 -12  14   80.73    3.64
  -2  12 -14   74.11    3.95
  -2  12 -15    1.28    0.52
  -2  12 -15    0.93    0.45
  -2  12 -16   30.86    1.85
   2  13 -16   28.03    1.90
  -2 -13  15    1.74    0.58
   2  13 -15    0.13    0.41
  -2 -13  14   22.51    1.87
  -2  13  13    0.38    0.52
  -2 -13  13    0.54    0.56
  -2 -13  12   32.75    2.47
  -2  13  12   32.72    2.42
  -2 -13  11    9.44    1.48
  -2  13  11   11.03    1.45
   2  13 -10   77.99    3.93
  -2  13  10   75.33    4.04
  -2 -13  10   73.30    4.02
   2  13  -9   10.62    1.50
  -2  13   9   12.53    1.45
  -2  13   9   12.48    1.62
  -2 -13   9   10.73    1.51
   2  13  -8    5.30    1.17
  -2  13   8    6.49    1.11
  -2 -13   8    7.95    1.31
  -2  13   8    7.10    1.27
  -2  13   7   28.96    2.44
  -2 -13   7   31.97    2.52
   2  13  -7   36.10    2.96
  -2  13   7   29.76    2.34
  -2  13   6   94.35    4.66
  -2  13   6  100.53    4.68
   2  13  -6   98.36    5.29
  -2 -13   6   88.85    4.53
  -2  13   5   14.14    1.68
   2  13  -5   15.36    2.07
  -2  13   5   12.63    1.60
  -2  13   5   15.15    1.86
  -2  13   5   12.18    1.53
   2  13  -4   60.13    4.16
  -2  13   4   68.74    4.09
  -2  13   4   58.36    3.51
  -2  13   4   62.11    3.67
  -2  13   3    4.86    1.06
   2  13  -3    4.85    1.34
  -2  13   3    4.56    1.18
  -2  13   3    4.61    1.03
  -2  13   2   29.08    2.36
  -2  13   2   29.04    2.48
  -2  13   2   29.43    2.55
  -2  13   2   26.27    2.55
  -2  13   1   -0.38    0.57
  -2  13   1    0.51    0.62
  -2  13   1    0.41    0.75
  -2  13   1    1.05    0.56
  -2  13   0   57.56    3.51
  -2  13   0   51.68    3.60
  -2  13  -1    3.44    0.90
  -2  13  -1    3.87    0.92
  -2  13  -1    4.52    1.22
  -2  13  -2    5.90    1.35
  -2  13  -2    7.88    1.38
   2  13   2    5.76    1.45
  -2  13  -2    6.33    1.22
  -2  13  -2    6.88    1.39
  -2  13  -3    7.09    1.37
   2  13   3    5.13    0.96
  -2  13  -3    4.23    1.02
   2  13   3    4.02    1.15
  -2  13  -3    5.87    1.24
  -2  13  -3    3.76    1.09
  -2  13  -4    3.08    1.01
  -2  13  -4    5.09    1.32
   2  13   4    3.57    1.06
   2  13   4    2.38    0.66
  -2  13  -4    3.28    0.94
  -2  13  -4    4.82    1.16
  -2  13  -4    2.79    1.02
  -2  13  -5    1.66    0.96
   2  13   5    2.18    0.82
  -2  13  -5    2.37    0.79
  -2  13  -5    3.77    1.05
  -2  13  -5    1.93    0.85
  -2  13  -6    3.39    1.14
   2  13   6    1.95    0.80
  -2  13  -6    3.42    0.87
  -2  13  -6    2.58    0.94
  -2  13  -6    2.94    0.98
  -2  13  -7    6.59    1.50
  -2  13  -7    8.52    1.22
  -2  13  -7    6.51    1.42
  -2  13  -7    6.72    1.26
  -2  13  -8   38.74    2.49
  -2  13  -8   35.34    3.07
  -2  13  -8   38.66    2.79
   2 -13   9   10.49    1.48
  -2  13  -9    9.03    1.13
  -2  13  -9    6.82    1.42
  -2  13  -9    7.64    1.18
  -2  13 -10    8.90    1.18
   2 -13  10    8.21    1.28
  -2  13 -10    9.54    1.54
  -2  13 -11   11.79    1.65
   2 -13  11   10.76    1.39
  -2  13 -12   31.39    2.57
  -2  13 -12   33.56    2.59
   2 -13  12   38.18    2.39
   2 -13  13   17.38    1.50
  -2  13 -13   15.60    1.64
  -2  13 -14   18.42    1.58
   2  14 -14    2.00    0.58
   2  14 -13    1.10    0.54
  -2 -14  13    1.27    0.55
   2  14 -12    3.89    0.95
  -2 -14  12    3.00    0.73
   2  14 -11    0.91    0.71
  -2 -14  11   -0.24    0.64
   2  14 -10   40.76    2.52
  -2 -14  10   35.50    2.46
   2  14  -9  167.93    6.44
  -2  14   9  161.05    5.97
  -2 -14   9  147.49    6.08
   2  14  -8  115.81    5.27
  -2  14   8  103.00    4.56
  -2 -14   8  102.50    4.69
   2  14  -7   92.64    4.89
  -2  14   7   97.25    4.45
   2  14  -6  232.39    9.31
  -2  14   6  252.05    8.69
   2  14  -5  159.53    7.04
  -2  14   5  144.52    6.13
  -2  14   4   45.34    3.06
   2  14  -4   47.33    3.60
  -2  14   4   49.04    3.13
  -2  14   3   47.87    3.22
   2  14  -3   54.80    3.92
  -2  14   2  175.54    7.17
  -2  14   2  169.67    7.40
  -2  14   2  171.05    6.92
   2  14  -2  159.57    7.63
  -2  14   1   54.66    3.65
  -2  14   1   63.31    3.70
  -2  14   1   54.48    3.81
  -2  14   0   62.50    3.94
   2  14   0   59.75    4.23
  -2  14   0   70.55    3.91
  -2  14  -1    7.08    1.40
  -2  14  -1    9.43    1.42
   2  14   1    6.74    1.47
   2  14   1    6.61    1.11
   2  14   2   11.31    1.36
   2  14   2   12.02    1.78
  -2  14  -2   12.84    1.65
   2  14   3    0.60    0.61
  -2  14  -3    1.47    0.80
   2  14   3    0.12    0.44
  -2  14  -3    1.55    0.91
  -2  14  -4   23.14    2.29
  -2  14  -4   25.48    2.22
  -2  14  -4   24.08    2.28
   2  14   4   28.10    2.50
  -2  14  -5    2.86    0.90
  -2  14  -5    3.09    0.88
   2  14   5    3.63    0.98
  -2  14  -5    2.74    0.92
  -2  14  -6  115.96    5.36
  -2  14  -6  113.15    5.93
  -2  14  -6  115.77    5.00
  -2  14  -6  111.01    5.52
  -2  14  -7  112.48    5.14
  -2  14  -7  113.71    5.88
  -2  14  -7  114.75    4.79
  -2  14  -7  108.51    5.45
  -2  14  -8   20.19    2.13
  -2  14  -8   16.94    1.52
   2 -14   8   19.66    1.90
  -2  14  -8   19.29    1.83
  -2  14  -9   23.76    2.25
  -2  14  -9   25.41    1.70
   2 -14   9   27.78    2.16
  -2  14  -9   25.69    1.97
  -2  14 -10  145.85    6.13
   2 -14  10  141.15    5.60
  -2  14 -11   59.96    3.39
   2 -14  11   62.07    3.08
  -2  14 -12    1.43    0.57
   2 -14  12    1.16    0.48
  -2  14 -12    1.63    0.62
  -2  14 -13    7.77    0.97
  -2  14 -14   48.21    2.23
   2  15 -13    2.80    0.60
   2  15 -12   30.25    2.10
   2  15 -11    3.37    0.78
   2  15 -10   59.77    3.49
   2  15  -9    5.36    1.07
  -2  15   8   77.39    3.52
   2  15  -8   76.06    3.84
   2  15  -8   66.09    4.01
   2  15  -7    5.82    1.12
  -2  15   7    6.90    1.05
   2  15  -7    4.96    1.13
  -2  15   6  105.20    4.56
   2  15  -6  101.78    5.06
   2  15  -6   99.47    5.18
   2  15  -5   14.28    1.83
  -2  15   5   12.81    1.49
   2  15  -5   11.65    1.65
  -2  15   4   76.97    3.93
   2  15  -4   77.58    4.56
   2  15  -3    4.36    1.29
   2  15  -2  120.05    6.07
  -2  15   1   15.63    1.72
  -2  15   1   13.64    1.72
   2  15   0   42.19    3.37
  -2  15   0   49.43    3.11
   2  15   0   37.56    2.60
  -2  15   0   39.88    2.99
   2  15   1   13.74    1.48
   2  15   1   13.49    1.86
  -2  15  -1   15.24    1.72
  -2  15  -2   72.22    3.91
   2  15   2   76.73    4.43
   2  15   3    2.30    0.83
  -2  15  -3    2.48    0.77
  -2  15  -3    0.70    0.66
   2  15   4   40.51    2.85
  -2  15  -4   42.17    2.93
  -2  15  -4   36.33    2.54
  -2  15  -5   10.93    1.47
  -2  15  -5    8.66    1.21
  -2  15  -6   48.63    2.99
  -2  15  -6   47.42    2.71
  -2  15  -7    1.42    0.63
  -2  15  -7    1.59    0.54
   2 -15   7    2.68    0.78
   2 -15   8   24.67    1.93
  -2  15  -8   26.23    1.69
   2 -15   9    9.49    1.12
   2 -15  10  107.87    4.21
   2 -15  11   14.81    1.18
   2  16 -12    0.36    0.27
   2  16 -10    3.72    0.72
   2  16  -9    0.86    0.43
   2  16  -8   -0.27    0.47
   2  16  -7    1.99    0.73
  -2  16   7    0.84    0.50
   2  16  -7    1.16    0.55
   2  16  -6   10.10    1.36
  -2  16   6    9.53    1.13
   2  16  -5   10.18    1.45
  -2  16   5    8.26    1.10
   2  16  -4   17.43    1.92
  -2  16   4   16.58    1.55
   2  16  -3   27.16    2.42
   2  16  -3   23.77    1.98
   2  16  -2    1.28    0.59
   2  16  -2    1.63    0.85
   2  16  -1   14.37    1.49
  -2  16   1   16.61    1.65
   2  16   0   16.48    1.93
  -2  16   0   14.89    1.58
   2  16   0   13.38    1.38
   2  16   1   26.00    2.35
  -2  16  -1   22.02    1.91
   2  16   2    6.36    1.18
  -2  16  -2    5.90    1.00
   2  16   3    5.87    1.09
  -2  16  -3    4.44    0.87
  -2  16  -4   10.13    1.20
  -2  16  -5    0.90    0.50
   2 -16   6    2.64    0.66
  -2  16  -6    2.26    0.57
   2 -16   7    1.37    0.51
  -2  16  -7    1.63    0.47
   2 -16   8    8.15    0.93
  -2  16  -8    8.92    0.77
   2  17 -10   27.33    1.41
   2  17  -9    5.00    0.67
   2  17  -8   31.65    1.84
   2  17  -6   35.85    2.16
   2  17  -5    1.32    0.51
  -2  17   5    1.74    0.52
   2  17  -4   36.62    2.26
  -2  17   4   40.38    2.21
   2  17  -4   38.56    2.50
   2  17  -3    3.37    0.87
   2  17  -3    2.82    0.68
   2  17  -2   77.19    3.42
  -2  17   1   19.97    1.60
  -2  17   0   15.23    1.43
   2  17   0   16.20    1.70
  -2  17  -1    1.49    0.59
   2  17   1    2.09    0.71
  -2  17  -2   76.13    3.39
  -2  17  -3    9.00    1.03
   2 -17   4   19.59    1.47
  -2  17  -4   25.85    1.62
  -2  17  -5   19.88    1.37
  -2  17  -6   48.60    2.10
   2  18  -6   24.51    1.39
   2  18  -5   29.09    1.58
   2  18  -4    2.63    0.47
  -2  18   3   42.66    2.04
  -2  18   1   69.48    2.88
  -2  18   0   24.07    1.49
  -2  18  -1    4.68    0.66
  -2  18  -2    8.26    0.81
  -2  18  -3   87.81    3.18
  -2  18  -4   14.40    0.94
  -3   0  23   -0.09    0.30
  -3   0  22   53.38    3.04
  -3   0  21    0.48    0.56
  -3   0  20   12.89    1.83
  -3   0  19   -0.21    0.55
  -3   0  19   -0.21    0.65
  -3   0  19    0.21    0.74
  -3   0  18   18.50    2.30
  -3   0  18   17.30    2.17
  -3   0  18   18.09    2.32
  -3   0  17    0.23    0.64
  -3   0  17    0.22    0.80
  -3   0  17    0.23    0.74
   3   0 -17    0.28    0.69
   3   0 -16  151.04    7.81
  -3   0  16  161.25    7.39
  -3   0  16  178.45    7.82
  -3   0  16  162.88    7.39
  -3   0  15   -1.21    0.86
  -3   0  15    0.21    0.68
  -3   0  15    0.22    0.75
  -3   0  15    0.63    0.63
  -3   0  14    3.75    1.05
  -3   0  14    3.30    0.81
  -3   0  14    5.86    1.20
   3   0 -14    5.25    1.31
  -3   0  14    4.66    1.21
  -3   0  14    4.85    1.24
   3   0 -13    0.23    0.52
  -3   0  13   -0.18    0.53
  -3   0  13    0.68    0.64
  -3   0  13    0.60    0.76
  -3   0  13    0.75    0.75
  -3   0  12   82.37    4.35
   3   0 -12   82.22    4.83
  -3   0  12   87.50    4.23
  -3   0  12   80.76    4.28
  -3   0  12   91.99    4.85
  -3   0  12   95.19    4.73
   3   0 -11   -0.19    0.54
  -3   0  11    0.42    0.47
  -3   0  11   -0.14    0.51
  -3   0  11    0.31    0.44
  -3   0  11    0.13    0.45
  -3   0  11    0.17    0.44
  -3   0  10  816.51   22.78
  -3   0  10  777.14   22.78
   3   0 -10  836.81   23.79
  -3   0  10  821.29   23.00
  -3   0   9    1.09    0.45
  -3   0   9   -0.22    0.42
   3   0  -9    1.22    0.57
   3   0  -8   67.53    3.58
  -3   0   7    0.11    0.34
   3   0  -7    0.13    0.38
   3   0  -6 1062.50   29.05
  -3   0   6 1054.30   28.77
   3   0  -5    0.22    0.42
  -3   0   5   -0.30    0.37
   3   0  -4   19.75    1.55
   3   0  -3    0.09    0.31
   3   0  -2   51.49    2.61
   3   0  -1    0.26    0.39
   3   0   0   35.44    2.05
   3   0   1    0.27    0.30
  -3   0  -2   19.91    1.59
   3   0   2   19.14    1.48
  -3   0  -3    0.34    0.39
   3   0   3    0.49    0.43
  -3   0  -4   57.85    3.17
   3   0   4   59.80    3.12
   3   0   5    0.26    0.41
   3   0   5    0.12    0.39
  -3   0  -5    0.67    0.52
   3   0   6  692.42   20.05
  -3   0  -6  685.73   20.34
   3   0   6  699.43   20.28
   3   0   7    0.95    0.64
   3   0   7   -0.15    0.51
  -3   0  -7    1.16    0.70
   3   0   8  231.19    8.84
  -3   0  -8  249.92    9.09
   3   0   8  224.05    7.40
   3   0   9   -0.18    0.58
  -3   0  -9    0.20    0.57
   3   0   9   -0.19    0.38
   3   0   9    0.19    0.58
  -3   0 -10  320.19   11.78
   3   0  10  320.32   11.52
   3   0  10  321.40   11.67
   3   0  10  308.66   11.28
   3   0  10  314.96   11.43
  -3   0 -11    0.24    0.54
   3   0  11   -0.22    0.58
   3   0  11    0.41    0.58
   3   0  11    0.23    0.61
   3   0  11    0.22    0.53
   3   0  12  126.41    6.55
   3   0  12  134.46    6.60
  -3   0 -12  131.79    6.87
   3   0  12  135.73    6.48
   3   0  13   -0.24    0.69
   3   0  13    0.86    0.61
  -3   0 -13   -0.27    0.47
   3   0  14    5.12    1.39
   3   0  14    4.47    1.30
   3   0  14    3.77    1.06
  -3   0 -14    5.27    1.37
   3   0  14    4.68    1.04
   3   0  15   -0.25    0.76
   3   0  15    0.34    0.57
   3   0  15   -0.52    0.78
   3   0  15    0.25    0.70
  -3   0 -15    0.28    0.68
   3   0  16   44.93    3.62
   3   0  16   42.41    3.58
   3   0  16   43.46    3.00
   3   0  17   -0.45    0.85
   3   0  18   24.62    2.46
   3   0  19   -0.49    0.61
   3   0  20   19.65    1.72
  -3  -1  23   12.11    1.18
  -3   1  22    6.66    1.03
  -3  -1  22    9.60    1.26
  -3   1  21   15.08    1.77
  -3   1  21   17.89    1.85
  -3  -1  21   17.10    1.85
  -3  -1  20   27.97    2.53
  -3  -1  20   30.66    2.69
  -3   1  20   30.02    2.69
  -3   1  20   31.45    2.65
  -3  -1  19    9.30    1.50
  -3   1  19    6.61    1.35
  -3  -1  19    6.82    1.49
  -3   1  19    7.71    1.47
  -3  -1  19    7.82    1.50
  -3   1  18  119.33    6.07
  -3  -1  18  108.65    5.74
  -3  -1  18  104.82    5.62
  -3   1  18  107.03    5.85
  -3  -1  18  108.68    5.83
  -3  -1  17   48.66    3.75
  -3  -1  17   43.59    3.45
  -3   1  17   44.11    3.54
  -3   1  17   44.46    3.54
  -3  -1  17   52.73    3.73
  -3  -1  16   14.37    1.95
  -3   1  16   12.82    1.90
  -3  -1  16   11.14    1.87
   3  -1 -16   10.68    1.92
  -3  -1  16    9.54    1.32
  -3  -1  16    9.99    1.59
  -3   1  16   12.61    1.89
  -3   1  15    9.12    1.34
  -3   1  15    7.97    1.51
  -3  -1  15    8.48    1.59
  -3  -1  15    8.74    1.68
  -3  -1  15    7.28    1.40
  -3   1  15   10.53    1.69
   3  -1 -15   10.05    1.83
  -3  -1  15    9.70    1.31
  -3  -1  15    8.49    1.49
  -3   1  15    9.42    1.57
   3  -1 -14  167.58    8.03
  -3  -1  14  186.77    7.52
  -3   1  14  192.86    7.78
  -3  -1  14  172.64    6.77
  -3  -1  14  181.93    7.50
  -3   1  14  180.94    7.71
  -3   1  14  171.91    6.99
  -3   1  14  190.60    7.87
  -3  -1  14  172.53    7.76
  -3  -1  14  177.65    7.70
  -3  -1  13  110.84    5.63
  -3   1  13  110.31    4.93
  -3  -1  13  109.00    5.22
  -3   1  13   93.46    5.12
  -3  -1  13  122.85    5.64
  -3   1  13  105.88    5.39
   3  -1 -13  105.34    5.80
  -3  -1  13  111.02    4.81
  -3   1  13  107.57    5.34
  -3  -1  13  108.28    5.24
  -3  -1  12    3.96    0.88
  -3   1  12    4.87    1.03
  -3   1  12    4.77    0.94
  -3  -1  12    2.37    0.84
  -3   1  12    3.11    0.95
  -3   1  12    4.22    1.06
  -3   1  12    4.41    1.06
  -3  -1  12    4.26    1.09
  -3  -1  12    3.31    0.83
   3  -1 -12    4.23    1.13
   3  -1 -11   12.21    1.63
  -3   1  11    7.93    1.22
  -3  -1  11    9.26    1.27
  -3   1  11   13.13    1.57
  -3   1  11   10.99    1.43
  -3   1  11   10.83    1.47
  -3  -1  11    8.57    1.36
  -3   1  11   10.42    1.26
  -3  -1  11   11.76    1.44
   3  -1 -10   52.20    3.40
  -3  -1  10   57.74    3.07
  -3   1  10   49.72    2.74
  -3   1  10   48.94    2.96
  -3  -1  10   47.68    2.77
  -3   1  10   50.34    3.00
   3  -1  -9  183.40    7.17
  -3   1   9  190.63    6.41
  -3  -1   9  190.38    6.67
  -3  -1   9  171.26    6.27
  -3   1   9  180.82    6.58
  -3   1   9  178.59    6.60
  -3   1   8    4.48    0.77
   3  -1  -8    4.99    0.97
   3  -1  -7   32.90    2.30
  -3  -1   7   32.14    2.15
   3  -1  -6  116.10    4.78
  -3  -1   6  115.81    4.62
   3  -1  -5  291.00    9.32
  -3  -1   5  286.68    9.15
   3  -1  -4   15.50    1.41
   3  -1  -3  195.60    6.63
   3  -1  -2  151.26    5.41
   3  -1  -1  293.99    9.07
   3  -1   0   29.66    1.86
   3  -1   1  316.06    9.65
   3  -1   2   18.70    1.47
  -3  -1  -2   16.65    1.47
   3  -1   3  137.96    5.17
  -3  -1  -3  141.13    5.42
  -3  -1  -4   72.72    3.62
   3  -1   4   68.67    3.42
  -3  -1  -5  130.16    5.40
   3  -1   5  126.32    5.14
   3  -1   5  128.69    5.31
  -3  -1  -6  161.23    6.56
   3  -1   6  160.38    6.32
   3  -1   6  176.27    6.64
   3  -1   7   34.21    2.00
  -3  -1  -7   41.56    2.89
   3  -1   7   37.46    2.65
   3  -1   7   41.94    2.84
   3  -1   8  120.77    4.69
   3  -1   8  124.64    5.75
  -3  -1  -8  131.72    5.98
   3  -1   9   48.14    3.29
  -3  -1  -9   52.24    3.61
   3  -1   9   48.74    3.42
   3  -1   9   45.93    2.58
   3  -1   9   43.45    3.18
   3  -1  10   11.26    1.66
   3  -1  10   11.19    1.68
   3  -1  10   10.82    1.73
   3   1  10   12.29    1.63
  -3  -1 -10   12.40    1.83
   3  -1  10   11.37    1.27
   3   1  10   12.98    1.82
   3  -1  10   10.95    1.65
  -3  -1 -11    6.23    1.41
   3  -1  11    7.62    1.46
   3   1  11    4.52    1.16
   3  -1  11    4.13    1.18
   3  -1  11    7.46    1.41
   3   1  11    9.42    1.62
   3  -1  11    6.76    1.40
  -3  -1 -12    3.32    1.12
   3  -1  12    1.82    0.89
   3   1  12    1.76    0.73
   3   1  12    2.34    0.91
   3  -1  12    2.71    0.99
   3  -1  12    1.59    0.94
   3   1  13   20.55    2.47
   3  -1  13   20.20    2.41
   3   1  13   23.13    2.12
   3  -1  13   19.92    2.39
   3   1  13   23.67    2.37
  -3  -1 -13   22.02    2.61
   3  -1  14    4.58    1.33
   3  -1  14    3.17    1.04
   3   1  14    4.76    1.45
   3   1  14    4.36    0.97
   3  -1  14    4.32    1.21
  -3  -1 -14    4.39    1.32
   3   1  15    6.39    1.46
   3  -1  15    5.90    1.39
   3   1  15    5.65    1.10
   3  -1  15    7.59    1.59
  -3  -1 -15    7.38    1.58
   3   1  15    5.23    1.33
   3  -1  15    8.24    1.62
   3   1  16   30.35    2.97
   3  -1  16   27.88    2.80
   3  -1  16   32.16    2.56
   3  -1  16   26.16    2.82
   3  -1  17   12.59    1.98
   3  -1  18   10.61    1.61
   3  -1  19    4.20    1.02
   3   2 -22   13.11    1.40
  -3   2  21   -0.16    0.54
  -3   2  21    0.99    0.53
  -3   2  20    9.45    1.55
  -3  -2  20    8.16    1.43
  -3   2  20   12.07    1.60
  -3  -2  20    9.67    1.45
  -3   2  19   73.44    4.48
  -3  -2  19   77.13    4.54
  -3   2  19   71.28    4.50
  -3  -2  19   69.35    4.27
  -3  -2  19   73.46    4.35
  -3   2  18   64.77    4.31
  -3  -2  18   70.93    4.48
  -3   2  18   63.57    4.32
  -3  -2  18   60.11    4.09
  -3  -2  18   68.12    4.24
  -3  -2  17   52.64    3.74
  -3   2  17   54.95    4.01
   3  -2 -17   50.32    4.16
   3   2 -17   54.56    4.38
  -3   2  17   58.58    4.08
  -3  -2  17   49.73    3.80
  -3  -2  17   54.62    3.29
  -3   2  17   56.52    4.02
  -3  -2  17   56.58    3.84
  -3   2  16   46.33    3.21
  -3   2  16   54.24    3.92
  -3  -2  16   50.00    3.78
  -3  -2  16   43.68    3.37
  -3   2  16   53.26    3.92
   3   2 -16   51.41    4.21
   3  -2 -16   43.02    3.86
  -3  -2  16   48.36    3.12
  -3   2  16   51.20    3.79
  -3  -2  16   48.10    3.53
  -3   2  15  255.19    9.27
  -3   2  15  260.22   10.10
  -3  -2  15  245.06    9.92
  -3  -2  15  243.45    9.51
  -3   2  15  236.37    9.91
   3   2 -15  251.75   10.56
   3  -2 -15  240.95   10.39
  -3  -2  15  257.59    9.11
  -3   2  15  261.02   10.10
  -3  -2  15  264.96    9.83
  -3   2  14  162.53    6.58
  -3   2  14  153.95    7.16
  -3  -2  14  156.26    7.17
  -3  -2  14  152.27    6.95
  -3  -2  14  170.12    6.94
  -3   2  14  160.90    7.26
   3   2 -14  150.46    7.52
   3  -2 -14  157.15    7.58
  -3  -2  14  160.87    6.50
  -3   2  14  152.96    7.07
  -3   2  13   45.66    2.95
  -3  -2  13   40.72    3.11
  -3  -2  13   46.66    3.09
  -3   2  13   41.61    3.17
   3  -2 -13   44.41    3.55
   3   2 -13   48.45    3.69
  -3  -2  13   41.99    2.83
  -3   2  13   48.18    3.38
  -3   2  12   96.78    4.96
  -3   2  12  103.84    4.69
   3   2 -12  104.32    5.49
   3  -2 -12   96.50    5.34
  -3  -2  12  101.29    4.76
  -3   2  12  103.55    5.15
  -3   2  12  101.58    5.18
  -3  -2  12  104.85    5.29
  -3  -2  12  102.22    4.65
  -3  -2  12  106.79    5.11
  -3  -2  12  104.84    4.96
  -3  -2  11  157.19    6.56
  -3   2  11  157.06    6.57
   3   2 -11  155.68    6.78
   3  -2 -11  157.71    6.83
  -3  -2  11  142.43    6.16
  -3   2  11  150.31    5.65
  -3  -2  11  155.48    6.29
  -3   2  11  157.16    6.48
  -3  -2  11  146.68    5.93
  -3   2  11  144.29    6.27
   3  -2 -10  132.73    5.88
   3   2 -10  123.18    5.69
  -3   2  10  125.94    4.85
  -3  -2  10  135.16    5.48
  -3   2  10  127.05    5.46
  -3   2  10  122.47    5.37
  -3  -2  10  125.63    5.05
   3   2  -9    3.86    0.89
   3  -2  -9    3.27    0.83
  -3   2   9    3.49    0.68
  -3  -2   9    2.64    0.75
  -3   2   9    3.51    0.79
  -3  -2   9    3.13    0.67
  -3   2   9    2.95    0.74
   3  -2  -8  998.57   27.31
   3   2  -8  979.53   27.32
  -3  -2   8  997.22   26.84
  -3   2   8  957.89   26.18
  -3   2   8  974.43   26.68
  -3   2   8  934.10   26.67
   3  -2  -7  230.54    8.09
   3   2  -7  229.44    8.12
  -3   2   7  239.90    7.97
  -3  -2   7  233.73    7.89
   3  -2  -6  104.62    4.42
   3   2  -6  101.01    4.39
  -3   2   6  106.25    4.27
  -3  -2   6   95.24    4.12
   3  -2  -5   13.59    1.37
   3   2  -5   11.93    1.28
  -3  -2   5   12.07    1.23
  -3   2   5   14.65    1.33
   3  -2  -4  424.41   12.31
   3   2  -4  395.14   12.21
   3  -2  -3  678.40   19.16
   3   2  -3  688.50   19.13
   3   2  -2  241.18    7.73
   3  -2  -2  240.30    7.74
   3  -2  -1   51.88    2.57
   3   2  -1   50.67    2.58
   3  -2   0   24.05    1.65
   3   2   0   22.18    1.57
   3   2   1  448.62   13.33
   3  -2   1  472.95   13.40
   3  -2   2  367.04   10.81
   3   2   2  356.64   10.75
  -3   2  -2  345.24   10.95
   3   2   3   84.63    3.65
   3  -2   3   92.69    3.76
  -3   2  -3   88.91    3.92
  -3  -2  -4  616.01   18.47
  -3   2  -4  646.59   18.53
   3   2   4  638.75   18.33
   3  -2   4  647.72   18.42
  -3  -2  -5  159.03    6.13
  -3   2  -5  156.68    6.09
   3  -2   5  146.98    5.79
   3   2   5  150.51    5.82
   3   2   5  151.79    6.00
   3  -2   5  152.89    5.99
  -3   2  -6  316.76   10.49
  -3  -2  -6  316.54   10.50
   3   2   6  304.35   10.14
   3  -2   6  305.51   10.16
   3   2   6  299.26   10.34
   3  -2   6  306.27   10.31
   3  -2   7  145.44    5.42
  -3  -2  -7  157.75    6.58
  -3   2  -7  150.08    6.48
   3  -2   7  165.35    6.44
   3   2   7  148.27    6.21
   3   2   7  155.81    6.46
   3  -2   7  166.18    6.55
   3  -2   8  711.13   20.64
   3   2   8  772.29   22.16
   3  -2   8  727.72   22.10
  -3  -2  -8  766.13   22.31
  -3   2  -8  755.11   22.30
   3  -2   9  158.98    6.73
  -3  -2  -9  153.90    7.00
  -3   2  -9  168.23    7.22
   3   2   9  154.25    6.88
   3  -2   9  161.26    7.02
   3  -2   9  160.98    5.91
   3  -2   9  150.66    6.65
   3  -2  10  181.97    7.62
   3   2  10  178.18    7.84
   3  -2  10  180.59    7.83
   3  -2  10  188.89    7.97
   3   2  10  162.10    6.96
  -3  -2 -10  181.21    7.96
  -3   2 -10  185.43    7.98
   3   2  10  192.11    6.83
   3  -2  10  188.36    6.71
   3  -2  10  162.99    7.33
   3  -2  11   10.62    1.63
   3  -2  11    8.51    1.58
   3   2  11    6.48    1.17
   3   2  11    7.27    1.47
   3  -2  11    9.34    1.71
  -3  -2 -11    7.66    1.55
  -3   2 -11    9.37    1.72
   3  -2  11   10.96    1.33
   3   2  11    9.45    1.30
   3  -2  11    7.47    1.40
   3  -2  12  162.10    7.14
   3  -2  12  128.81    6.79
   3   2  12  137.15    6.17
  -3  -2 -12  134.94    7.04
  -3   2 -12  144.78    7.22
   3   2  12  146.35    6.04
   3  -2  12  141.13    6.78
   3  -2  13   12.12    1.89
   3  -2  13   16.20    2.17
  -3  -2 -13    9.55    1.73
  -3   2 -13   12.11    1.95
   3   2  13   10.42    1.43
   3  -2  13   13.36    1.96
   3  -2  14   44.91    3.58
   3   2  14   42.40    2.97
  -3   2 -14   44.06    3.84
  -3  -2 -14   45.93    3.90
   3  -2  14   47.74    3.73
   3   2  14   44.62    3.67
   3  -2  14   37.38    3.48
   3  -2  15   28.01    2.79
   3   2  15   20.68    2.59
   3  -2  15   25.32    2.78
   3  -2  16   50.58    3.89
   3   2  16   46.30    3.69
   3  -2  17    5.01    1.30
   3   2  17    3.24    1.05
   3  -2  17    7.03    1.17
   3  -2  18   28.05    2.57
   3   2  18   30.64    2.67
   3  -2  19    1.38    0.67
   3   2  19    1.81    0.68
  -3  -3  23   12.42    1.14
  -3  -3  22  110.42    4.56
   3   3 -22   93.61    4.29
  -3  -3  21   61.63    3.40
   3   3 -21   71.40    3.83
  -3  -3  20   64.71    3.76
  -3   3  20   70.31    4.15
  -3  -3  20   66.00    3.91
  -3   3  19   31.07    2.81
  -3  -3  19   39.86    3.11
  -3   3  19   34.99    2.80
  -3  -3  19   40.59    3.01
  -3   3  19   35.54    3.07
  -3  -3  19   36.82    2.98
  -3   3  18   73.06    4.47
  -3  -3  18   64.78    4.27
  -3  -3  18   63.66    3.59
  -3   3  18   64.22    4.35
  -3  -3  18   59.59    3.94
  -3  -3  17   89.72    4.85
  -3   3  17   85.85    5.02
  -3  -3  17   92.51    5.17
  -3  -3  17   81.87    4.30
   3  -3 -17   73.60    5.16
   3   3 -17   74.70    5.17
  -3  -3  17   92.41    5.00
  -3   3  17   86.32    5.17
  -3   3  16  533.42   16.84
  -3  -3  16  517.58   16.50
  -3   3  16  519.48   17.47
  -3  -3  16  549.30   17.64
  -3  -3  16  525.00   17.03
   3  -3 -16  526.58   18.27
   3   3 -16  501.94   18.11
  -3   3  16  542.76   17.83
  -3  -3  16  594.02   17.65
  -3  -3  15   59.78    3.77
  -3   3  15   60.11    3.77
  -3   3  15   68.41    4.48
  -3  -3  15   63.17    3.97
  -3   3  15   70.53    4.47
  -3   3  15   65.24    4.28
  -3  -3  15   71.57    4.45
   3   3 -15   69.42    4.80
   3  -3 -15   65.60    4.66
  -3   3  15   68.51    4.44
  -3  -3  14   50.58    3.31
  -3   3  14   48.45    3.28
  -3  -3  14   56.11    3.49
  -3   3  14   53.38    3.87
  -3   3  14   48.35    3.57
  -3  -3  14   51.96    3.73
  -3   3  14   51.47    3.69
   3  -3 -14   53.24    4.07
   3   3 -14   52.59    4.05
  -3   3  14   60.03    4.04
  -3  -3  13  166.70    6.76
  -3   3  13  157.24    6.69
  -3  -3  13  179.21    6.89
  -3   3  13  166.95    7.35
  -3   3  13  153.02    7.01
  -3  -3  13  175.85    7.17
   3  -3 -13  166.93    7.76
   3   3 -13  164.49    7.61
  -3   3  13  170.72    7.44
  -3   3  12  264.81    9.76
  -3   3  12  260.21    9.08
  -3  -3  12  269.26    9.51
  -3  -3  12  243.27    9.24
  -3   3  12  250.25    9.42
  -3  -3  12  264.83    9.04
  -3   3  12  251.61    9.62
  -3  -3  12  255.94    9.59
  -3   3  12  252.50    9.55
  -3  -3  12  247.41    9.01
   3   3 -12  258.49    9.95
   3  -3 -12  251.68    9.97
  -3   3  11  158.36    6.66
  -3   3  11  148.10    6.09
  -3  -3  11  165.50    6.54
   3   3 -11  150.60    6.77
   3  -3 -11  163.80    7.06
  -3  -3  11  160.20    6.10
  -3   3  11  146.90    6.51
  -3  -3  11  153.70    6.18
  -3  -3  11  147.85    6.27
  -3   3  11  156.15    6.46
  -3  -3  11  160.09    6.65
  -3   3  11  147.13    6.46
  -3   3  10  122.23    5.48
  -3   3  10  133.91    5.68
  -3   3  10  121.82    4.63
  -3  -3  10  122.30    5.37
   3  -3 -10  132.49    5.90
   3   3 -10  129.56    5.82
  -3   3   9  430.39   13.40
  -3   3   9  420.42   12.35
   3  -3  -9  435.84   13.81
   3   3  -9  437.45   13.74
  -3   3   8   12.46    1.36
  -3   3   8   12.51    1.09
   3   3  -8   13.24    1.54
   3  -3  -8   12.85    1.48
  -3  -3   7  291.73    9.54
   3  -3  -7  282.51    9.69
   3   3  -7  298.57    9.80
  -3   3   7  308.95    9.60
   3   3  -6  326.03   10.52
   3  -3  -6  331.48   10.54
  -3  -3   6  326.53   10.31
  -3   3   6  344.09   10.36
  -3  -3   5  426.16   12.55
  -3   3   5  418.10   12.53
   3  -3  -5  422.91   12.72
   3   3  -5  425.40   12.75
  -3   3   4  521.79   15.19
  -3  -3   4  542.70   15.24
   3   3  -4  536.65   15.38
   3  -3  -4  521.59   15.32
   3   3  -3  222.54    7.32
   3  -3  -3  221.66    7.34
   3   3  -2  713.64   20.10
   3  -3  -2  739.09   20.15
   3  -3  -1  163.23    5.78
   3   3  -1  169.83    5.79
   3  -3   0  765.65   20.83
   3   3   0  745.28   20.83
   3  -3   1  164.68    5.75
   3   3   1  164.33    5.71
   3   3   2  598.45   16.85
   3  -3   2  592.00   16.85
  -3  -3  -3  177.54    6.46
  -3   3  -3  182.93    6.52
   3   3   3  177.50    6.21
   3  -3   3  179.44    6.24
  -3   3  -4   36.42    2.39
  -3  -3  -4   38.92    2.45
   3   3   4   32.93    2.21
   3   3   4   34.62    2.26
   3  -3   4   36.17    2.33
  -3  -3  -5  213.33    7.81
  -3   3  -5  226.14    7.91
   3   3   5  211.76    7.53
   3  -3   5  213.26    7.57
   3   3   5  212.19    7.72
   3  -3   5  228.55    7.85
  -3  -3  -6   19.34    1.86
  -3   3  -6   16.15    1.70
   3   3   6   13.51    1.53
   3  -3   6   16.57    1.66
   3   3   6   13.21    1.58
   3  -3   6   17.07    1.74
  -3  -3  -7  265.21    9.67
  -3   3  -7  275.37    9.76
   3   3   7  271.20    9.63
   3  -3   7  281.45    9.68
   3   3   7  265.12    9.44
   3  -3   7  268.19    9.44
   3   3   8   13.90    1.73
   3  -3   8   13.81    1.71
  -3  -3  -8   12.97    1.68
  -3   3  -8   14.60    1.80
   3  -3   8   13.84    1.40
   3  -3   8   15.81    1.73
   3  -3   9   92.71    4.77
   3  -3   9   94.21    4.21
   3   3   9   94.09    5.02
   3  -3   9   90.10    4.91
  -3   3  -9   87.94    4.99
  -3  -3  -9   99.59    5.25
   3  -3   9   92.34    4.71
   3   3   9   88.78    4.28
   3  -3  10   17.61    1.99
   3  -3  10   16.80    1.66
  -3   3 -10   18.86    2.21
  -3  -3 -10   22.22    2.40
   3   3  10   18.83    2.19
   3  -3  10   16.26    1.95
   3   3  10   14.85    1.99
   3  -3  10   15.81    2.03
   3  -3  10   16.57    2.14
   3   3  10   15.86    1.67
   3  -3  11   99.00    4.57
   3  -3  11  106.37    5.78
  -3  -3 -11   94.66    5.56
  -3   3 -11  100.67    5.68
   3  -3  11   95.91    5.19
   3   3  11  102.84    5.54
   3  -3  11   96.62    5.23
   3  -3  12   27.98    2.28
   3   3  12   31.44    2.42
   3  -3  12   34.63    3.24
  -3   3 -12   27.62    2.93
  -3  -3 -12   28.77    2.97
   3  -3  12   28.45    2.75
   3   3  12   32.62    3.01
   3  -3  12   32.60    2.94
  -3   3 -13  126.84    6.61
  -3  -3 -13  110.88    6.26
   3  -3  13  113.46    6.26
   3   3  13  112.79    6.08
   3  -3  13  114.66    6.14
   3   3  13  105.98    5.11
   3  -3  13  116.55    6.01
  -3  -3 -14  181.58    8.50
  -3   3 -14  174.49    8.40
   3  -3  14  177.39    8.32
   3  -3  14  200.24    8.33
   3   3  14  181.72    8.25
   3  -3  14  176.00    8.21
   3  -3  15    0.67    0.71
   3   3  15    0.95    0.89
   3  -3  15    0.72    1.00
   3   3  16   12.41    1.91
   3  -3  16   14.20    2.06
   3  -3  17  118.35    6.02
   3   3  17  124.87    6.11
   3  -3  17  129.45    5.55
   3  -3  18   68.72    4.01
   3   3  18   65.08    3.88
   3  -3  19    2.94    0.79
   3   3  19    3.69    0.85
  -3  -4  23    7.52    0.83
  -3  -4  22   38.23    2.39
  -3  -4  21    2.07    0.62
   3   4 -21    3.21    0.84
  -3  -4  20   55.15    3.42
  -3  -4  20   56.89    3.30
   3   4 -20   51.58    3.47
  -3   4  19   12.39    1.79
  -3  -4  19   14.58    1.85
  -3  -4  19   14.51    1.70
  -3  -4  18   20.77    2.16
  -3  -4  18   21.65    2.32
  -3   4  18   17.69    2.21
  -3   4  18   21.32    2.18
  -3  -4  18   22.70    2.10
  -3  -4  18   20.17    2.32
  -3   4  18   27.61    2.60
  -3  -4  17    3.03    0.96
  -3  -4  17    0.61    0.64
  -3   4  17    2.16    0.96
  -3   4  17    2.37    0.95
  -3  -4  17    2.08    0.78
  -3   4  17    2.06    0.84
  -3   4  17    1.70    0.85
  -3  -4  17    1.70    0.91
  -3  -4  16  106.52    5.65
  -3   4  16  109.13    5.69
  -3  -4  16  103.78    5.20
   3  -4 -16  102.86    6.16
   3   4 -16   97.93    5.92
  -3   4  16  103.37    5.29
  -3  -4  16  105.86    5.29
  -3   4  16  105.15    5.84
  -3  -4  15   31.75    2.94
  -3   4  15   27.01    2.72
   3   4 -15   29.19    3.06
   3  -4 -15   27.05    3.02
  -3   4  15   33.87    2.77
  -3  -4  15   34.25    2.79
  -3   4  15   34.32    2.99
  -3  -4  15   29.43    2.60
  -3   4  15   36.78    3.27
   3  -4 -14   20.76    2.55
   3   4 -14   29.12    2.96
  -3  -4  14   27.00    2.44
  -3   4  14   21.77    2.22
  -3   4  14   26.76    2.60
  -3   4  14   21.05    2.38
  -3  -4  14   25.61    2.55
  -3  -4  14   26.08    2.34
  -3   4  14   25.26    2.64
  -3   4  13    4.41    1.14
  -3   4  13    6.15    1.19
   3  -4 -13    7.85    1.51
   3   4 -13    3.92    1.09
  -3  -4  13    6.92    1.17
  -3  -4  13    5.83    1.20
  -3   4  13    4.63    1.18
  -3  -4  13    5.02    1.17
  -3   4  13    5.36    1.19
   3  -4 -12  343.14   12.25
   3   4 -12  328.89   12.00
  -3   4  12  335.34   11.32
  -3  -4  12  321.14   11.25
  -3   4  12  340.77   11.65
  -3  -4  12  340.17   11.75
  -3  -4  12  340.39   11.36
  -3   4  12  319.76   11.89
   3  -4 -11   22.34    2.29
   3   4 -11   21.07    2.19
  -3   4  11   23.29    2.04
  -3  -4  11   20.60    1.98
  -3   4  11   21.38    2.10
  -3  -4  11   20.61    1.99
  -3   4  11   24.16    2.31
  -3  -4  11   20.29    2.08
  -3   4  11   23.79    2.25
  -3  -4  10  304.31   10.03
  -3   4  10  291.74   10.30
   3  -4 -10  280.64   10.39
   3   4 -10  294.87   10.45
  -3   4  10  291.98    9.89
   3  -4  -9    2.86    0.92
   3   4  -9    4.92    1.14
  -3   4   9    3.40    0.83
  -3   4   9    3.21    0.55
  -3  -4   9    2.74    0.81
  -3   4   8  378.16   12.03
   3  -4  -8  378.22   12.16
   3   4  -8  385.98   12.31
  -3   4   8  375.39   10.83
  -3  -4   8  390.08   12.14
   3  -4  -7    9.13    1.24
   3   4  -7    7.23    1.09
  -3   4   7    9.00    1.14
  -3  -4   6  528.75   15.25
  -3   4   6  533.36   15.28
   3  -4  -6  510.12   15.44
   3   4  -6  524.29   15.56
  -3   4   5   92.65    3.81
  -3  -4   5   90.11    3.78
   3  -4  -5   85.57    3.85
   3   4  -5   87.05    3.89
  -3  -4   4  462.66   13.58
  -3   4   4  472.84   13.61
   3  -4  -4  455.53   13.68
   3   4  -4  478.86   13.77
   3  -4  -3  349.50   10.48
   3   4  -3  336.60   10.41
   3  -4  -2   65.02    3.01
   3   4  -2   64.81    3.02
   3  -4  -1  200.40    6.66
   3   4  -1  201.51    6.66
   3  -4   0  492.06   14.01
   3   4   0  485.01   13.99
   3  -4   1  674.45   18.89
   3   4   1  684.22   18.91
   3   4   2  242.01    7.87
   3  -4   2  249.26    7.92
   3   4   3  162.11    5.98
   3  -4   3  167.79    6.04
  -3  -4  -4  276.44    9.33
  -3   4  -4  280.07    9.36
   3   4   4  285.90    9.26
   3  -4   4  295.14    9.33
   3   4   4  276.91    9.08
   3  -4   4  275.23    9.09
   3   4   5    4.71    0.92
   3  -4   5    3.97    0.83
   3   4   5    3.90    0.80
   3  -4   5    4.03    0.83
  -3   4  -5    4.98    0.98
  -3  -4  -5    4.28    0.90
  -3  -4  -6  444.76   13.91
  -3   4  -6  413.59   13.78
   3   4   6  441.79   13.75
   3  -4   6  448.15   13.80
   3   4   6  443.93   13.63
   3  -4   6  437.73   13.60
   3   4   7    7.99    1.27
   3  -4   7    6.64    1.22
   3  -4   7    7.39    1.13
  -3  -4  -7    8.74    1.34
  -3   4  -7    7.58    1.27
   3   4   8  410.82   13.70
   3  -4   8  420.89   13.80
   3  -4   8  413.15   12.88
   3  -4   8  414.42   13.39
  -3  -4  -8  417.22   13.84
  -3   4  -8  433.24   13.98
   3  -4   9    3.71    0.85
   3   4   9    4.02    1.04
   3  -4   9    2.13    0.81
   3   4   9    2.55    0.88
   3  -4   9    2.02    0.76
  -3   4  -9    4.87    1.14
  -3  -4  -9    3.26    1.02
   3  -4  10  170.18    7.05
   3   4  10  159.18    7.28
   3  -4  10  146.42    6.70
   3  -4  10  162.45    6.41
  -3   4 -10  156.18    7.29
  -3  -4 -10  176.73    7.59
   3   4  10  157.40    7.19
   3  -4  10  172.05    7.41
   3  -4  11    3.29    1.11
   3  -4  11    0.39    6.91
   3  -4  11    3.13    0.85
   3   4  11    0.90    0.68
   3  -4  11    2.37    0.91
  -3  -4 -11    2.13    1.01
  -3   4 -11    0.94    0.78
   3  -4  12  135.88    6.46
   3   4  12  140.76    6.88
   3  -4  12  146.61    6.70
   3  -4  12  138.82    5.92
  -3  -4 -12  130.34    6.86
  -3   4 -12  136.22    6.97
   3  -4  12  136.66    7.13
   3   4  13   85.74    5.17
   3  -4  13   90.50    5.03
   3  -4  13   80.84    4.26
   3   4  13   83.48    5.05
   3  -4  13   83.95    5.09
  -3  -4 -13   82.30    5.24
  -3   4 -13   89.72    5.42
   3  -4  13   77.89    5.18
   3   4  14  138.56    6.88
   3  -4  14  133.40    6.50
   3   4  14  147.00    6.90
   3  -4  14  133.11    6.69
   3   4  14  124.96    6.56
   3  -4  14  129.17    6.71
   3  -4  14  132.15    6.93
  -3  -4 -14  138.66    7.07
  -3   4 -14  137.69    7.04
  -3   4 -15   32.46    2.54
   3  -4  15   34.20    3.10
   3   4  15   26.98    2.77
   3   4  15   31.14    2.97
   3  -4  16   14.22    1.95
   3   4  16   12.87    1.88
   3   4  16   16.42    2.09
   3  -4  17   77.80    4.49
   3   4  17   81.60    4.53
   3  -4  18  135.69    5.94
   3   4  18  138.52    5.91
  -3   4 -19   25.27    2.04
   3  -4  19   27.75    2.05
  -3  -5  22   22.80    1.67
   3   5 -21   10.76    1.34
  -3  -5  20   24.88    1.99
  -3  -5  20   26.53    2.24
   3   5 -20   26.23    2.35
   3   5 -19   36.28    2.95
  -3  -5  19   31.76    2.48
  -3  -5  19   37.82    2.84
  -3  -5  19   31.51    2.36
  -3  -5  18  105.47    5.38
  -3  -5  18  117.09    5.41
  -3  -5  18  117.14    5.63
  -3  -5  18  109.18    5.16
  -3  -5  17   62.87    3.83
  -3   5  17   66.54    4.12
  -3  -5  17   64.66    4.10
  -3  -5  17   62.97    3.86
  -3  -5  17   61.20    4.04
  -3   5  17   67.19    4.46
  -3   5  17   66.12    4.03
   3  -5 -16   59.04    4.58
  -3  -5  16   64.39    3.87
  -3   5  16   62.00    4.06
  -3  -5  16   64.59    4.12
  -3   5  16   66.80    4.51
  -3  -5  16   68.06    4.01
  -3   5  16   73.94    4.21
  -3   5  16   62.37    3.78
  -3  -5  15  106.18    5.35
   3   5 -15  111.23    6.03
   3  -5 -15  112.51    6.26
  -3   5  15  108.96    5.61
  -3   5  15   99.65    5.84
  -3  -5  15   98.38    5.37
  -3   5  15  106.40    5.55
  -3   5  15  108.43    5.47
  -3  -5  15  108.82    5.22
  -3  -5  14  135.11    5.87
  -3   5  14  131.69    6.22
  -3  -5  14  126.48    6.09
  -3   5  14  129.23    6.18
  -3   5  14  126.30    6.07
   3  -5 -14  124.83    6.61
   3   5 -14  120.87    6.46
  -3   5  14  129.74    6.66
  -3  -5  14  129.04    6.06
  -3  -5  13  108.12    5.32
  -3   5  13  101.93    5.24
  -3   5  13   91.18    5.02
  -3   5  13  106.10    5.19
   3  -5 -13   96.21    5.52
   3   5 -13   96.83    5.44
  -3   5  13  104.15    5.67
  -3  -5  13  104.79    5.21
  -3  -5  12   18.75    2.06
  -3   5  12   22.87    2.25
  -3   5  12   22.12    2.20
  -3   5  12   28.17    2.41
   3  -5 -12   27.19    2.66
   3   5 -12   21.45    2.37
  -3   5  12   22.04    2.39
  -3  -5  12   23.20    2.25
  -3  -5  11  115.69    5.36
   3   5 -11  113.04    5.63
   3  -5 -11  119.53    5.77
  -3  -5  11  123.06    5.66
  -3   5  11  109.20    5.28
  -3  -5  11  112.92    5.39
  -3   5  11  113.82    5.40
  -3   5  11  111.61    5.23
  -3   5  11  109.88    5.63
  -3   5  10  109.97    4.98
  -3  -5  10  107.88    5.12
  -3  -5  10  103.55    4.96
  -3   5  10  106.55    5.24
   3  -5 -10  106.38    5.24
   3   5 -10   98.62    5.04
  -3  -5  10  100.88    4.88
  -3  -5   9   88.49    4.38
  -3   5   9   92.97    4.62
  -3   5   9   89.13    4.35
   3  -5  -9   92.22    4.57
   3   5  -9  101.99    4.76
  -3  -5   9   88.36    4.48
  -3  -5   8    9.30    1.35
   3   5  -8    8.16    1.28
   3   5  -8    7.68    1.20
   3  -5  -8    8.99    1.24
  -3   5   8    7.48    1.15
   3   5  -7  194.28    7.46
  -3  -5   7  210.65    7.44
  -3   5   7  185.79    7.14
   3   5  -7  217.73    7.50
   3  -5  -7  204.50    7.32
   3   5  -6   85.98    4.27
   3  -5  -6   92.76    4.18
   3   5  -6   98.59    4.28
  -3  -5   6  100.64    4.13
  -3   5   6   99.09    4.10
  -3   5   5  218.82    7.17
  -3  -5   5  213.37    7.13
   3   5  -5  207.10    7.50
   3   5  -5  210.48    7.29
   3  -5  -5  217.95    7.34
  -3   5   4   84.18    3.54
  -3  -5   4   79.69    3.49
   3  -5  -4   86.46    3.67
   3   5  -4   79.27    3.58
  -3  -5   3  645.33   17.91
  -3   5   3  644.67   17.90
   3  -5  -3  622.37   17.92
   3   5  -3  643.22   17.99
   3  -5  -2  274.07    8.47
   3   5  -2  263.71    8.41
   3   5  -1  658.58   18.22
   3  -5  -1  649.27   18.20
   3  -5   0  296.42    8.96
   3   5   0  282.81    8.92
   3   5   1  521.48   15.02
   3  -5   1  534.42   15.05
   3   5   2   61.21    2.90
   3  -5   2   61.93    3.05
   3   5   3  364.64   11.48
   3  -5   3  389.78   11.61
   3   5   4   12.55    1.36
   3  -5   4   12.49    1.37
   3   5   4   10.82    1.24
   3  -5   4   11.52    1.27
  -3   5  -4   12.48    1.39
   3   5   5  173.05    6.64
   3  -5   5  189.95    6.82
   3   5   5  168.95    6.47
   3  -5   5  175.52    6.57
  -3  -5  -5  177.07    6.77
  -3   5  -5  177.37    6.75
   3   5   6   29.41    2.30
   3  -5   6   30.58    2.35
   3   5   6   28.43    2.24
   3  -5   6   32.79    2.38
  -3  -5  -6   30.06    2.38
  -3   5  -6   31.33    2.42
  -3   5  -6   36.37    2.25
  -3  -5  -7   54.57    3.44
  -3   5  -7   62.52    3.68
   3  -5   7   54.14    3.12
   3   5   7   57.70    3.46
   3  -5   7   56.88    3.45
   3   5   8   44.89    3.14
   3  -5   8   45.82    3.21
   3  -5   8   45.64    3.50
   3  -5   8   47.08    2.98
  -3  -5  -8   46.39    3.26
  -3   5  -8   47.03    3.30
  -3  -5  -9   95.65    5.12
  -3   5  -9   84.33    4.91
   3  -5   9   93.84    4.46
   3   5   9   93.26    4.94
   3  -5   9  103.35    5.19
   3  -5   9  105.07    5.67
   3   5   9   88.99    4.98
   3  -5   9   89.92    4.56
   3   5  10   56.68    3.85
   3  -5  10   50.09    3.36
  -3  -5 -10   52.49    3.84
  -3   5 -10   50.26    3.71
   3  -5  10   59.05    3.39
   3  -5  10   56.11    4.13
  -3  -5 -11   26.68    2.76
  -3   5 -11   30.49    2.90
   3   5  11   31.84    2.89
   3  -5  11   27.40    2.50
   3  -5  11   26.17    2.27
   3   5  12   49.33    3.58
   3  -5  12   42.04    3.36
  -3  -5 -12   43.24    3.59
  -3   5 -12   39.57    3.45
   3   5  12   43.66    3.48
   3  -5  12   38.36    3.04
   3  -5  12   39.29    2.83
   3   5  13  114.24    5.99
   3  -5  13  110.29    5.56
   3  -5  13  109.47    6.28
  -3   5 -13  106.14    5.94
  -3  -5 -13  104.36    5.93
   3   5  13  106.44    5.70
   3  -5  13  111.04    5.87
   3  -5  13  108.34    5.13
   3   5  14   27.61    2.70
   3  -5  14   23.58    2.53
   3   5  14   24.78    2.62
   3  -5  15   19.12    2.22
   3   5  15   14.44    1.94
  -3   5 -15   17.26    1.90
   3   5  15   18.80    2.24
   3  -5  16    8.81    1.51
   3   5  16    9.34    1.48
  -3   5 -16    8.68    1.24
   3   5  16    8.73    1.53
   3  -5  17   63.07    3.76
   3  -5  18   23.44    1.84
   3  -5  18   21.68    1.91
  -3   5 -19    3.07    0.74
  -3  -6  22   55.28    2.55
  -3  -6  21   13.96    1.38
   3   6 -21    8.54    1.15
   3   6 -20   10.72    1.45
  -3  -6  19    3.07    0.82
   3   6 -19    2.85    0.94
  -3  -6  19    3.98    0.96
  -3  -6  19    4.04    0.83
   3   6 -18   26.90    2.71
  -3  -6  18   33.93    2.49
  -3  -6  18   34.14    2.56
  -3  -6  18   28.80    2.54
  -3   6  17   38.49    2.96
   3   6 -17   32.63    3.06
  -3  -6  17   34.44    2.75
  -3  -6  17   28.00    2.41
  -3   6  17   30.54    2.59
  -3  -6  17   31.67    2.64
  -3   6  16   22.44    2.37
   3   6 -16   19.10    2.42
  -3  -6  16   21.05    2.22
  -3   6  16   26.87    2.45
  -3  -6  16   22.53    2.30
  -3  -6  16   20.58    2.05
  -3   6  15   46.74    3.43
  -3  -6  15   56.50    3.70
  -3  -6  15   54.81    3.68
   3   6 -15   49.80    3.94
  -3  -6  15   54.84    3.40
   3   6 -15   49.63    3.82
   3  -6 -15   51.06    4.03
  -3   6  15   45.20    3.40
  -3   6  14   21.75    2.21
  -3  -6  14   17.59    2.00
  -3   6  14   15.45    1.99
   3   6 -14   16.57    2.13
  -3  -6  14   16.00    1.99
   3  -6 -14   13.66    2.03
  -3   6  14   16.08    1.98
  -3   6  13    1.13    0.78
  -3   6  13    1.08    0.68
  -3  -6  13    0.90    0.63
  -3   6  13    0.49    0.69
  -3   6  13   -0.38    0.71
  -3  -6  13    1.55    0.85
   3   6 -13    1.52    0.87
   3  -6 -13    0.68    0.75
  -3   6  12   27.86    2.78
  -3  -6  12   28.32    2.55
  -3   6  12   26.04    2.42
   3  -6 -12   27.25    2.61
   3   6 -12   27.61    2.60
  -3  -6  12   26.13    2.35
  -3   6  12   26.71    2.45
  -3   6  12   28.55    2.47
  -3  -6  11    7.02    1.18
  -3   6  11    7.67    1.30
  -3   6  11    4.79    1.00
  -3   6  11    7.35    1.39
   3   6 -11    4.73    1.07
   3  -6 -11    6.33    1.27
  -3  -6  11    7.43    1.37
   3   6 -11    3.32    1.10
  -3   6  11    5.30    1.11
  -3   6  10  309.00   10.62
   3   6 -10  285.36   11.08
  -3  -6  10  323.96   10.96
   3  -6 -10  308.80   10.80
   3   6 -10  292.74   10.69
  -3   6  10  305.45   10.41
  -3   6  10  319.64   10.58
   3   6  -9  335.02   10.91
   3  -6  -9  292.25   10.58
  -3  -6   9  324.25   11.04
  -3   6   9  311.45    9.97
  -3   6   9  319.62   10.75
   3   6  -9  334.97   11.50
  -3  -6   8    1.54    0.69
  -3   6   8    2.60    0.69
  -3   6   8    3.66    0.88
  -3  -6   8    1.76    0.64
   3   6  -8    1.58    0.71
   3   6  -8    2.15    0.69
   3  -6  -8    2.40    0.72
  -3   6   8    1.75    0.55
   3  -6  -7   74.11    3.70
   3   6  -7   77.15    3.78
  -3  -6   7   70.54    3.82
   3   6  -7   80.74    4.21
   3  -6  -6  569.97   16.79
   3   6  -6  591.57   16.89
   3   6  -6  562.36   17.41
  -3  -6   6  590.37   17.17
  -3  -6   5  145.79    5.43
  -3   6   5  159.77    5.54
   3   6  -5  152.80    5.66
   3  -6  -5  156.29    5.68
   3   6  -5  147.83    6.10
  -3  -6   4   11.16    1.11
  -3   6   4   12.56    1.16
   3  -6  -4   11.75    1.18
   3   6  -4   13.36    1.26
   3   6  -4    8.55    1.23
  -3   6   3    9.14    1.00
  -3  -6   3    7.87    0.94
   3  -6  -3    8.49    0.97
   3   6  -3    9.17    1.02
   3   6  -3    7.86    1.14
   3   6  -2  372.73   11.98
  -3   6   2  389.44   11.44
  -3  -6   2  387.94   11.48
   3  -6  -2  389.54   11.45
   3   6  -2  403.66   11.54
   3   6  -1  205.34    7.44
   3   6  -1  225.03    7.09
   3  -6  -1  224.45    7.07
   3   6   0   92.73    4.13
   3   6   0  103.68    3.93
   3  -6   0  101.18    3.88
   3   6   1  263.45    8.80
   3   6   1  285.52    8.54
   3  -6   1  277.97    8.49
  -3   6  -1  262.60    8.92
  -3   6  -2  245.18    8.57
   3   6   2  256.13    8.19
   3  -6   2  255.06    8.20
  -3   6  -3   15.52    1.63
   3   6   3   15.12    1.40
   3  -6   3   15.73    1.44
  -3   6  -4  171.41    6.51
  -3   6  -4  172.17    6.87
   3   6   4  180.55    6.52
   3  -6   4  176.66    6.49
   3   6   4  183.17    6.47
   3   6   5   31.84    2.27
   3  -6   5   32.35    2.29
  -3   6  -5   31.91    2.25
   3  -6   5   28.15    2.11
   3   6   5   29.82    2.18
  -3   6  -6  527.08   15.29
  -3  -6  -6  491.57   15.57
  -3   6  -6  526.20   15.78
   3   6   6  494.33   15.43
   3  -6   6  504.19   15.53
   3   6   7  248.74    8.85
   3  -6   7  228.60    8.75
   3  -6   7  231.90    9.55
  -3   6  -7  264.79    8.53
  -3   6  -7  248.48    9.06
  -3  -6  -7  236.65    8.92
  -3  -6  -8  136.81    6.36
  -3   6  -8  152.81    6.58
   3   6   8  143.78    6.30
   3  -6   8  150.90    6.47
   3  -6   8  156.63    7.26
   3  -6   9    6.05    1.16
  -3  -6  -9    5.60    1.16
  -3   6  -9    4.75    1.11
   3  -6   9    3.99    1.21
   3   6   9    5.96    1.25
   3  -6  10  383.40   12.62
   3   6  10  387.04   13.44
  -3  -6 -10  383.18   13.42
  -3   6 -10  386.84   13.43
   3  -6  10  388.69   14.25
   3  -6  11   45.90    3.11
   3   6  11   47.45    3.39
   3  -6  11   41.79    3.27
   3   6  11   45.43    3.53
  -3  -6 -11   49.02    3.66
  -3   6 -11   43.67    3.45
   3  -6  11   49.59    3.99
   3  -6  12   94.16    4.68
   3   6  12   93.52    5.29
   3   6  12   85.83    4.92
   3  -6  12  100.30    5.27
  -3  -6 -12   93.86    5.37
  -3   6 -12   85.10    5.10
   3  -6  12   89.05    5.64
   3   6  13    0.41    0.61
   3  -6  13    1.05    0.79
   3  -6  13    1.97    0.81
   3   6  13    1.24    0.69
   3   6  13    0.22    0.64
  -3   6 -13    1.13    0.64
   3   6  14  116.36    5.98
   3  -6  14  119.88    5.33
   3  -6  14  112.06    5.72
   3   6  14  110.61    5.64
   3  -6  15    6.28    1.26
   3   6  15    4.89    1.17
  -3   6 -15    7.55    1.32
  -3   6 -16   90.21    4.38
   3  -6  16   91.35    4.67
  -3   6 -17   42.41    2.46
   3  -6  17   39.76    2.66
   3  -6  18   34.43    2.20
  -3  -7  21    0.98    0.44
   3   7 -20   34.70    2.49
  -3  -7  19    3.21    0.84
  -3  -7  19    3.44    0.82
   3   7 -19    1.75    0.75
   3   7 -18   34.98    2.95
  -3  -7  18   30.93    2.46
  -3  -7  18   36.02    2.72
  -3   7  17   12.59    1.69
   3   7 -17   10.54    1.73
  -3  -7  17    9.73    1.48
  -3  -7  16   61.17    3.83
   3   7 -16   55.43    4.16
  -3   7  16   55.28    3.73
   3   7 -15    1.55    0.90
  -3   7  15    2.57    1.03
  -3   7  15    1.34    0.77
  -3  -7  15    2.00    0.84
  -3  -7  15    1.19    0.77
  -3   7  14   86.12    4.79
  -3  -7  14   83.28    4.79
   3   7 -14   80.90    5.21
  -3   7  14   85.38    4.45
  -3   7  14   75.01    4.38
   3   7 -13    0.61    0.57
   3   7 -13    0.78    0.73
  -3   7  13    0.50    0.55
  -3   7  13    0.54    0.63
  -3   7  13    0.98    0.81
  -3   7  12   21.63    2.26
  -3   7  12   20.90    2.04
   3   7 -12   23.52    2.69
  -3   7  12   20.51    2.09
   3   7 -12   20.24    2.17
   3   7 -11    7.15    1.49
  -3   7  11   10.90    1.55
   3   7 -11   10.27    1.47
  -3   7  11   11.45    1.61
  -3   7  10   29.61    2.52
  -3  -7  10   31.58    2.67
   3  -7 -10   28.37    2.37
   3   7 -10   24.54    2.26
   3   7 -10   27.53    2.74
  -3  -7  10   28.01    2.52
  -3   7  10   32.23    2.49
  -3  -7   9   38.22    2.92
   3  -7  -9   38.39    2.71
   3   7  -9   38.66    2.72
  -3   7   9   43.93    2.64
  -3   7   9   42.32    2.97
   3   7  -9   46.64    3.44
  -3   7   9   41.20    2.55
  -3  -7   9   42.24    2.99
  -3  -7   8   41.00    2.89
   3  -7  -8   39.54    2.61
   3   7  -8   38.51    2.57
  -3   7   8   42.06    2.53
   3   7  -8   39.13    3.05
  -3   7   8   38.16    2.78
  -3  -7   8   40.48    2.86
  -3   7   8   36.29    2.46
  -3  -7   7   67.74    3.66
  -3   7   7   59.89    3.30
  -3  -7   7   60.05    3.50
   3   7  -7   64.03    3.89
   3   7  -7   63.62    3.30
   3  -7  -7   60.66    3.23
  -3  -7   6   75.09    3.90
   3   7  -6   79.02    4.28
  -3  -7   6   82.59    4.00
  -3   7   6   71.69    3.73
   3   7  -6   71.50    3.49
   3  -7  -6   74.89    3.52
   3   7  -5   12.00    1.55
  -3   7   5   10.89    1.37
  -3  -7   5   10.65    1.32
   3  -7  -5   13.27    1.25
   3   7  -5   10.01    1.11
  -3  -7   4  181.17    6.13
   3  -7  -4  182.90    6.19
   3   7  -4  184.64    6.22
   3   7  -4  195.26    7.34
  -3   7   3    5.38    0.76
  -3  -7   3    7.80    0.88
   3  -7  -3    6.83    0.82
   3   7  -3    5.96    0.81
   3   7  -3    5.22    0.99
   3   7  -2  262.97    8.89
  -3   7   2  266.14    7.91
  -3  -7   2  252.80    7.86
   3  -7  -2  244.22    7.78
   3   7  -2  254.69    7.87
  -3   7   2  247.01    8.27
   3   7  -1    1.02    0.63
   3   7  -1    2.27    0.57
   3  -7  -1    2.12    0.59
  -3   7   1    3.26    0.71
  -3   7   1    2.57    0.59
  -3  -7   1    1.41    0.51
   3  -7   0  300.35    9.25
   3   7   0  307.03   10.04
  -3   7   0  320.32   10.05
  -3   7  -1    2.31    0.69
  -3   7  -1    2.51    0.68
   3   7   1    3.25    0.62
   3  -7   1    2.07    0.51
   3   7   1    3.53    0.76
  -3   7  -2   89.42    4.33
   3   7   2   90.21    3.75
   3  -7   2   89.91    3.73
  -3   7  -2   86.27    4.25
  -3   7  -3   17.49    1.81
   3   7   3   16.27    1.44
   3  -7   3   15.83    1.42
  -3   7  -3   18.37    1.75
  -3   7  -4   35.26    2.76
   3   7   4   38.41    2.38
   3  -7   4   37.68    2.35
  -3   7  -4   39.46    2.62
  -3   7  -5   20.70    2.13
   3  -7   5   16.48    1.60
   3   7   5   18.86    1.69
  -3   7  -5   20.67    1.86
  -3   7  -6   20.41    2.21
   3   7   6   20.63    1.86
   3  -7   6   18.47    1.80
   3  -7   6   24.11    2.46
  -3   7  -6   23.64    2.02
  -3   7  -7   20.68    2.36
  -3   7  -7   20.72    1.86
   3   7   7   17.84    1.78
   3  -7   7   15.91    1.77
   3  -7   7   16.87    2.16
  -3   7  -8   24.60    2.28
   3   7   8   21.48    2.24
   3  -7   8   23.92    2.65
  -3   7  -9   44.76    3.29
   3  -7   9   51.67    4.00
   3   7   9   53.76    3.61
   3   7  10   35.05    2.98
   3  -7  10   41.46    2.91
  -3   7 -10   31.44    2.81
   3  -7  10   39.69    3.55
   3   7  10   35.93    2.78
   3  -7  10   33.32    2.74
   3  -7  11   16.89    1.88
   3  -7  11   14.57    2.19
   3   7  11   10.45    1.55
   3  -7  11   11.43    1.62
   3   7  11   11.74    1.78
   3   7  12    7.60    1.45
   3  -7  12    5.47    1.49
   3   7  12    7.70    1.33
   3  -7  12    7.14    1.29
   3  -7  12    9.29    1.42
   3   7  12    5.85    1.30
   3   7  13    1.66    0.86
   3  -7  13    0.55    0.61
  -3   7 -13    0.25    0.62
   3  -7  13    0.66    0.59
   3   7  13    0.19    0.50
   3  -7  14    5.84    1.12
   3  -7  14    4.84    1.06
   3   7  14    4.33    1.05
   3   7  15    0.18    0.47
  -3   7 -15   -0.52    0.55
  -3   7 -16   10.59    1.37
  -3   7 -17    5.26    0.83
   3  -7  18    4.94    0.81
   3   8 -20   52.33    2.95
  -3  -8  20   54.11    2.70
  -3  -8  19    1.98    0.68
  -3  -8  19    1.16    0.61
   3   8 -19    1.71    0.64
  -3  -8  18    9.74    1.35
  -3  -8  18   11.59    1.50
   3   8 -18   11.07    1.60
  -3  -8  17    5.97    1.22
   3   8 -17    6.90    1.43
  -3   8  17    5.16    1.13
   3   8 -16   21.21    2.45
  -3   8  16   18.48    2.16
  -3  -8  16   24.80    2.32
   3   8 -15   17.33    2.32
  -3   8  15   19.57    2.20
   3   8 -14   30.59    3.09
  -3   8  14   35.01    2.97
  -3   8  13   17.51    1.87
   3   8 -13   15.95    2.30
  -3   8  13   18.52    2.14
   3   8 -12   29.62    3.09
  -3   8  12   34.77    2.88
  -3   8  12   33.76    2.65
  -3  -8  12   34.89    2.96
   3   8 -11   90.52    5.45
  -3   8  11   82.98    4.69
  -3  -8  11   96.48    5.07
  -3   8  11   90.00    4.53
  -3  -8  10    2.66    1.01
   3   8 -10    1.45    0.87
  -3   8  10    4.67    0.98
  -3   8   9   49.96    3.01
  -3  -8   9   55.31    3.56
  -3   8   9   50.37    2.96
  -3  -8   9   51.94    3.49
   3   8  -9   55.57    3.94
  -3   8   8  358.65   11.20
  -3  -8   8  364.96   11.93
  -3   8   8  332.16   11.15
  -3  -8   8  347.69   11.82
   3   8  -8  333.52   12.34
  -3   8   7  235.31    8.37
  -3   8   7  246.09    8.69
  -3  -8   7  243.13    8.91
   3   8  -7  263.49    9.74
  -3  -8   7  249.32    9.02
  -3  -8   6    3.37    0.85
   3   8  -6    4.02    1.00
  -3   8   6    2.08    0.72
  -3   8   6    3.88    0.78
  -3   8   6    4.00    0.92
  -3  -8   6    4.53    0.93
  -3  -8   5    3.94    0.87
  -3   8   5    5.01    1.05
   3   8  -5    3.46    0.99
  -3   8   5    3.70    0.80
  -3  -8   5    6.51    1.07
  -3  -8   4  181.79    6.97
   3   8  -4  203.46    7.67
  -3   8   4  174.32    7.07
  -3  -8   4  178.94    6.82
  -3   8   4  185.36    6.71
  -3  -8   3   56.71    3.06
   3   8  -3   53.01    3.33
  -3   8   3   52.27    2.91
   3   8  -3   56.35    3.44
   3   8  -2   31.77    2.51
   3   8  -2   32.21    2.59
  -3   8   2   36.07    2.31
   3   8  -1   11.20    1.49
   3   8  -1    8.56    1.32
  -3   8   1   11.29    1.35
   3   8   0   24.05    2.04
  -3   8   0   25.02    2.04
  -3   8   0   25.78    2.22
   3   8   0   24.05    2.22
   3   8   1   11.75    1.58
  -3   8  -1   14.39    1.69
   3   8   1   13.23    1.54
  -3   8  -1   14.92    1.67
  -3   8  -1   13.99    1.60
   3   8   2   36.31    2.85
  -3   8  -2   38.90    2.81
  -3   8  -2   40.16    2.79
  -3   8  -2   38.78    2.89
  -3   8  -3   39.83    2.93
  -3   8  -3   45.11    2.94
  -3   8  -3   38.84    3.02
   3   8   4  106.06    5.51
  -3   8  -4  121.94    5.28
   3  -8   4  107.86    5.49
  -3   8  -4  118.96    5.63
   3   8   5  108.78    5.76
  -3   8  -5  123.79    5.40
   3  -8   5  122.98    6.01
  -3   8  -5  125.05    6.00
   3   8   6   47.82    3.59
  -3   8  -6   48.01    3.04
   3  -8   6   44.99    3.53
  -3   8  -6   47.84    3.57
  -3   8  -7    1.66    0.79
  -3   8  -7    1.20    0.67
   3   8   7    0.46    0.76
   3  -8   7    1.65    0.85
   3   8   7    1.02    0.64
  -3   8  -8  149.78    7.36
  -3   8  -8  156.76    6.11
   3  -8   8  136.79    7.10
   3   8   8  140.76    6.33
   3   8   8  144.10    7.08
   3   8   9  108.05    5.98
  -3   8  -9  110.15    6.26
   3   8   9  117.28    5.58
   3  -8   9  115.18    6.37
   3  -8  10   75.73    4.19
   3   8  10   61.65    4.35
  -3   8 -10   71.96    4.95
   3   8  10   74.68    4.30
   3  -8  10   70.46    4.89
   3  -8  11   32.90    2.70
   3   8  11   35.94    3.11
  -3   8 -11   39.78    3.53
  -3   8 -11   34.98    2.58
   3   8  11   33.84    2.83
   3  -8  11   32.42    3.24
  -3   8 -12   62.74    4.45
   3   8  12   58.67    3.79
   3   8  12   50.19    3.66
   3  -8  12   60.19    3.61
   3   8  13    3.82    1.00
   3  -8  13    5.13    1.05
  -3   8 -13    2.72    1.06
   3  -8  14   37.68    2.66
  -3   8 -14   39.53    3.07
  -3   8 -15    0.17    0.55
  -3   8 -16   41.81    2.67
  -3   8 -17    5.97    0.83
   3   9 -19   21.64    1.88
  -3  -9  19   21.17    1.72
  -3  -9  19   23.58    1.75
   3   9 -18   87.63    4.55
  -3  -9  18   83.81    4.11
   3   9 -17   21.56    2.25
  -3   9  17   19.49    1.94
   3   9 -16   63.32    4.25
  -3   9  16   71.09    4.03
   3   9 -15   56.74    4.13
  -3   9  15   61.12    3.82
  -3  -9  14  119.93    5.76
   3   9 -14   99.88    5.93
  -3  -9  13   25.49    2.51
   3   9 -13   27.59    2.94
  -3  -9  12  174.78    7.52
   3   9 -12  160.36    7.99
  -3  -9  11   21.63    2.42
   3   9 -11   22.51    2.66
  -3  -9  10   52.50    3.65
   3   9 -10   46.59    3.86
  -3   9   9  117.64    5.13
  -3   9   9  123.60    5.82
  -3  -9   9  123.65    5.90
   3   9  -9  116.21    6.33
  -3   9   9  122.88    5.32
  -3   9   8  265.24    9.46
  -3  -9   8  271.19   10.02
  -3   9   8  273.03   10.06
  -3  -9   8  275.42   10.04
   3   9  -8  280.82   10.86
  -3   9   8  287.00    9.52
  -3   9   7   94.83    4.37
  -3   9   7   92.12    4.52
  -3  -9   7   83.30    4.49
  -3   9   7   87.42    4.71
  -3  -9   7   90.38    4.68
   3   9  -7   97.61    5.35
  -3   9   7   89.23    4.02
  -3   9   6   79.16    4.27
  -3  -9   6   83.79    4.28
  -3   9   6   84.98    4.47
  -3   9   6   78.57    3.85
   3   9  -6   84.69    4.89
  -3  -9   6   80.99    4.32
  -3   9   5   54.30    3.10
  -3   9   5   49.87    2.99
   3   9  -5   49.64    3.53
  -3   9   5   48.38    3.24
  -3  -9   5   51.63    3.15
  -3  -9   5   50.84    3.22
   3   9  -4  269.55    9.83
  -3   9   4  259.07    9.47
  -3  -9   4  261.60    9.17
  -3   9   4  258.11    8.89
  -3  -9   4  248.52    8.90
  -3  -9   3    1.31    0.54
  -3   9   3    2.36    0.74
  -3   9   3    1.21    0.67
   3   9  -3    0.18    0.74
  -3   9   3    1.86    0.66
  -3  -9   3    2.43    0.73
  -3  -9   2  146.13    5.97
  -3   9   2  158.69    6.02
   3   9  -2  155.17    6.56
  -3   9   2  142.72    6.39
  -3   9   2  153.12    6.22
  -3  -9   2  144.60    5.76
   3   9  -1    5.21    1.19
  -3  -9   1    6.69    0.99
  -3   9   1    7.24    1.08
  -3   9   1    5.91    1.05
   3   9  -1    6.21    1.20
  -3  -9   1    6.82    1.08
  -3   9   1    6.65    1.08
  -3   9   0  160.52    6.55
   3   9   0  159.05    7.02
  -3   9   0  161.84    6.22
   3   9   0  157.58    6.57
  -3   9   0  159.00    6.77
  -3   9   0  167.57    6.81
   3  -9   1   16.90    1.82
  -3   9  -1   19.78    1.98
   3   9   1   17.91    2.06
   3   9   1   19.68    1.96
  -3   9  -1   18.01    1.97
  -3   9  -1   19.17    1.76
  -3   9  -1   19.27    2.04
   3  -9   2   77.22    4.33
  -3   9  -2   92.18    4.67
  -3   9  -2   91.60    4.63
  -3   9  -2   85.18    4.01
  -3   9  -2   77.06    4.50
   3  -9   3    6.55    1.25
  -3   9  -3    5.27    1.15
  -3   9  -3    5.66    1.18
  -3   9  -3    9.05    1.48
  -3   9  -3    4.92    0.92
  -3   9  -4   75.42    3.73
   3   9   4   77.42    4.67
  -3   9  -4   80.52    4.67
  -3   9  -4   84.00    4.39
  -3   9  -4   72.59    4.43
   3  -9   4   74.51    4.46
  -3   9  -5   30.02    2.49
   3  -9   5   28.59    2.74
  -3   9  -5   28.08    2.73
   3   9   5   36.20    3.09
  -3   9  -6   10.40    1.49
   3  -9   6   12.44    1.83
  -3   9  -6   10.30    1.73
   3   9   6    9.85    1.70
   3   9   7   27.37    2.80
   3  -9   7   26.74    2.77
  -3   9  -7   31.22    2.47
  -3   9  -7   23.28    2.66
   3   9   7   21.65    2.08
   3   9   8   48.08    3.82
   3  -9   8   48.04    3.83
  -3   9  -8   52.28    3.20
   3   9   8   44.43    3.07
  -3   9  -8   44.89    3.80
  -3   9  -9   11.71    1.97
   3   9   9    9.76    1.43
   3   9   9   15.00    2.07
   3  -9   9   13.55    2.09
   3  -9  10   21.13    2.18
   3   9  10   19.87    2.37
  -3   9 -10   19.16    2.52
   3  -9  10   18.13    2.36
  -3   9 -10   19.25    1.98
   3   9  10   19.16    1.99
  -3   9 -11    3.09    0.82
   3   9  11    2.77    0.93
   3  -9  11    2.60    0.91
  -3   9 -11    2.94    1.14
   3   9  12   29.53    2.66
   3  -9  12   39.00    2.78
  -3   9 -12   33.36    3.18
   3  -9  13    4.57    1.01
  -3   9 -13    3.71    1.12
  -3   9 -13    4.87    1.17
   3  -9  14   26.75    2.11
  -3   9 -14   23.89    2.31
  -3   9 -14   23.84    2.46
  -3   9 -15   16.97    1.80
  -3   9 -16    8.27    1.12
  -3   9 -17    8.37    0.90
  -3 -10  18    8.89    1.12
   3  10 -18    7.50    1.15
   3  10 -17    4.90    1.05
   3  10 -16   39.72    3.15
  -3 -10  16   41.42    2.90
   3  10 -15   31.70    2.96
  -3 -10  15   32.29    2.63
   3  10 -14   13.47    2.08
  -3 -10  14   16.72    1.99
  -3 -10  13    7.91    1.49
   3  10 -13    6.48    1.53
  -3 -10  12   67.25    4.30
   3  10 -12   78.85    5.08
  -3  10  12   72.59    4.36
  -3 -10  11  305.95   11.12
   3  10 -11  283.15   11.69
  -3  10  11  307.32   11.05
  -3 -10  10  123.99    6.17
  -3  10  10  130.06    6.17
   3  10 -10  143.01    7.15
  -3  10   9   43.93    2.86
  -3  10   9   49.46    3.09
  -3 -10   9   51.64    3.54
  -3  10   9   50.47    3.53
   3  10  -9   45.88    3.85
  -3  10   8  124.50    5.60
  -3 -10   8  131.45    6.13
  -3  10   8  135.23    5.70
  -3  10   8  131.70    6.15
   3  10  -8  143.18    6.98
  -3  10   7  312.27   10.88
  -3 -10   7  323.69   11.23
   3  10  -7  295.99   11.75
  -3  10   7  336.48   11.41
  -3  10   7  336.85   10.79
  -3  10   7  301.50   10.15
  -3  10   6  239.84    9.30
  -3 -10   6  257.80    9.45
   3  10  -6  282.24   10.50
  -3  10   6  268.35    9.80
  -3 -10   6  258.04    9.31
  -3  10   6  256.09    8.89
  -3  10   5   43.81    3.13
  -3  10   5   40.89    2.78
   3  10  -5   40.21    3.31
  -3 -10   5   44.30    2.95
  -3  10   5   45.93    3.23
  -3 -10   5   38.42    2.88
  -3  10   5   46.31    2.92
  -3  10   4  238.17    8.75
   3  10  -4  244.70    9.50
  -3 -10   4  247.19    8.61
  -3  10   4  234.14    9.15
  -3  10   4  259.46    8.82
  -3 -10   4  234.45    8.77
  -3 -10   3   72.53    3.86
  -3  10   3   70.39    4.20
  -3  10   3   68.10    3.89
  -3  10   3   66.50    3.73
   3  10  -3   66.09    4.16
  -3  10   3   71.55    3.79
  -3 -10   2   67.77    3.71
  -3  10   2   66.40    3.90
   3  10  -2   76.39    4.34
  -3  10   2   64.71    4.06
  -3  10   2   71.80    3.76
  -3  10   2   70.41    3.89
   3  10  -1    1.62    0.91
  -3  10   1    1.84    0.63
  -3  10   1    2.00    0.73
  -3  10   0  351.23   12.01
   3  10   0  355.68   12.15
  -3  10   0  365.26   12.19
   3  10   0  356.30   12.59
  -3  10   0  349.72   11.51
  -3  10   0  350.35   12.25
  -3  10  -1  178.53    7.41
  -3  10  -1  182.80    7.57
   3  10   1  174.92    7.80
  -3  10  -1  178.90    6.91
  -3  10  -1  185.83    7.63
  -3  10  -2   28.38    2.57
  -3  10  -2   34.44    2.89
  -3  10  -2   32.88    2.41
  -3  10  -2   29.83    2.63
  -3  10  -3    1.21    0.79
   3 -10   3    0.77    0.70
  -3  10  -3    1.05    0.70
  -3  10  -3    1.39    0.61
  -3  10  -3    0.18    0.69
  -3  10  -4  138.63    6.63
   3  10   4  140.45    6.91
   3 -10   4  133.39    6.43
  -3  10  -4  137.70    6.66
  -3  10  -4  140.58    5.72
  -3  10  -4  147.72    6.41
  -3  10  -5  232.27    9.45
   3  10   5  223.80    9.54
   3 -10   5  233.20    9.33
  -3  10  -5  230.27    9.46
  -3  10  -5  228.72    8.09
  -3  10  -5  230.87    8.74
  -3  10  -6  129.94    5.79
   3  10   6  124.20    6.55
   3 -10   6  120.95    6.21
  -3  10  -6  116.51    6.26
  -3  10  -6  125.02    6.49
   3  10   7   28.49    3.00
  -3  10  -7   27.63    2.89
   3 -10   7   22.91    2.57
  -3  10  -7   30.94    2.53
  -3  10  -8   77.25    4.04
  -3  10  -8   68.41    4.05
   3  10   8   68.60    4.66
  -3  10  -8   71.39    4.88
   3 -10   8   65.69    4.48
  -3  10  -9   42.58    3.02
   3  10   9   41.70    3.49
  -3  10  -9   45.12    3.80
   3 -10   9   43.20    3.59
  -3  10 -10   90.00    4.48
  -3  10 -10   87.53    5.44
   3  10  10   89.40    5.12
  -3  10 -11   15.00    1.59
   3  10  11   10.63    1.62
  -3  10 -11   10.66    1.75
  -3  10 -11   13.59    2.04
  -3  10 -12  109.13    5.55
  -3  10 -12   94.20    5.50
  -3  10 -13   11.13    1.64
  -3  10 -13    9.09    1.54
   3 -10  13    9.77    1.32
   3 -10  14   12.39    1.38
  -3  10 -14   16.31    1.80
  -3  10 -14   12.44    1.66
  -3  10 -15    2.32    0.72
  -3  10 -16   57.98    2.83
  -3 -11  18   29.68    1.85
  -3 -11  18   28.84    1.82
   3  11 -18   29.31    1.98
  -3 -11  17   13.02    1.37
   3  11 -17    9.67    1.29
  -3 -11  16   26.39    2.11
  -3  11  16   24.84    2.05
   3  11 -16   22.20    2.14
  -3 -11  15   19.66    1.97
  -3  11  15   22.93    2.07
   3  11 -15   17.43    2.07
  -3 -11  14   80.36    4.35
   3  11 -14   73.43    4.67
   3  11 -13    8.93    1.65
  -3  11  13    5.50    1.23
  -3 -11  13    6.70    1.28
  -3 -11  12   72.30    4.21
   3  11 -12   61.06    4.45
  -3  11  12   66.30    4.06
   3  11 -11   10.73    1.86
  -3  11  11   10.12    1.60
  -3 -11  11   13.02    1.77
  -3 -11  10  102.12    5.35
   3  11 -10  102.42    6.00
   3  11 -10  108.13    5.11
  -3  11  10  110.31    5.48
  -3  11   9   31.09    2.68
  -3 -11   9   23.80    2.45
   3  11  -9   27.59    2.92
  -3  11   9   30.15    2.37
  -3  11   9   29.82    2.27
  -3  11   8  181.12    7.49
  -3 -11   8  162.50    7.24
   3  11  -8  168.68    8.06
  -3  11   8  184.18    7.00
  -3  11   8  175.62    6.93
  -3  11   7   24.55    2.29
  -3  11   7   27.34    2.52
  -3 -11   7   27.38    2.50
   3  11  -7   26.48    2.79
  -3  11   7   26.33    2.26
  -3  11   7   27.58    2.09
   3  11  -6   75.21    4.70
  -3 -11   6   72.26    4.15
  -3  11   6   72.04    4.18
  -3  11   6   69.16    4.21
  -3  11   6   69.51    3.72
  -3  11   5    4.12    1.11
  -3  11   5    6.63    1.20
  -3  11   5    6.30    1.10
  -3  11   5    4.41    1.16
   3  11  -5    6.73    1.45
  -3 -11   5    7.14    1.27
  -3  11   4  165.28    7.27
   3  11  -4  182.40    7.70
  -3  11   4  162.99    6.79
  -3  11   4  156.39    6.98
  -3  11   4  174.09    6.80
  -3 -11   4  165.19    6.82
  -3  11   3    9.78    1.59
  -3  11   3   10.81    1.55
   3  11  -3   10.68    1.73
  -3 -11   3   11.07    1.45
  -3  11   3   12.53    1.56
  -3  11   2  128.19    6.08
  -3  11   2  120.46    5.39
  -3  11   2  119.43    5.45
   3  11  -2  122.58    5.98
  -3  11   2  109.58    5.52
  -3  11   1   38.27    2.73
  -3  11   1   44.11    3.02
   3  11  -1   37.19    3.01
  -3  11   1   37.93    3.03
  -3  11   0  168.15    7.56
  -3  11   0  183.03    7.12
  -3  11   0  178.40    7.61
  -3  11   0  185.70    7.46
   3  11   0  178.61    7.52
  -3  11  -1    4.64    1.10
  -3  11  -1    3.23    0.82
  -3  11  -1    3.62    1.03
  -3  11  -1    4.08    1.04
  -3  11  -2  206.99    8.26
  -3  11  -2  208.73    8.23
  -3  11  -2  181.27    7.25
  -3  11  -2  202.54    8.12
  -3  11  -3   12.64    1.75
  -3  11  -3   11.31    1.44
  -3  11  -3   10.62    1.65
  -3  11  -3   15.50    2.00
   3  11   3   13.80    2.03
  -3  11  -3   12.00    1.79
  -3  11  -4  152.34    6.75
  -3  11  -4  151.66    6.19
  -3  11  -4  150.36    6.93
  -3  11  -4  158.97    7.34
   3  11   4  159.17    7.59
  -3  11  -4  160.04    7.31
  -3  11  -5    8.29    1.44
  -3  11  -5   11.58    1.42
  -3  11  -5   11.21    1.77
  -3  11  -5   13.96    2.00
   3  11   5    9.61    1.78
  -3  11  -5    8.64    1.53
  -3  11  -6  254.00    9.07
  -3  11  -6  240.81    8.23
  -3  11  -6  223.71    9.05
   3  11   6  225.33    9.84
  -3  11  -6  235.72    9.77
  -3  11  -6  230.87    9.78
  -3  11  -7    7.42    1.57
  -3  11  -7    6.04    1.44
  -3  11  -7    7.50    1.42
  -3  11  -7    8.53    1.38
   3  11   7    6.06    1.42
  -3  11  -8   71.64    4.92
  -3  11  -8   87.46    4.33
  -3  11  -8   84.34    4.48
   3  11   8   76.59    4.92
  -3  11  -9   26.08    2.28
  -3  11  -9   21.00    2.55
   3  11   9   25.75    2.64
  -3  11 -10  133.08    5.53
  -3  11 -10  117.75    6.36
  -3  11 -10  128.12    6.34
   3  11  10  121.35    6.01
  -3  11 -11    6.24    1.02
  -3  11 -11    6.53    1.38
  -3  11 -11    5.72    1.37
  -3  11 -12   62.41    4.03
  -3  11 -12   67.14    4.03
  -3  11 -13   15.70    1.82
  -3  11 -13   17.46    1.85
  -3  11 -14   37.54    2.64
  -3  11 -14   42.20    2.70
  -3  11 -15   30.06    2.08
  -3  11 -15   29.79    2.01
  -3  11 -16   27.86    1.61
  -3 -12  17    4.66    0.73
  -3 -12  16   21.31    1.70
   3  12 -16   19.57    1.78
  -3 -12  15   28.01    2.13
  -3  12  15   31.84    2.21
   3  12 -15   25.76    2.27
   3  12 -14    9.11    1.46
  -3 -12  14    9.79    1.34
  -3  12  14    9.81    1.37
   3  12 -13    3.13    1.01
  -3 -12  13    4.37    1.02
  -3  12  13    3.10    0.95
  -3  12  12   16.02    1.86
   3  12 -12   15.01    2.05
  -3 -12  12   13.72    1.76
   3  12 -11    2.15    0.75
   3  12 -11    0.95    0.90
  -3  12  11    0.87    0.68
  -3 -12  11    1.93    0.86
   3  12 -10    1.88    0.77
   3  12 -10    0.99    0.78
  -3  12  10    1.08    0.75
  -3 -12  10    1.80    0.83
   3  12  -9    4.22    1.06
  -3  12   9    3.38    0.89
  -3 -12   9    4.00    1.08
   3  12  -9    4.94    1.34
  -3  12   9    3.68    1.02
   3  12  -8   24.63    2.71
  -3  12   8   26.35    2.42
  -3  12   8   23.66    2.10
  -3  12   8   25.47    2.18
  -3 -12   8   25.72    2.42
  -3  12   7    5.38    1.17
  -3  12   7    3.77    0.83
  -3  12   7    4.61    1.01
  -3 -12   7    4.82    1.09
  -3  12   7    6.17    1.18
   3  12  -7    4.78    1.27
  -3  12   6   14.31    1.55
   3  12  -6   11.07    1.79
  -3 -12   6   12.37    1.64
  -3  12   6   10.95    1.60
  -3  12   6   11.22    1.59
   3  12  -5   18.62    2.25
  -3  12   5   17.83    1.85
  -3 -12   5   20.39    2.07
  -3  12   5   17.25    2.06
  -3  12   5   17.90    2.01
  -3 -12   4   11.66    1.53
  -3  12   4   12.41    1.79
   3  12  -4   13.90    1.90
  -3  12   4   11.57    1.53
  -3  12   4   10.20    1.43
  -3  12   4   10.12    1.52
  -3  12   3   10.77    1.46
  -3  12   3   10.68    1.67
  -3  12   3    9.28    1.51
   3  12  -3   10.79    1.66
  -3  12   3    8.40    1.40
  -3  12   2   24.30    2.50
   3  12  -2   25.06    2.56
  -3  12   2   27.13    2.47
  -3  12   2   20.61    2.07
  -3  12   1   12.74    1.77
   3  12  -1   10.61    1.69
  -3  12   1   13.85    1.67
  -3  12   1   12.87    1.63
  -3  12   0   21.30    2.32
  -3  12   0   21.78    2.17
  -3  12   0   20.22    2.33
  -3  12   0   24.41    2.20
  -3  12  -1   20.34    2.18
  -3  12  -1   22.63    2.08
  -3  12  -1   17.42    2.17
  -3  12  -2   17.90    2.09
  -3  12  -2   16.65    2.06
  -3  12  -2   21.04    1.98
  -3  12  -2   18.84    2.15
  -3  12  -3   16.91    2.16
  -3  12  -3   17.96    2.14
  -3  12  -3   18.47    2.19
  -3  12  -3   18.87    1.86
  -3  12  -3   18.11    2.18
  -3  12  -4   59.35    3.98
  -3  12  -4   71.49    4.41
  -3  12  -4   58.63    3.82
  -3  12  -4   63.64    3.54
  -3  12  -4   62.75    4.18
  -3  12  -5    4.14    1.16
  -3  12  -5    6.17    1.04
  -3  12  -5    5.88    1.31
  -3  12  -5    8.37    1.48
  -3  12  -5    7.11    1.31
  -3  12  -6   16.68    1.97
  -3  12  -6   18.07    2.24
  -3  12  -6   15.12    2.09
   3  12   6   18.04    1.91
  -3  12  -6   19.21    1.75
  -3  12  -6   20.40    2.06
  -3  12  -7   23.67    2.28
  -3  12  -7   21.76    2.11
  -3  12  -7   21.74    2.48
  -3  12  -7   21.28    1.74
  -3  12  -7   20.91    2.43
  -3  12  -8    6.07    1.19
  -3  12  -8    4.87    1.22
  -3  12  -8    4.73    1.26
  -3  12  -9    3.97    0.92
  -3  12  -9    3.38    1.02
   3 -12   9    4.90    1.05
  -3  12  -9    2.05    0.89
  -3  12 -10    6.95    1.07
   3 -12  10    7.95    1.32
  -3  12 -10    7.88    1.46
   3 -12  11    2.17    0.77
  -3  12 -11    1.15    0.64
  -3  12 -12   19.32    1.98
  -3  12 -12   20.84    2.00
  -3  12 -13    6.80    1.10
  -3  12 -13    7.00    1.13
  -3  12 -14    2.08    0.58
  -3  12 -14    1.46    0.56
  -3  12 -15   19.33    1.34
  -3 -13  16  117.53    4.24
   3  13 -15   19.97    1.68
  -3 -13  15   15.67    1.39
  -3  13  14   66.13    3.23
  -3 -13  14   65.49    3.22
   3  13 -14   62.43    3.49
  -3  13  13    1.62    0.63
   3  13 -13    2.18    0.75
  -3 -13  13    1.74    0.63
  -3 -13  12   98.28    4.47
   3  13 -12   84.47    4.75
  -3  13  12   97.45    4.50
   3  13 -11   14.51    1.46
   3  13 -11   13.57    1.88
  -3  13  11   15.60    1.74
  -3 -13  11   16.03    1.73
  -3 -13  10  139.07    5.81
   3  13 -10  121.12    6.25
  -3  13  10  138.91    5.87
   3  13 -10  125.81    5.44
  -3 -13   9   18.21    1.91
   3  13  -9   16.29    1.83
   3  13  -9   17.42    2.19
  -3  13   9   18.71    1.98
  -3 -13   8  147.72    6.46
   3  13  -8  150.84    7.24
   3  13  -8  162.11    6.86
  -3  13   8  158.67    6.67
  -3  13   8  174.57    6.51
  -3  13   7    4.09    1.04
   3  13  -7    4.24    1.23
  -3 -13   7    2.92    0.82
  -3  13   7    4.53    1.02
   3  13  -7    2.93    1.02
  -3  13   7    5.01    1.09
  -3  13   6  135.17    5.59
  -3 -13   6  149.59    6.11
  -3  13   6  140.63    6.12
   3  13  -6  129.58    6.51
  -3  13   6  135.43    6.08
  -3  13   5   13.88    1.61
   3  13  -5   16.20    2.10
  -3 -13   5   13.96    1.67
  -3  13   5   15.15    1.80
  -3  13   5   15.56    1.87
  -3  13   4  215.86    8.14
  -3  13   4  211.70    8.14
  -3  13   4  217.89    8.34
  -3  13   4  225.94    8.81
   3  13  -4  226.40    9.02
  -3  13   3   20.09    1.98
  -3  13   3   16.65    1.92
   3  13  -3   15.07    2.02
  -3  13   3   17.61    2.09
  -3  13   3   13.41    1.71
   3  13  -2  125.45    6.17
  -3  13   2  116.55    5.59
  -3  13   2  131.32    6.28
  -3  13   2  132.40    5.73
  -3  13   2  125.92    5.90
  -3  13   1   20.96    2.10
  -3  13   1   26.49    2.28
  -3  13   1   25.29    2.46
  -3  13   0  142.26    6.18
  -3  13   0  147.00    6.81
  -3  13   0  153.10    6.29
  -3  13   0  138.24    6.59
  -3  13  -1    6.04    1.12
  -3  13  -1    5.11    1.32
  -3  13  -1    8.42    1.34
  -3  13  -2  109.00    5.10
  -3  13  -2  120.70    5.83
  -3  13  -2  112.21    5.51
  -3  13  -3    0.15    0.57
  -3  13  -3    0.19    0.52
  -3  13  -3    0.41    0.61
  -3  13  -3    0.57    0.74
  -3  13  -4   92.43    4.81
  -3  13  -4   90.73    4.93
  -3  13  -4   89.15    4.95
  -3  13  -4   89.38    4.29
   3  13   4   88.34    4.79
  -3  13  -4   87.86    5.03
  -3  13  -5    8.64    1.41
  -3  13  -5    6.53    1.29
  -3  13  -5    6.27    1.29
   3  13   5    5.58    1.13
  -3  13  -5    7.21    1.12
  -3  13  -5    7.61    1.40
  -3  13  -6   91.39    5.12
  -3  13  -6   84.83    3.91
  -3  13  -6   85.07    4.56
  -3  13  -6   88.85    4.97
  -3  13  -7   43.12    3.35
  -3  13  -7   40.70    2.35
  -3  13  -7   39.82    3.18
  -3  13  -7   43.59    2.94
  -3  13  -8  104.27    4.68
  -3  13  -8   91.95    5.04
  -3  13  -8   94.23    5.20
  -3  13  -9    0.72    0.63
  -3  13  -9    0.62    0.45
  -3  13  -9    1.16    0.61
   3 -13   9    0.71    0.66
   3 -13  10   41.70    2.62
  -3  13 -10   44.05    2.99
  -3  13 -10   35.13    2.24
  -3  13 -10   35.50    2.79
   3 -13  11   32.49    2.16
  -3  13 -11   28.04    2.34
   3 -13  12   79.04    3.49
  -3  13 -12   75.90    3.77
  -3  13 -13    3.90    0.71
  -3  13 -14   47.46    2.23
  -3 -14  14   10.87    1.01
   3  14 -14   12.38    1.23
  -3 -14  13    3.84    0.72
   3  14 -13    4.28    0.85
   3  14 -12   23.24    2.03
  -3 -14  12   22.79    1.72
  -3 -14  11    9.53    1.19
   3  14 -11    8.80    1.35
   3  14 -10   59.53    3.68
   3  14 -10   56.67    3.05
  -3  14  10   57.32    3.17
  -3 -14  10   58.94    3.15
   3  14  -9    3.20    0.93
  -3  14   9    6.20    1.04
  -3 -14   9    4.22    0.93
   3  14  -9    5.64    1.03
  -3  14   8   50.89    3.05
   3  14  -8   52.62    3.26
  -3 -14   8   45.60    2.88
   3  14  -8   50.19    3.48
  -3  14   8   47.70    2.88
  -3  14   7   22.51    2.04
   3  14  -7   26.10    2.34
  -3 -14   7   22.81    1.96
   3  14  -7   24.54    2.43
  -3  14   7   25.02    2.05
  -3  14   6  127.88    5.50
   3  14  -6  126.05    5.97
   3  14  -6  126.38    6.07
   3  14  -5    4.57    1.17
  -3  14   5    6.02    1.18
  -3  14   5    5.56    1.01
   3  14  -5    5.48    1.34
  -3  14   5    5.23    1.05
  -3  14   4  186.40    7.61
  -3  14   4  179.92    7.06
  -3  14   4  175.90    7.03
   3  14  -4  183.03    7.94
  -3  14   4  194.27    7.19
   3  14  -4  183.48    7.76
  -3  14   3   45.84    3.35
  -3  14   3   40.04    2.81
  -3  14   3   42.39    2.93
  -3  14   3   41.68    2.87
   3  14  -3   47.02    3.55
   3  14  -3   45.28    3.31
  -3  14   2  144.57    6.05
  -3  14   2  155.67    6.24
  -3  14   2  140.39    6.27
  -3  14   2  144.96    6.65
  -3  14   1   19.67    1.93
  -3  14   1   21.83    2.21
  -3  14   0  157.00    6.29
   3  14   0  143.63    7.00
  -3  14   0  146.53    6.64
  -3  14  -1   42.59    2.82
   3  14   1   41.36    3.27
  -3  14  -1   39.61    3.08
  -3  14  -1   38.94    3.03
  -3  14  -2   98.98    5.08
   3  14   2   92.14    5.14
  -3  14  -2  104.07    4.70
  -3  14  -3   12.17    1.66
  -3  14  -3   10.94    1.60
  -3  14  -3    9.74    1.42
  -3  14  -3   10.50    1.37
   3  14   3   10.87    1.63
  -3  14  -4  102.01    4.42
   3  14   4   93.28    4.77
  -3  14  -4   96.91    4.93
  -3  14  -4   95.40    4.82
  -3  14  -5    4.60    1.05
  -3  14  -5    3.38    0.78
  -3  14  -5    6.21    1.25
  -3  14  -6   40.37    2.97
  -3  14  -6   41.34    2.77
  -3  14  -6   38.65    2.28
  -3  14  -7    6.61    1.25
  -3  14  -7    7.54    1.18
  -3  14  -7    8.39    0.94
  -3  14  -8  114.45    5.19
   3 -14   8  114.84    4.89
  -3  14  -8  108.01    4.64
   3 -14   9   -0.12    0.48
  -3  14  -9    0.69    0.41
   3 -14  10   60.57    3.01
  -3  14 -10   60.36    3.24
   3 -14  11   22.96    1.62
  -3  14 -11   24.95    1.83
  -3  14 -12  111.35    4.21
  -3 -15  12    6.42    0.68
   3  15 -12    5.12    0.81
  -3 -15  11   17.49    1.26
   3  15 -11   18.03    1.63
  -3 -15  10   10.16    1.02
   3  15 -10    9.38    1.27
   3  15  -9   17.02    1.79
   3  15  -9   17.22    1.52
   3  15  -8    6.45    1.07
   3  15  -8    5.90    1.07
   3  15  -7   31.96    2.58
  -3  15   7   40.95    2.43
   3  15  -7   35.12    2.56
   3  15  -6   38.60    2.89
  -3  15   6   42.16    2.57
   3  15  -6   35.73    2.74
   3  15  -5    1.40    0.70
   3  15  -5    1.21    0.65
   3  15  -4    5.02    1.19
  -3  15   4    5.46    1.03
  -3  15   3   17.88    1.77
   3  15  -3   19.52    2.20
  -3  15   3   19.35    1.82
  -3  15   2   11.21    1.48
  -3  15   2    9.59    1.30
  -3  15   1    9.79    1.40
  -3  15   1   11.35    1.39
  -3  15   0    2.82    0.87
  -3  15   0    4.64    0.97
   3  15   0    2.77    0.97
  -3  15  -1    6.03    1.16
  -3  15  -1    6.70    1.05
   3  15   1    6.79    1.35
  -3  15  -2    4.52    0.89
   3  15   2    2.61    0.91
  -3  15  -3    1.42    0.65
  -3  15  -3    1.60    0.60
   3  15   3    0.94    0.59
  -3  15  -4    1.33    0.58
  -3  15  -4    1.54    0.58
  -3  15  -5    4.74    0.99
  -3  15  -5    3.70    0.70
  -3  15  -6   23.27    1.89
  -3  15  -6   21.92    1.46
  -3  15  -7   18.21    1.56
   3 -15   7   18.36    1.63
  -3  15  -8   53.20    2.63
   3 -15   8   53.65    2.78
   3 -15   9   36.67    2.08
   3  16 -12   14.09    0.92
   3  16  -8    9.28    1.05
   3  16  -7   21.72    1.74
   3  16  -6   59.05    3.21
  -3  16   6   60.87    2.94
   3  16  -5    2.32    0.79
   3  16  -4   15.99    1.74
  -3  16   4   19.97    1.64
   3  16  -3   16.97    1.84
   3  16  -3   14.18    1.40
  -3  16   3   19.25    1.62
  -3  16   2   68.35    3.32
  -3  16   1    6.84    1.00
  -3  16   0   38.17    2.60
   3  16   0   44.41    2.98
  -3  16   0   40.59    2.44
  -3  16  -1    3.69    0.86
  -3  16  -1    4.55    0.83
   3  16   1    4.61    1.03
   3  16   2   19.33    1.77
  -3  16  -2   13.90    1.33
  -3  16  -3    2.02    0.65
  -3  16  -3    2.11    0.61
  -3  16  -4   16.48    1.56
  -3  16  -4   16.92    1.29
  -3  16  -5    7.48    0.80
   3 -16   6   50.76    2.54
  -3  16  -6   47.82    1.98
   3 -16   7   24.93    1.60
   3  17  -8   16.54    1.15
   3  17  -7    1.88    0.45
   3  17  -6   12.90    1.11
   3  17  -5   15.73    1.39
   3  17  -5   14.63    1.21
   3  17  -4   21.21    1.70
   3  17  -3   12.85    1.37
  -3  17   3   11.97    1.14
  -3  17   2   23.47    1.61
   3  17  -1   17.71    1.64
  -3  17   1   16.76    1.34
   3  17   0   12.93    1.35
  -3  17   0   12.10    1.11
   3  17   1   23.46    1.80
  -3  17  -1   27.41    1.63
  -3  17  -2   15.25    1.16
  -3  17  -3    2.76    0.50
  -3  17  -4    9.74    0.77
  -4   0  22   93.98    4.13
  -4   0  21   -0.15    0.44
  -4   0  21   -0.14    0.45
  -4   0  20   38.38    2.91
  -4   0  20   39.55    2.95
  -4   0  19    0.98    0.73
  -4   0  19   -0.81    1.01
  -4   0  18   17.46    2.19
  -4   0  18   15.10    2.04
   4   0 -17    0.57    0.81
  -4   0  17    0.22    0.61
  -4   0  17    0.70    0.90
  -4   0  16  190.88    8.04
  -4   0  16  193.26    8.21
  -4   0  16  195.13    8.45
   4   0 -16  172.56    8.71
  -4   0  16  172.38    7.74
  -4   0  15    0.21    0.69
   4   0 -15    0.57    0.76
  -4   0  15    0.41    0.54
  -4   0  15   -0.23    0.81
  -4   0  15    0.22    0.63
   4   0 -14   47.62    3.96
  -4   0  14   45.11    3.29
  -4   0  14   47.86    3.42
  -4   0  14   48.94    3.66
  -4   0  14   50.84    3.83
   4   0 -13   -0.26    0.52
  -4   0  13    0.22    0.66
  -4   0  13    0.18    0.57
  -4   0  13    0.20    0.61
  -4   0  13    0.54    0.51
  -4   0  13   -0.17    0.50
  -4   0  12  103.44    4.96
   4   0 -12  104.83    5.80
  -4   0  12  102.31    4.92
  -4   0  12  109.37    5.17
  -4   0  12  100.84    5.25
  -4   0  12  101.98    5.42
   4   0 -11   -0.44    0.94
  -4   0  11   -0.19    0.60
  -4   0  11   -0.15    0.60
  -4   0  11    0.88    0.53
  -4   0  11    0.15    0.45
  -4   0  10  717.29   20.97
  -4   0  10  747.73   20.90
  -4   0  10  735.89   21.63
   4   0 -10  739.61   22.16
  -4   0  10  682.00   20.64
  -4   0   9    0.66    0.64
  -4   0   9    0.36    0.43
   4   0  -9    0.19    0.54
  -4   0   8  142.42    5.82
   4   0  -8  142.06    6.15
   4   0  -7    0.17    0.37
  -4   0   7    0.29    0.55
   4   0  -6  707.33   21.25
  -4   0   6  743.65   21.05
   4   0  -5    0.59    0.59
  -4   0   5   -0.13    0.54
   4   0  -4   69.61    3.70
   4   0  -3    0.26    0.69
   4   0  -2  107.07    4.71
   4   0  -1   -0.25    0.60
   4   0   0  611.72   17.92
   4   0   1    0.51    0.49
   4   0   2   41.79    2.65
   4   0   3    0.41    0.48
   4   0   4  187.49    7.35
   4   0   4  187.51    7.18
  -4   0  -4  184.47    7.44
   4   0   5    0.86    0.62
   4   0   5    0.16    0.54
  -4   0  -5    0.18    0.58
   4   0   6  401.13   13.38
   4   0   6  400.82   13.14
  -4   0  -6  389.54   13.49
   4   0   7    0.80    0.67
   4   0   7    0.18    0.56
  -4   0  -7    0.86    0.68
   4   0   8   88.34    5.15
   4   0   8  104.69    5.30
  -4   0  -8   98.22    5.51
   4   0   9    1.63    0.91
  -4   0  -9    0.25    0.75
  -4   0 -10  227.11    9.60
   4   0  10  195.33    8.72
   4   0  10  208.74    9.20
   4   0  10  229.06    9.19
   4   0  11    0.23    0.56
   4   0  11    1.55    1.10
  -4   0 -11   -0.28    0.62
   4   0  11    0.72    0.93
   4   0  12   86.17    5.21
  -4   0 -12  103.56    6.06
   4   0  12   96.95    5.58
   4   0  13    0.74    0.60
   4   0  13    0.88    0.66
   4   0  14   22.51    2.60
   4   0  14   24.57    2.71
   4   0  15    0.22    0.60
   4   0  15   -0.23    0.77
   4   0  16  125.33    6.08
   4   0  16  122.03    6.13
   4   0  17   -0.18    0.55
   4   0  18   12.15    1.49
  -4  -1  22    0.67    0.56
  -4  -1  22    2.12    0.62
  -4   1  21    0.29    0.51
  -4  -1  21   -0.14    0.46
  -4  -1  20   10.98    1.56
  -4   1  20   14.89    1.81
  -4  -1  20   13.29    1.73
  -4  -1  19    6.52    1.27
  -4   1  19    4.77    1.15
  -4  -1  19    3.61    1.21
  -4  -1  18   51.51    3.70
  -4   1  18   56.70    3.93
  -4  -1  18   55.31    3.95
   4  -1 -17    2.26    1.14
  -4  -1  17    3.35    1.01
  -4   1  17    5.52    1.33
  -4  -1  17    3.16    1.02
  -4  -1  17    4.16    1.25
  -4  -1  16   28.90    2.68
   4  -1 -16   34.51    3.41
  -4  -1  16   34.57    3.13
  -4  -1  16   31.58    3.00
  -4   1  16   35.31    3.11
  -4   1  16   28.60    2.79
  -4  -1  16   30.66    2.81
  -4  -1  15    7.82    1.19
  -4   1  15   10.89    1.39
  -4  -1  15    8.51    1.56
  -4  -1  15    8.15    1.63
  -4   1  15   10.51    1.75
  -4  -1  15   11.45    1.71
  -4   1  15    9.86    1.64
   4  -1 -15    6.83    1.61
  -4  -1  15    7.98    1.43
   4  -1 -14   23.62    2.83
  -4  -1  14   24.80    2.09
  -4  -1  14   29.69    2.74
  -4   1  14   28.92    2.76
  -4  -1  14   27.07    2.48
  -4   1  14   32.63    2.81
  -4  -1  14   25.82    2.40
  -4   1  14   18.52    1.93
  -4  -1  14   25.92    2.75
  -4  -1  13    3.52    0.88
  -4   1  13    2.29    0.74
  -4  -1  13    3.55    0.96
  -4  -1  13    3.19    1.00
  -4   1  13    1.63    0.85
  -4  -1  13    2.85    1.08
   4  -1 -13    2.08    1.01
  -4  -1  13    2.65    0.87
  -4   1  13    2.64    0.85
  -4  -1  13    2.74    0.83
  -4   1  13    2.45    0.85
  -4   1  12   20.35    2.04
  -4  -1  12   21.63    2.02
   4  -1 -12   18.10    2.34
  -4  -1  12   18.00    1.92
  -4   1  12   19.39    2.08
  -4   1  12   19.39    1.87
  -4  -1  12   19.31    1.98
  -4  -1  12   24.89    2.37
  -4   1  12   21.72    2.27
  -4  -1  12   22.92    2.41
  -4  -1  12   21.48    1.92
   4  -1 -11   32.06    2.94
  -4   1  11   30.80    2.29
  -4  -1  11   31.13    2.47
  -4  -1  11   29.15    2.20
  -4  -1  11   29.61    2.68
  -4  -1  11   29.00    2.31
  -4   1  11   29.50    2.39
  -4  -1  11   28.11    2.22
  -4   1  10   86.50    4.05
  -4  -1  10   85.06    4.26
  -4   1  10   78.32    4.06
  -4  -1  10   86.54    4.60
  -4   1  10   78.43    4.43
   4  -1 -10   87.05    4.83
  -4   1   9    4.25    0.88
   4  -1  -9    6.82    1.29
  -4   1   8  220.51    7.44
  -4  -1   8  213.58    8.14
   4  -1  -8  217.70    8.46
  -4  -1   7   66.02    3.62
   4  -1  -7   68.98    3.95
  -4  -1   6   56.38    3.22
   4  -1  -6   55.12    3.32
  -4  -1   5    9.14    1.24
   4  -1  -5    9.93    1.35
   4  -1  -4   19.51    1.82
   4  -1  -3   26.35    2.10
   4  -1  -2   56.49    3.13
   4  -1  -1    0.12    0.50
   4  -1   0   22.66    1.88
   4  -1   1    3.18    0.77
   4  -1   2   19.61    1.75
   4  -1   3    2.87    0.78
   4  -1   4   75.23    4.02
   4  -1   4   85.22    4.33
  -4  -1  -5   15.54    1.87
   4  -1   5   16.33    1.79
   4  -1   5   18.89    1.96
  -4  -1  -6  135.41    6.45
   4  -1   6  145.93    6.48
   4  -1   6  150.88    6.35
  -4  -1  -7    4.07    1.08
   4  -1   7    3.23    1.04
   4  -1   7    4.07    1.09
  -4  -1  -8   68.30    4.52
   4  -1   8   73.88    3.28
   4  -1   8   69.87    4.27
   4  -1   8   63.74    4.26
   4  -1   9    8.08    1.51
  -4  -1  -9    7.69    1.57
   4  -1   9   12.61    1.93
   4  -1  10   17.07    2.27
   4  -1  10   20.46    2.34
   4   1  10   22.97    2.55
  -4  -1 -10   21.60    2.61
   4  -1  10   19.43    2.35
   4   1  10   17.77    2.18
   4  -1  11    0.24    0.60
   4   1  11    0.21    0.52
   4  -1  11   -0.26    0.63
  -4  -1 -11   -0.27    0.55
   4   1  11    0.24    0.81
   4  -1  11    0.23    0.70
   4  -1  12    0.24    0.55
   4   1  12   -0.21    0.66
  -4  -1 -12    0.56    0.75
   4  -1  12    0.72    0.93
   4  -1  13    3.55    1.07
  -4  -1 -13    1.96    1.02
   4   1  13    5.74    1.35
   4  -1  13    6.24    1.36
   4  -1  14   37.52    3.39
   4   1  14   41.18    3.50
   4  -1  14   40.57    3.42
   4  -1  15    0.92    0.69
   4   1  15    0.45    0.68
   4  -1  15    2.18    0.88
   4  -1  16    0.21    0.60
   4   1  16    0.41    0.68
   4  -1  16    1.18    0.74
   4  -1  17    1.81    0.79
   4  -1  18   20.58    1.92
  -4  -2  23    7.81    0.82
  -4  -2  22   14.63    1.39
  -4  -2  22   11.99    1.27
  -4  -2  21    5.57    1.05
   4   2 -21    5.70    0.90
   4   2 -20   55.01    3.33
  -4  -2  20   60.42    3.62
  -4   2  20   59.81    3.67
  -4  -2  20   61.64    3.72
  -4   2  20   58.96    3.62
  -4  -2  19   16.51    1.91
  -4   2  19   14.05    1.83
  -4   2  19   16.99    2.02
  -4  -2  19   15.53    1.99
  -4  -2  18   11.94    1.59
  -4   2  18   11.49    1.79
  -4  -2  18   11.34    1.78
  -4  -2  18    9.76    1.61
  -4   2  18    9.92    1.60
  -4  -2  17   12.84    1.71
  -4   2  17   12.61    1.94
  -4  -2  17   12.90    1.90
  -4   2  17   11.70    1.80
  -4  -2  17   11.82    1.74
  -4  -2  16  103.75    5.73
  -4   2  16   97.88    5.53
   4  -2 -16   96.62    6.01
   4   2 -16   90.45    5.85
  -4   2  16  102.05    5.55
  -4  -2  16   94.00    5.17
  -4  -2  16   97.39    4.65
  -4   2  16  103.96    4.90
  -4  -2  16   93.54    4.99
  -4  -2  15   38.68    3.35
  -4   2  15   40.29    3.40
  -4  -2  15   39.66    3.27
   4  -2 -15   37.50    3.57
   4   2 -15   42.42    3.80
  -4   2  15   37.07    2.79
  -4   2  15   40.21    3.29
  -4  -2  15   33.03    2.85
  -4  -2  15   34.25    2.83
  -4  -2  15   41.58    2.83
  -4   2  14   13.09    1.70
  -4   2  14   15.00    2.06
  -4  -2  14   13.35    2.06
  -4  -2  14   14.81    1.87
  -4   2  14   13.41    1.91
  -4  -2  14   14.04    1.93
  -4  -2  14   12.29    1.64
   4  -2 -14   16.00    2.33
   4   2 -14   16.66    2.35
  -4  -2  14   16.40    1.87
  -4  -2  13    9.63    1.52
  -4  -2  13   10.37    1.47
  -4  -2  13   11.67    1.51
   4  -2 -13    9.69    1.80
   4   2 -13   11.06    1.92
  -4   2  13   11.99    1.50
  -4   2  13   13.18    1.76
  -4  -2  13   12.42    1.63
  -4  -2  13   11.18    1.68
  -4  -2  13   10.94    1.78
  -4   2  13    9.94    1.73
  -4   2  12  245.75    8.35
  -4  -2  12  228.87    8.93
  -4  -2  12  234.07    8.48
  -4   2  12  239.67    8.46
  -4   2  12  232.97    9.33
  -4  -2  12  240.35    9.42
  -4   2  12  241.29    9.09
   4  -2 -12  239.14    9.85
   4   2 -12  227.61    9.70
  -4  -2  12  226.41    8.92
   4   2 -11   12.64    1.80
   4  -2 -11   11.94    1.79
  -4   2  11   11.48    1.35
  -4  -2  11   12.78    1.63
  -4   2  11   13.54    1.80
  -4   2  11   12.70    1.43
  -4  -2  11    8.76    1.53
  -4  -2  11   10.55    1.38
  -4   2  11    7.22    1.26
  -4  -2  11   10.33    1.52
   4   2 -10   42.73    3.26
   4  -2 -10   43.04    3.29
  -4   2  10   42.85    2.87
  -4  -2  10   40.35    2.72
  -4   2  10   43.26    3.09
  -4  -2  10   48.70    3.27
  -4   2  10   43.14    2.63
  -4  -2  10   44.56    3.02
  -4  -2   9  193.19    7.75
  -4   2   9  206.97    7.45
   4  -2  -9  197.05    8.10
   4   2  -9  209.23    8.21
   4  -2  -8  226.54    8.93
  -4   2   8  243.97    8.16
   4   2  -8  241.59    9.02
  -4   2   8  242.01    8.68
  -4  -2   8  243.94    8.74
  -4   2   7  109.35    4.49
   4   2  -7  118.13    5.37
   4  -2  -7  107.53    5.18
  -4   2   7  115.64    5.12
  -4  -2   7  118.97    5.14
   4  -2  -6   53.42    3.26
   4   2  -6   51.67    3.30
  -4   2   6   54.95    3.20
  -4  -2   6   62.73    3.35
   4   2  -5   97.40    4.52
   4  -2  -5   86.61    4.35
  -4   2   5   96.16    4.35
  -4  -2   5   88.29    4.25
   4  -2  -4   91.12    4.31
   4   2  -4   86.65    4.21
   4  -2  -3  110.64    4.90
   4   2  -3  116.44    4.94
   4  -2  -2  185.64    7.00
   4   2  -2  195.57    7.05
   4  -2  -1   90.58    4.21
   4   2  -1   96.23    4.30
   4   2   0  334.16   10.94
   4  -2   0  359.12   11.10
   4  -2   1  442.96   13.54
   4   2   1  439.08   13.52
   4   2   2  196.86    7.21
   4  -2   2  195.70    7.22
   4   2   3   24.74    2.03
   4  -2   3   22.88    1.98
   4   2   4  154.92    6.33
   4  -2   4  154.10    6.32
   4   2   4  137.89    5.98
   4  -2   4  151.39    6.15
   4   2   5   50.29    3.31
   4  -2   5   48.92    3.31
   4   2   5   50.99    3.22
   4  -2   5   51.44    3.24
  -4   2  -5   55.45    3.55
  -4  -2  -5   49.41    3.42
   4   2   6   18.88    2.06
   4  -2   6   16.76    1.92
  -4  -2  -6   13.66    1.79
  -4   2  -6   17.37    2.03
   4   2   6   15.63    1.77
   4  -2   6   15.17    1.79
   4  -2   6   10.71    1.13
   4  -2   7  112.89    4.49
  -4  -2  -7  116.79    5.91
  -4   2  -7  121.53    6.02
   4   2   7  117.63    5.79
   4  -2   7  122.37    5.89
   4   2   7  116.48    5.61
   4  -2   7  121.91    5.71
  -4   2  -7   99.97    4.96
  -4  -2  -8   24.30    2.62
  -4   2  -8   24.68    2.64
   4   2   8   23.51    2.54
   4  -2   8   26.96    2.67
   4   2   8   25.68    2.50
   4  -2   8   24.57    2.43
   4  -2   8   23.98    1.81
   4  -2   9   57.06    3.04
  -4  -2  -9   56.01    4.17
  -4   2  -9   57.81    4.22
   4   2   9   59.73    4.14
   4  -2   9   56.72    4.10
   4  -2   9   59.98    3.95
   4   2  10   37.76    3.30
   4  -2  10   39.41    2.49
  -4  -2 -10   37.19    3.42
  -4   2 -10   36.39    3.38
   4   2  10   40.43    3.45
   4  -2  10   37.08    3.34
   4  -2  10   36.78    3.34
   4   2  10   37.39    3.01
   4  -2  10   34.17    3.03
  -4   2 -11   14.21    2.22
  -4  -2 -11   17.97    2.41
   4   2  11   14.92    2.12
   4  -2  11   16.84    2.29
   4  -2  11   18.68    2.43
   4   2  11   17.10    1.99
   4  -2  11   23.67    2.48
   4   2  11   19.71    2.44
  -4  -2 -12   13.85    2.23
  -4   2 -12   10.63    1.97
   4  -2  12   10.28    1.79
   4  -2  12   12.32    1.92
   4   2  12   12.78    2.05
  -4  -2 -13    0.28    0.92
  -4   2 -13   -0.56    1.01
   4  -2  13    0.25    0.79
   4   2  13   -0.25    0.75
   4  -2  13   -0.23    0.70
   4  -2  14   67.52    4.68
   4   2  14   79.45    4.94
   4   2  14   77.67    4.92
   4  -2  14   80.89    4.79
   4   2  15   14.68    2.04
   4  -2  15   15.30    2.05
   4   2  15   12.83    1.92
   4  -2  15   12.69    1.84
   4  -2  16   19.09    2.18
   4   2  16   16.05    2.02
   4   2  16   19.39    2.21
   4  -2  17    6.42    1.21
   4   2  17    5.13    1.11
   4  -2  18   60.59    3.44
   4   2  18   70.20    3.61
  -4  -3  22   11.72    1.22
  -4  -3  21    6.82    1.07
   4   3 -21    5.82    0.90
  -4  -3  20    0.94    0.57
   4   3 -20    0.73    0.54
   4   3 -19   23.04    2.25
  -4   3  19   23.52    2.34
  -4  -3  19   23.44    2.34
  -4   3  19   24.77    2.42
  -4  -3  19   26.09    2.40
  -4   3  18    5.29    1.23
  -4  -3  18    5.51    1.32
  -4   3  18    5.77    1.27
  -4  -3  18    4.22    1.13
  -4  -3  18    3.72    0.90
  -4  -3  17    2.42    0.78
  -4  -3  17    3.76    1.04
  -4   3  17    4.08    1.14
  -4   3  17    3.48    1.09
  -4  -3  17    2.83    1.07
  -4   3  17    3.03    0.94
  -4  -3  17    4.29    0.94
  -4  -3  16   11.95    1.76
  -4   3  16   13.47    1.94
   4  -3 -16   12.12    2.02
   4   3 -16   10.72    1.98
  -4  -3  16    9.52    1.45
  -4  -3  16   13.61    1.67
  -4   3  16    9.59    1.48
  -4   3  16    8.51    1.63
  -4  -3  16   14.17    2.00
  -4   3  16   11.98    1.87
  -4   3  15  159.24    7.38
  -4  -3  15  161.76    6.99
  -4   3  15  158.83    7.24
  -4  -3  15  159.69    7.36
  -4   3  15  148.45    7.20
  -4  -3  15  163.17    7.18
  -4  -3  15  142.92    6.47
  -4  -3  15  162.03    6.67
  -4   3  15  159.52    6.65
   4  -3 -15  151.37    7.81
   4   3 -15  138.15    7.55
  -4   3  14   52.53    3.34
  -4  -3  14   45.84    3.21
   4  -3 -14   49.73    4.09
   4   3 -14   46.28    3.91
  -4   3  14   46.51    3.61
  -4   3  14   50.43    3.68
  -4  -3  14   43.89    3.36
  -4   3  13    3.17    0.99
  -4   3  13    1.80    0.75
  -4  -3  13    1.80    0.85
  -4   3  13    2.89    1.04
  -4  -3  13    2.68    0.86
   4  -3 -13    2.37    1.09
   4   3 -13    0.26    0.68
  -4  -3  13    2.01    0.84
  -4  -3  13    0.65    0.87
  -4   3  13    1.93    1.07
  -4   3  12   68.58    3.79
  -4  -3  12   62.62    3.72
  -4  -3  12   67.28    4.05
  -4  -3  12   66.71    4.24
  -4   3  12   70.38    4.28
  -4  -3  12   63.83    3.88
  -4   3  12   61.51    3.99
   4  -3 -12   64.01    4.50
   4   3 -12   66.05    4.47
  -4   3  12   69.79    4.16
  -4   3  11   49.50    3.10
  -4  -3  11   41.97    2.98
  -4   3  11   51.04    2.80
  -4  -3  11   50.24    3.38
  -4  -3  11   48.81    3.46
  -4   3  11   49.99    3.45
  -4  -3  11   46.38    3.20
   4  -3 -11   49.90    3.73
   4   3 -11   50.20    3.70
  -4   3  11   60.78    3.64
  -4   3  10  271.16    9.48
  -4  -3  10  273.10    9.64
   4  -3 -10  291.13   10.69
   4   3 -10  275.28   10.53
  -4   3  10  264.60    9.80
  -4  -3  10  290.90   10.23
  -4   3  10  293.20   10.21
  -4  -3  10  288.72    9.84
  -4   3  10  279.28    9.06
  -4  -3  10  290.19   10.09
  -4  -3   9  111.38    5.24
  -4   3   9  103.02    5.13
  -4  -3   9  115.51    5.03
  -4   3   9  109.45    4.47
   4  -3  -9  107.33    5.44
   4   3  -9  109.27    5.52
  -4   3   9  119.76    5.09
   4  -3  -8  296.45   10.54
   4   3  -8  307.91   10.73
  -4  -3   8  313.60   10.38
  -4   3   8  306.23   10.30
   4   3  -8  281.96    9.75
  -4   3   8  294.40    9.80
   4  -3  -7   50.42    3.29
   4   3  -7   57.71    3.48
  -4  -3   7   50.38    3.10
  -4   3   7   57.67    3.28
  -4   3   7   51.14    2.83
  -4   3   6  307.91   10.41
  -4  -3   6  321.49   10.48
   4  -3  -6  313.05   10.64
   4   3  -6  319.63   10.77
  -4   3   5  241.47    8.29
  -4  -3   5  220.48    8.20
   4  -3  -5  246.95    8.51
   4   3  -5  231.24    8.39
   4  -3  -4   90.05    4.33
   4   3  -4   99.49    4.51
   4  -3  -3  458.43   13.96
   4   3  -3  453.05   13.98
   4  -3  -2   45.11    2.75
   4   3  -2   45.98    2.77
   4   3  -1  179.35    6.60
   4  -3  -1  169.36    6.54
   4  -3   0   50.34    2.91
   4   3   0   53.92    2.97
   4  -3   1  388.50   11.79
   4   3   1  352.72   11.61
   4   3   2  173.56    6.66
   4  -3   2  181.64    6.76
   4   3   3   97.38    4.41
   4  -3   3   85.41    4.21
   4   3   4  309.26   10.61
   4  -3   4  317.87   10.67
   4   3   4  308.38   10.75
   4  -3   4  335.27   10.95
   4   3   5   54.94    3.44
   4  -3   5   62.83    3.60
   4   3   5   59.90    3.64
   4  -3   5   58.51    3.63
   4   3   6  372.67   12.50
   4  -3   6  383.09   12.60
  -4  -3  -6  358.35   12.62
  -4   3  -6  362.12   12.63
   4   3   6  373.74   12.33
   4  -3   6  365.02   12.26
  -4   3  -6  340.24   11.91
   4  -3   7   12.82    1.36
   4   3   7   18.25    2.00
   4  -3   7   15.73    1.91
  -4  -3  -7   13.27    1.92
  -4   3  -7   13.46    2.00
  -4   3  -7   16.07    1.80
   4   3   7   12.78    1.84
   4  -3   7   13.72    1.88
   4  -3   8  342.38   11.02
   4   3   8  341.47   12.54
   4  -3   8  367.28   12.73
  -4   3  -8  349.28   11.94
  -4  -3  -8  352.87   12.82
  -4   3  -8  353.46   12.80
   4  -3   8  366.14   12.30
   4  -3   9   39.24    2.53
   4   3   9   38.35    3.29
   4  -3   9   39.00    3.31
  -4  -3  -9   39.89    3.46
  -4   3  -9   37.29    3.34
  -4   3  -9   38.76    2.91
   4  -3   9   39.42    3.14
   4  -3  10  121.23    5.93
  -4   3 -10  123.41    5.58
   4   3  10  121.52    6.25
   4  -3  10  107.14    6.05
   4  -3  10  105.35    6.11
  -4  -3 -10  107.88    6.15
  -4   3 -10  103.17    6.06
   4  -3  10  110.75    4.85
   4  -3  11   15.54    2.00
  -4   3 -11   13.92    1.71
   4  -3  11   14.79    1.60
  -4  -3 -11   14.76    2.22
  -4   3 -11   10.19    1.88
   4  -3  11   13.56    2.10
   4   3  11   14.11    2.06
   4  -3  11   16.53    2.25
   4  -3  12   48.43    3.58
  -4  -3 -12   36.11    3.50
  -4   3 -12   40.36    3.65
   4  -3  12   44.48    3.80
   4  -3  13   35.56    3.10
   4  -3  13   38.09    3.43
  -4  -3 -13   34.06    3.39
  -4   3 -13   35.40    3.45
   4   3  14   35.36    3.16
   4  -3  14   42.10    3.46
   4  -3  14   42.62    3.30
   4   3  15   14.39    1.97
   4  -3  15   12.46    1.85
   4  -3  15   15.81    1.97
   4  -3  16   40.18    3.09
   4   3  16   41.41    3.11
   4  -3  17   14.96    1.75
   4   3  17   14.37    1.68
   4  -3  18   48.55    2.86
   4   3  18   47.77    2.82
  -4   3 -18   50.97    2.85
  -4  -4  22   21.67    1.61
  -4  -4  21    4.62    0.88
   4   4 -20   12.29    1.46
  -4  -4  20   13.47    1.58
  -4  -4  19   34.73    2.69
   4   4 -19   30.52    2.56
  -4  -4  19   32.94    2.66
  -4   4  19   31.89    2.62
  -4  -4  18  162.03    6.82
  -4   4  18  153.75    6.95
  -4  -4  18  145.15    6.64
  -4   4  18  142.16    6.61
   4   4 -18  153.41    6.83
  -4  -4  17   31.43    2.50
   4   4 -17   27.84    2.70
  -4  -4  17   32.00    2.74
  -4   4  17   33.25    2.99
  -4   4  17   28.97    2.72
  -4  -4  17   31.67    2.86
  -4   4  17   32.44    2.62
  -4  -4  16   20.34    2.14
   4   4 -16   18.86    2.29
   4  -4 -16   26.00    2.90
   4   4 -16   21.79    2.66
  -4  -4  16   24.48    2.56
  -4   4  16   26.16    2.60
  -4   4  16   26.47    2.63
  -4  -4  16   26.16    2.50
  -4   4  16   24.09    2.62
  -4   4  16   24.62    2.36
  -4   4  15  152.22    6.77
   4  -4 -15  152.40    7.89
   4   4 -15  159.08    7.87
  -4   4  15  158.46    7.32
  -4  -4  15  168.90    7.44
  -4   4  15  163.89    7.37
  -4   4  15  164.81    7.59
  -4  -4  15  161.88    6.90
  -4   4  14  342.02   11.62
  -4   4  14  330.38   12.32
   4  -4 -14  335.42   12.94
   4   4 -14  324.13   12.75
  -4   4  14  337.15   12.14
  -4   4  14  349.38   12.24
  -4  -4  14  327.12   11.69
  -4  -4  14  329.78   12.09
  -4  -4  14  328.20   11.64
  -4  -4  13  142.06    6.27
  -4  -4  13  139.72    6.58
  -4   4  13  150.65    6.32
  -4   4  13  133.90    6.62
   4  -4 -13  144.32    7.25
   4   4 -13  134.44    7.03
  -4   4  13  140.19    6.61
  -4  -4  13  130.45    6.14
  -4   4  13  138.31    6.68
  -4  -4  13  135.93    6.64
  -4  -4  12   25.59    2.34
  -4  -4  12   18.97    2.22
  -4   4  12   19.06    2.04
  -4   4  12   20.83    2.29
   4   4 -12   23.86    2.58
   4  -4 -12   22.92    2.57
  -4  -4  12   21.51    2.18
  -4   4  12   20.76    2.23
  -4  -4  12   24.18    2.44
  -4   4  12   28.19    2.61
   4   4 -11   33.64    3.01
   4  -4 -11   30.97    2.90
  -4  -4  11   35.23    2.89
  -4   4  11   33.74    2.78
  -4   4  11   33.50    2.77
  -4  -4  11   31.34    2.58
   4   4 -11   33.28    2.80
  -4  -4  11   29.00    2.48
  -4   4  11   32.09    2.55
   4  -4 -10  117.10    5.78
   4   4 -10  112.06    5.70
  -4   4  10  110.91    5.08
  -4  -4  10  108.86    5.02
  -4   4  10  106.57    5.28
  -4  -4  10  112.63    5.39
  -4  -4  10  105.52    5.08
  -4   4  10  116.12    5.38
   4   4 -10  106.23    5.23
  -4   4   9   39.58    2.24
  -4   4   9   37.13    2.84
  -4  -4   9   39.34    2.87
   4   4  -9   38.08    2.78
   4  -4  -9   42.44    3.09
   4   4  -9   41.11    3.11
  -4  -4   9   40.15    2.80
  -4   4   9   38.17    2.72
  -4   4   9   41.34    2.76
   4   4  -8  479.31   14.88
   4  -4  -8  478.61   15.32
   4   4  -8  503.22   15.50
  -4  -4   8  488.03   14.91
  -4   4   8  451.10   14.62
  -4   4   8  487.63   14.71
  -4   4   7   14.78    1.60
  -4  -4   7   15.68    1.66
   4  -4  -7   16.22    1.77
   4   4  -7   14.27    1.68
  -4   4   7   11.54    1.31
   4   4  -7   13.62    1.48
  -4   4   6   90.27    4.25
  -4  -4   6   89.15    4.26
   4   4  -6   84.90    4.01
   4   4  -6   86.83    4.36
   4  -4  -6   86.17    4.37
   4   4  -5   24.15    2.04
   4  -4  -5   15.53    1.70
  -4  -4   5   18.32    1.76
  -4   4   5   22.91    1.90
   4  -4  -4   75.04    3.79
   4   4  -4   71.77    3.78
  -4   4   4   69.80    3.63
  -4  -4   4   70.60    3.62
   4  -4  -3  172.63    6.55
   4   4  -3  172.59    6.61
   4  -4  -2 1195.88   32.46
   4   4  -2 1176.26   32.46
   4   4  -1  679.86   19.72
   4  -4  -1  688.17   19.77
   4  -4   0  754.50   21.47
   4   4   0  753.75   21.49
   4   4   1  524.95   15.98
   4  -4   1  552.71   16.08
   4   4   2 1739.29   46.08
   4  -4   2 1703.51   46.04
   4   4   3  756.77   22.07
   4  -4   3  784.69   22.13
   4   4   3  742.91   21.79
   4  -4   3  755.14   21.86
   4   4   4   37.55    2.69
   4  -4   4   33.95    2.64
   4   4   4   33.35    2.51
   4  -4   4   33.79    2.53
   4   4   5   63.18    3.80
   4  -4   5   74.93    4.13
   4   4   5   69.28    3.83
   4  -4   5   65.57    3.79
  -4   4  -5   62.96    3.81
   4   4   6  138.83    6.32
   4  -4   6  142.28    6.42
  -4   4  -6  142.20    6.29
   4   4   6  144.50    6.27
   4  -4   6  145.02    6.27
   4  -4   7   37.53    2.96
   4   4   7   41.11    3.05
   4  -4   7   35.29    2.75
  -4   4  -7   39.66    2.97
  -4  -4  -7   36.99    3.10
  -4   4  -7   37.04    3.10
   4   4   7   38.20    3.04
   4  -4   7   42.30    3.20
   4  -4   7   32.35    2.31
   4  -4   8  292.79   10.60
  -4  -4  -8  299.63   11.32
  -4   4  -8  299.78   11.34
   4   4   8  301.60   11.13
   4  -4   8  299.31   11.16
  -4   4  -8  310.06   10.91
   4  -4   8  291.13    9.83
   4  -4   9   19.97    1.83
  -4   4  -9   16.41    1.94
   4  -4   9   16.98    2.01
   4  -4   9   18.46    2.30
   4   4   9   19.11    2.30
  -4  -4  -9   16.99    2.25
  -4   4  -9   22.96    2.52
   4   4  10   67.82    4.62
   4  -4  10   74.19    3.83
  -4   4 -10   75.94    4.37
   4   4  10   69.56    4.58
   4  -4  10   64.86    4.49
   4  -4  10   76.77    5.07
  -4  -4 -10   75.36    4.93
  -4   4 -10   70.60    4.79
   4  -4  10   78.18    4.47
   4  -4  11    1.14    0.62
  -4   4 -11    1.13    0.68
   4  -4  11    1.92    0.95
  -4  -4 -11    2.10    0.95
  -4   4 -11    0.26    0.69
   4   4  11    3.16    1.15
   4  -4  11    2.67    0.92
   4  -4  12   30.56    2.35
   4  -4  12   34.06    3.33
  -4  -4 -12   32.15    3.18
  -4   4 -12   29.23    3.02
   4   4  12   31.92    3.11
   4  -4  12   38.00    3.05
  -4   4 -12   30.68    2.59
   4   4  13   32.70    3.04
   4  -4  13   36.00    3.19
   4   4  13   37.66    3.31
   4  -4  13   37.97    3.05
  -4   4 -13   36.88    2.73
   4   4  14  166.38    7.44
   4  -4  14  152.84    6.80
   4   4  14  146.22    6.95
   4  -4  14  154.98    7.14
   4   4  15   21.32    2.32
   4   4  15   21.68    2.31
   4  -4  15   28.38    2.58
   4   4  16  134.98    6.17
   4  -4  16  133.61    6.03
   4   4  16  131.71    5.96
   4  -4  17   32.27    2.41
   4   4  17   28.44    2.26
  -4   4 -17   27.03    2.26
  -4   4 -18  117.08    4.76
  -4  -5  22    2.32    0.55
  -4  -5  21   13.14    1.37
  -4  -5  20    0.14    0.45
   4   5 -20    0.92    0.49
  -4  -5  19   19.13    1.90
   4   5 -19   15.38    1.76
   4   5 -18   21.92    2.24
  -4  -5  18   25.98    2.39
  -4   5  18   23.63    2.26
  -4  -5  18   27.00    2.38
  -4  -5  18   23.65    2.05
  -4   5  17   16.96    1.99
  -4  -5  17   20.50    2.20
  -4  -5  17   20.23    2.17
   4   5 -17   16.57    2.06
  -4   5  17   19.33    2.01
  -4  -5  17   16.66    1.86
  -4  -5  16   17.39    2.07
  -4  -5  16   19.16    2.03
  -4   5  16   14.41    1.97
  -4   5  16   17.02    2.09
   4   5 -16   16.72    2.11
  -4   5  16   20.21    2.14
  -4  -5  16   12.88    1.83
  -4   5  15   69.36    4.54
   4   5 -15   59.09    4.23
  -4  -5  15   68.08    4.09
   4  -5 -15   62.04    4.65
  -4   5  15   64.52    4.20
  -4  -5  15   67.13    4.22
  -4   5  15   70.12    4.35
  -4   5  15   67.54    4.03
   4   5 -15   54.05    4.25
   4   5 -14    6.83    1.70
   4  -5 -14    8.96    1.87
  -4   5  14    6.16    1.39
  -4  -5  14    7.39    1.56
  -4   5  14   10.93    1.68
   4   5 -14   11.60    1.80
  -4   5  14   12.04    1.83
  -4  -5  14    9.42    1.62
  -4   5  14   11.42    1.65
   4  -5 -13    2.29    0.96
   4   5 -13    3.43    1.10
  -4   5  13    4.51    1.20
  -4  -5  13    3.25    0.88
   4   5 -13    2.94    0.99
  -4   5  13    3.19    1.08
  -4   5  13    3.13    1.02
  -4  -5  13    2.48    0.98
  -4  -5  12   24.66    2.41
   4  -5 -12   23.29    2.59
   4   5 -12   23.34    2.56
  -4   5  12   24.52    2.47
  -4  -5  12   23.48    2.19
  -4   5  12   22.51    2.38
  -4  -5  12   25.35    2.47
   4   5 -12   21.13    2.37
  -4   5  12   19.80    2.31
  -4   5  12   25.71    2.43
  -4  -5  11   91.48    4.91
  -4   5  11   88.16    4.55
  -4  -5  11   84.83    4.66
  -4   5  11   80.09    4.58
   4   5 -11   84.55    4.80
  -4   5  11   78.86    4.63
  -4  -5  11   81.65    4.48
   4  -5 -11   86.63    5.03
   4   5 -11   81.11    4.85
  -4  -5  10   27.91    2.53
  -4   5  10   23.30    2.19
  -4   5  10   27.91    2.44
  -4  -5  10   24.89    2.33
   4   5 -10   24.18    2.37
  -4   5  10   24.71    2.33
   4  -5 -10   22.91    2.40
   4   5 -10   25.35    2.51
  -4  -5  10   23.73    2.25
  -4  -5   9   80.37    4.43
  -4   5   9   79.04    4.27
  -4  -5   9   82.08    4.33
  -4   5   9   83.12    4.26
   4  -5  -9   81.03    4.52
   4   5  -9   80.25    4.55
   4   5  -9   80.22    4.39
  -4   5   9   75.50    4.14
  -4  -5   9   79.52    4.28
   4   5  -8   36.94    2.73
  -4   5   8   35.01    2.61
  -4  -5   8   38.95    2.87
  -4  -5   8   34.61    2.67
   4   5  -8   44.32    3.05
   4  -5  -8   40.96    2.94
   4   5  -7   58.45    3.49
   4   5  -7   60.59    3.63
   4  -5  -7   68.42    3.76
  -4   5   7   64.45    3.54
  -4  -5   7   64.79    3.55
   4   5  -6    9.03    1.25
  -4   5   6    8.92    1.26
  -4  -5   6    9.09    1.24
   4  -5  -6    9.65    1.32
   4   5  -6   10.59    1.44
   4   5  -5   45.78    2.85
  -4   5   5   49.44    2.92
  -4  -5   5   51.55    2.97
   4  -5  -5   50.58    3.07
   4   5  -5   53.38    3.12
   4   5  -4    9.65    1.21
  -4   5   4   10.65    1.32
  -4  -5   4   12.05    1.40
   4  -5  -4   10.13    1.29
   4   5  -4   11.46    1.36
   4   5  -3   28.96    2.02
   4  -5  -3   23.17    1.94
   4   5  -3   24.29    2.02
   4   5  -2   48.90    2.74
   4  -5  -2   59.34    3.16
   4   5  -2   55.39    3.09
   4   5  -1    2.26    0.65
   4  -5  -1    2.58    0.73
   4   5  -1    1.24    0.60
   4  -5   0   66.32    3.44
   4   5   0   75.43    3.63
   4   5   0   65.80    3.14
   4   5   1   45.78    2.75
   4  -5   1   45.29    2.73
  -4   5  -2   10.72    1.28
   4  -5   2   14.54    1.56
   4   5   2   13.99    1.46
   4  -5   2   11.28    1.35
  -4   5  -3   55.36    3.45
   4   5   3   53.40    3.17
   4  -5   3   56.89    3.23
   4   5   3   51.90    3.19
   4  -5   3   55.69    3.33
  -4   5  -3   49.58    2.99
   4  -5   4   94.32    4.67
   4   5   4   93.02    4.64
  -4   5  -4   88.38    4.73
   4   5   4   98.33    4.62
   4  -5   4   98.09    4.63
   4   5   5   97.39    4.81
   4  -5   5   96.68    4.86
  -4   5  -5   85.80    4.73
   4   5   5   93.73    4.62
   4  -5   5   87.46    4.55
   4  -5   6  149.32    6.37
   4   5   6  144.24    6.27
   4  -5   6  142.91    6.41
   4   5   6  137.07    6.34
  -4   5  -6  152.49    5.97
  -4   5  -6  138.36    6.46
   4  -5   7   95.36    4.68
  -4   5  -7  104.32    5.33
   4  -5   7   99.82    5.22
   4   5   7   90.56    5.01
   4  -5   8  130.68    6.42
   4   5   8  132.49    6.38
   4  -5   8  126.47    5.50
   4  -5   8  134.03    5.89
  -4   5  -8  142.74    6.52
   4   5   9   45.89    3.56
  -4   5  -9   40.26    3.24
   4  -5   9   41.27    3.03
   4   5   9   41.94    3.36
   4  -5   9   46.38    3.59
   4  -5   9   44.00    3.78
   4  -5   9   42.99    2.84
  -4   5  -9   44.34    3.60
   4  -5  10   55.06    3.60
   4  -5  10   60.00    3.42
   4   5  10   55.45    4.07
  -4  -5 -10   54.47    4.15
  -4   5 -10   55.33    4.17
   4   5  11   24.71    2.66
   4  -5  11   24.43    2.33
   4  -5  11   22.88    2.09
  -4   5 -11   26.20    2.83
  -4   5 -11   28.38    2.58
  -4   5 -12   24.48    2.38
  -4   5 -12   22.31    2.58
   4  -5  12   21.21    1.96
   4  -5  12   21.63    2.69
   4   5  12   25.87    2.70
   4  -5  12   19.84    2.13
   4   5  13    3.18    1.07
   4  -5  13    2.82    0.83
   4   5  13    1.68    0.87
   4  -5  13    4.70    1.21
  -4   5 -13    3.46    0.90
   4   5  14   13.81    1.94
   4  -5  14   14.18    1.87
   4   5  14   10.19    1.57
  -4   5 -14   11.89    1.49
   4   5  15    4.40    1.06
   4  -5  15    6.28    1.23
   4   5  15    7.20    1.27
   4   5  16   23.21    2.17
  -4   5 -16   22.31    2.15
   4  -5  16   20.27    1.95
  -4   5 -17    9.15    1.24
   4  -5  17    9.50    1.18
  -4  -6  20   23.48    1.89
   4   6 -20   21.33    1.79
  -4  -6  19    2.61    0.79
   4   6 -19    2.60    0.75
  -4  -6  18   60.90    3.40
   4   6 -18   52.00    3.55
  -4  -6  18   57.60    3.51
  -4  -6  18   61.76    3.43
  -4  -6  17   29.26    2.53
   4   6 -17   24.98    2.56
  -4  -6  17   24.02    2.23
  -4  -6  17   27.68    2.36
  -4   6  17   26.98    2.41
   4   6 -16   56.31    3.97
  -4   6  16   54.50    3.59
  -4  -6  16   58.45    3.64
  -4   6  16   54.33    3.60
  -4  -6  16   58.37    3.70
   4   6 -15    6.80    1.50
  -4  -6  15    6.75    1.34
  -4   6  15    8.91    1.54
  -4   6  15    6.37    1.33
  -4  -6  15    6.35    1.36
  -4   6  15    8.17    1.45
  -4   6  14   60.91    3.98
  -4   6  14   58.06    3.76
  -4  -6  14   60.43    3.85
  -4  -6  14   52.27    3.72
   4   6 -14   55.86    4.07
   4  -6 -14   52.04    4.08
   4   6 -14   48.30    3.87
  -4   6  14   62.00    3.90
  -4   6  13    6.42    1.41
  -4   6  13    9.44    1.51
  -4  -6  13    7.73    1.38
   4   6 -13    7.99    1.52
  -4  -6  13   10.16    1.61
   4  -6 -13    6.88    1.44
   4   6 -13    6.46    1.38
  -4   6  13    5.95    1.32
  -4   6  12  143.67    6.55
  -4   6  12  150.12    6.61
   4   6 -12  150.44    7.02
  -4  -6  12  143.66    6.57
   4   6 -12  141.35    6.80
   4  -6 -12  136.75    6.79
  -4  -6  12  144.83    6.86
  -4   6  11    0.92    0.64
  -4  -6  11    0.73    0.64
  -4   6  11    0.53    0.64
  -4  -6  11    0.38    0.57
   4   6 -11    1.52    0.79
  -4   6  11    0.56    0.53
   4  -6 -11    0.21    0.56
   4   6 -11    1.05    0.70
  -4  -6  11    1.25    0.81
  -4  -6  10  111.16    5.39
  -4   6  10  110.62    5.38
   4   6 -10  111.95    5.74
  -4   6  10  119.79    5.60
  -4   6  10  110.15    4.83
   4  -6 -10  124.31    5.84
   4   6 -10  112.30    5.62
  -4  -6  10  122.64    5.86
   4   6  -9   13.70    1.82
   4   6  -9   14.96    1.82
   4  -6  -9   14.92    1.83
  -4   6   9   13.55    1.70
  -4  -6   9   13.62    1.79
  -4  -6   9   14.57    1.72
  -4   6   9   15.97    1.76
   4   6  -8  224.72    8.77
  -4  -6   8  248.41    9.01
   4  -6  -8  233.64    8.72
   4   6  -8  230.10    8.73
  -4   6   8  236.73    8.72
  -4   6   8  222.48    8.33
   4   6  -7   25.92    2.32
  -4  -6   7   27.34    2.34
   4  -6  -7   28.65    2.34
   4   6  -7   23.89    2.17
  -4   6   7   24.47    2.18
  -4  -6   7   25.31    2.28
  -4  -6   6  242.16    8.46
   4   6  -6  248.39    8.90
  -4  -6   6  235.04    8.74
  -4   6   6  250.00    8.51
   4  -6  -6  239.35    8.62
   4   6  -6  247.02    8.73
  -4   6   6  235.71    8.18
  -4  -6   5   38.10    2.46
  -4   6   5   33.22    2.35
   4   6  -5   38.58    2.70
   4  -6  -5   38.36    2.57
   4   6  -5   36.73    2.52
  -4   6   5   36.25    2.30
  -4   6   4  205.77    7.30
  -4  -6   4  195.25    7.20
   4   6  -4  205.71    7.48
   4  -6  -4  196.95    7.26
   4   6  -4  207.91    7.41
  -4   6   3   71.23    3.63
  -4  -6   3   78.72    3.76
   4   6  -3   71.36    3.70
   4  -6  -3   72.97    3.68
   4   6  -3   82.43    3.83
   4   6  -2  198.10    7.16
   4  -6  -2  201.16    7.20
   4   6  -2  207.11    7.26
   4   6  -1  151.63    5.74
   4  -6  -1  144.80    5.71
   4   6  -1  150.40    5.79
   4   6   0  211.55    7.44
   4   6   0  218.34    7.61
   4  -6   0  220.68    7.60
  -4   6  -1   17.43    1.62
   4  -6   1   20.58    1.74
   4   6   1   23.53    1.86
  -4   6  -1   20.00    2.01
  -4   6  -2   99.67    4.65
   4  -6   2   97.64    4.54
   4   6   2  108.53    4.71
   4   6   2  110.10    4.85
   4  -6   2  108.24    4.81
  -4   6  -2  109.83    5.25
  -4   6  -3   24.51    2.14
   4   6   3   23.66    2.01
   4  -6   3   24.21    2.02
   4  -6   3   28.74    2.31
   4   6   3   25.51    2.12
  -4   6  -3   26.75    2.44
  -4   6  -4  179.88    7.25
  -4   6  -4  179.70    7.59
   4   6   4  185.62    7.05
   4  -6   4  180.60    7.01
   4   6   4  188.33    7.25
   4  -6   4  182.01    7.21
  -4   6  -5    4.38    1.15
  -4   6  -5    3.25    0.88
   4   6   5    4.05    0.96
   4  -6   5    3.07    0.86
   4   6   5    3.14    0.84
   4  -6   5    2.97    0.85
  -4   6  -5    1.44    0.72
  -4   6  -6  119.48    6.05
  -4   6  -6  128.84    5.52
   4   6   6  125.40    5.80
   4  -6   6  127.59    5.87
  -4   6  -7    4.29    1.08
  -4   6  -7    2.93    0.85
   4   6   7    2.48    0.86
   4  -6   7    2.51    0.87
  -4   6  -8   97.75    5.37
   4   6   8   92.06    5.04
   4  -6   8   97.97    5.18
   4  -6   8   91.52    5.67
   4   6   9   33.72    3.05
  -4   6  -9   31.29    2.89
   4   6   9   32.66    2.88
   4  -6   9   36.52    7.72
   4  -6   9   31.40    3.22
   4  -6   9   32.37    2.48
   4   6  10  102.62    5.64
  -4   6 -10  108.21    5.69
   4  -6  10  114.49    6.44
   4  -6  10   99.41    4.83
   4   6  11   22.80    2.53
  -4   6 -11   18.31    2.20
   4  -6  11   21.60    2.72
   4  -6  11   21.72    2.01
   4   6  12   17.37    2.19
   4  -6  12   18.12    1.83
   4   6  12   18.56    2.15
   4  -6  12   18.70    2.18
  -4   6 -12   18.16    2.15
  -4   6 -13    5.91    1.18
   4   6  13    8.66    1.54
  -4   6 -13    8.62    1.57
   4   6  13    6.17    1.19
   4  -6  13    8.96    1.44
   4  -6  14   18.26    1.98
  -4   6 -14   17.75    1.85
   4   6  14   20.34    2.17
   4   6  14   18.96    1.98
  -4   6 -14   19.19    2.21
  -4   6 -15   22.95    1.87
  -4   6 -15   26.49    2.42
   4   6  15   26.01    2.34
   4  -6  15   24.72    2.16
  -4   6 -16    8.45    1.26
   4  -6  16    6.90    1.04
  -4   6 -17    0.95    0.52
  -4  -7  21   11.83    1.07
  -4  -7  20    1.81    0.58
  -4  -7  19    6.08    1.03
  -4  -7  19    6.36    1.01
   4   7 -19    6.19    1.04
  -4  -7  18    0.15    0.40
   4   7 -18    0.34    0.53
  -4  -7  18   -0.27    0.64
  -4  -7  17   12.47    1.62
  -4  -7  17   11.29    1.51
   4   7 -17    8.84    1.47
  -4   7  17    9.13    1.44
  -4   7  16    4.25    1.07
   4   7 -16    4.36    1.14
  -4  -7  16    4.64    1.14
  -4  -7  16    2.65    0.79
  -4   7  15    6.03    1.34
   4   7 -15    3.95    1.13
  -4  -7  15    5.97    1.27
  -4  -7  15    3.83    0.93
  -4   7  14    5.07    1.24
   4   7 -14    6.00    1.39
  -4  -7  14    5.03    1.18
  -4   7  14    4.51    1.11
  -4  -7  14    4.82    1.10
  -4   7  14    4.16    1.06
  -4   7  13   11.41    1.68
   4   7 -13    7.98    1.55
  -4  -7  13    8.59    1.57
  -4   7  13    9.47    1.44
  -4   7  13   10.70    1.64
  -4   7  12   27.54    2.55
  -4   7  12   27.75    2.57
  -4   7  12   25.44    2.30
   4   7 -12   26.95    2.78
   4   7 -11    3.69    1.13
   4   7 -11    2.94    0.88
  -4   7  11    2.68    0.98
  -4   7  11    1.65    0.82
  -4  -7  11    0.86    0.68
   4   7 -10   32.87    2.97
   4   7 -10   33.59    2.78
  -4  -7  10   39.77    3.17
  -4   7  10   32.37    2.39
  -4   7  10   35.52    2.88
   4   7  -9   98.42    5.22
   4   7  -9   93.04    4.77
  -4  -7   9   92.78    4.90
  -4  -7   9   92.60    5.03
  -4   7   9   94.15    4.91
  -4   7   9   90.72    4.45
  -4  -7   8   67.94    4.04
   4   7  -8   60.06    3.58
  -4   7   8   66.21    3.66
   4   7  -8   57.82    3.84
  -4  -7   8   64.51    3.88
  -4   7   8   59.10    3.75
  -4  -7   7    4.09    0.98
  -4   7   7    5.66    0.99
   4   7  -7    4.49    1.07
  -4  -7   7    2.76    0.85
   4  -7  -7    4.01    0.86
   4   7  -7    5.73    1.04
  -4   7   7    5.21    1.11
   4   7  -6    3.90    0.99
  -4   7   6    4.28    0.86
  -4  -7   6    4.38    1.03
  -4  -7   6    3.65    0.92
   4  -7  -6    3.88    0.85
   4   7  -6    6.46    1.04
   4   7  -5    1.32    0.66
  -4   7   5    0.60    0.50
  -4   7   5    1.09    0.46
  -4  -7   5    0.97    0.45
  -4  -7   5    0.32    0.43
   4   7  -5    0.78    0.47
   4  -7  -5    1.67    0.56
   4   7  -4    4.84    1.01
  -4   7   4    3.63    0.77
  -4   7   4    3.27    0.72
  -4  -7   4    4.45    0.80
   4   7  -4    4.36    0.82
   4  -7  -4    5.13    0.89
   4   7  -4    4.88    1.07
   4   7  -3   12.36    1.36
  -4   7   3   15.92    1.72
   4   7  -3   12.65    1.61
  -4   7   3   12.36    1.33
  -4   7   3   12.72    1.35
  -4  -7   3   15.75    1.48
   4  -7  -3   10.77    1.31
   4   7  -3    9.43    1.34
  -4   7   2    8.56    1.32
   4   7  -2   10.03    1.45
  -4   7   2    9.48    1.14
  -4   7   2   10.41    1.22
  -4  -7   2    8.66    1.12
   4   7  -2    7.14    1.08
   4  -7  -2    9.28    1.18
   4   7  -2    8.38    1.26
   4   7  -1   47.55    2.74
   4  -7  -1   52.54    2.81
   4   7  -1   53.43    3.07
   4   7  -1   44.65    3.22
  -4   7   1   47.84    2.69
  -4   7   0    4.40    0.82
   4   7   0    4.59    1.01
   4  -7   0    3.98    0.78
  -4   7   0    4.50    1.00
   4   7   0    5.37    0.97
   4   7   0    4.33    0.81
   4  -7   0    3.64    0.76
  -4   7   0    4.30    0.77
   4   7   1   30.99    2.67
   4   7   1   29.62    2.19
   4  -7   1   32.28    2.24
  -4   7  -1   33.25    2.36
  -4   7  -1   32.21    2.05
   4  -7   2   11.51    1.36
   4   7   2   13.62    1.46
   4   7   2    8.27    1.44
  -4   7  -2   10.76    1.39
   4   7   3    4.12    0.86
   4  -7   3    4.93    0.94
   4   7   3    5.03    0.92
  -4   7  -3    4.78    1.08
  -4   7  -3    5.11    1.12
  -4   7  -3    5.41    1.07
  -4   7  -4   58.20    3.97
  -4   7  -4   66.74    3.74
   4   7   4   64.69    3.49
   4  -7   4   60.55    3.53
   4   7   4   61.88    3.52
  -4   7  -4   64.18    3.84
  -4   7  -5    0.96    0.68
  -4   7  -5   -0.20    0.52
   4   7   5    0.48    0.51
  -4   7  -5    1.49    0.74
   4   7   6   71.45    4.01
  -4   7  -6   76.47    4.03
  -4   7  -6   70.15    4.46
  -4   7  -6   64.30    4.23
  -4   7  -7   31.15    2.94
   4   7   7   31.47    2.61
   4  -7   7   28.34    3.03
  -4   7  -7   33.57    2.56
  -4   7  -7   31.08    2.91
  -4   7  -8   79.07    4.87
  -4   7  -8   75.24    4.83
   4  -7   8   72.68    5.02
   4   7   8   85.01    4.83
   4  -7   9    3.05    1.11
   4   7   9    3.68    1.17
   4  -7   9    1.46    0.80
  -4   7  -9    3.22    1.22
  -4   7  -9    2.78    0.96
  -4   7 -10   39.56    3.31
  -4   7 -10   39.65    3.45
   4  -7  10   40.84    2.86
   4  -7  10   32.95    3.37
   4   7  10   34.26    3.01
  -4   7 -11   86.55    5.25
   4  -7  11   82.94    4.27
   4   7  11   85.42    4.92
  -4   7 -11   84.41    4.92
   4  -7  11   86.04    4.62
   4  -7  12   21.19    2.09
   4   7  12   18.76    2.19
   4   7  12   24.88    2.49
  -4   7 -12   21.77    2.51
  -4   7 -12   22.99    2.36
   4  -7  12   24.01    2.08
   4   7  13   11.92    1.70
   4   7  13   12.57    1.69
  -4   7 -13   12.73    1.83
   4  -7  13   11.65    1.43
  -4   7 -13   17.01    1.93
   4   7  14   17.74    1.89
  -4   7 -14   15.10    1.89
  -4   7 -14   15.88    1.74
  -4   7 -15   36.88    2.77
  -4   7 -15   36.85    2.37
  -4   7 -16   17.27    1.70
  -4  -8  19    8.34    1.03
   4   8 -19    6.46    0.99
  -4  -8  18   22.86    1.93
  -4  -8  18   23.84    1.91
   4   8 -17   11.22    1.58
  -4  -8  17   11.61    1.51
  -4  -8  17   14.62    1.66
  -4   8  17   13.25    1.60
   4   8 -16   71.59    4.40
  -4   8  16   75.97    4.14
  -4  -8  16   71.02    4.07
  -4   8  15    2.19    0.94
  -4  -8  15    2.43    0.84
   4   8 -15    2.25    0.96
   4   8 -14   34.37    3.14
  -4   8  14   39.02    2.85
  -4   8  14   38.19    3.03
   4   8 -13   22.41    2.62
  -4   8  13   28.86    2.49
  -4   8  13   28.94    2.63
   4   8 -12    2.69    1.07
  -4   8  12    4.58    1.11
  -4   8  12    2.59    1.00
  -4   8  11   76.70    4.33
  -4   8  11   87.95    4.78
  -4  -8  11   78.89    4.67
   4   8 -11   72.61    4.79
  -4   8  10  266.88    9.41
   4   8 -10  289.64   10.95
  -4   8  10  273.36    9.96
  -4   8  10  285.63   10.43
  -4  -8  10  274.26   10.52
  -4  -8  10  296.02   10.63
   4   8  -9  107.38    5.85
  -4  -8   9  114.24    5.80
  -4   8   9  127.75    5.90
  -4   8   9  117.66    5.25
  -4  -8   9  112.26    5.68
   4   8  -8   66.27    4.22
  -4  -8   8   62.60    3.97
  -4   8   8   67.99    4.08
  -4  -8   8   65.21    3.98
  -4   8   8   59.33    3.63
  -4  -8   7   46.66    3.31
  -4   8   7   52.68    3.38
   4   8  -7   48.34    3.56
  -4  -8   7   48.24    3.33
  -4   8   7   47.07    3.37
  -4   8   7   45.69    2.74
  -4   8   7   52.17    3.12
  -4   8   6  376.64   11.77
   4   8  -6  364.78   12.58
  -4  -8   6  349.94   12.15
  -4  -8   6  368.31   12.30
  -4   8   6  350.63   12.22
  -4   8   5  103.20    4.63
   4   8  -5  106.15    5.21
  -4  -8   5  105.09    5.00
  -4   8   5  101.50    5.12
  -4  -8   5   94.04    4.85
   4   8  -4   18.40    1.96
  -4   8   4   13.45    1.48
  -4   8   4   14.89    1.85
  -4  -8   4   14.64    1.72
  -4   8   3   64.57    3.37
   4   8  -3   59.30    3.85
   4   8  -3   60.66    3.66
  -4   8   3   65.72    3.98
  -4   8   3   63.29    3.73
  -4   8   2    8.60    1.17
  -4   8   2    8.43    1.33
   4   8  -2    8.05    1.39
   4   8  -2    6.94    1.27
  -4   8   1  150.67    5.76
  -4   8   1  146.45    5.81
   4   8  -1  140.61    6.07
   4   8  -1  154.19    6.74
  -4   8   1  160.08    6.69
  -4   8   1  145.03    6.52
  -4   8   0  101.20    4.46
  -4   8   0   99.69    4.65
   4   8   0  105.34    4.91
  -4   8   0  110.89    5.41
  -4   8   0  108.90    5.26
   4   8   0  111.39    5.51
   4   8   1    7.37    1.39
  -4   8  -1   11.17    1.62
  -4   8  -1    9.56    1.30
  -4   8  -1   10.20    1.53
  -4   8  -1    9.99    1.18
  -4   8  -2   13.01    1.63
  -4   8  -2   13.60    1.72
   4   8   2   12.33    1.79
  -4   8  -2   11.17    1.26
   4   8   3  107.51    5.59
  -4   8  -3   98.61    4.96
  -4   8  -3   97.94    4.97
  -4   8  -4  155.93    7.24
  -4   8  -4  165.80    6.80
  -4   8  -4  157.76    6.95
   4  -8   5  267.96   10.69
  -4   8  -5  276.64    9.91
  -4   8  -5  284.73   10.52
  -4   8  -5  273.81   10.69
  -4   8  -6  243.34    9.70
   4  -8   6  231.71    9.71
  -4   8  -6  216.80    9.23
   4   8   6  225.07    9.68
  -4   8  -6  239.34    8.76
  -4   8  -7  132.59    6.65
   4  -8   7  130.39    6.87
  -4   8  -7  127.75    6.60
   4   8   7  122.97    6.77
  -4   8  -7  142.25    5.95
  -4   8  -8  611.17   19.48
  -4   8  -8  566.24   19.32
   4  -8   8  596.66   19.82
   4   8   8  606.25   19.78
   4   8   8  600.14   18.75
   4  -8   9  190.25    8.78
  -4   8  -9  185.64    8.46
   4  -8   9  190.43    7.48
   4   8   9  180.60    8.44
   4   8   9  184.83    7.86
  -4   8  -9  185.93    8.28
  -4   8 -10  182.91    8.27
   4  -8  10  168.82    6.94
   4   8  10  170.64    7.93
   4   8  10  168.25    7.37
  -4   8 -10  184.15    8.01
  -4   8 -11   20.44    2.45
   4  -8  11   23.33    2.08
   4   8  11   17.64    2.24
   4   8  11   20.84    2.23
  -4   8 -11   24.53    2.50
  -4   8 -12   96.64    5.45
   4  -8  12  108.85    4.78
   4   8  12   97.76    5.18
   4   8  12   96.14    4.93
  -4   8 -12   98.01    5.19
  -4   8 -13   33.67    2.89
  -4   8 -13   29.18    2.51
   4  -8  13   31.94    2.27
  -4   8 -14   57.56    3.63
  -4   8 -14   59.39    3.35
  -4   8 -15   34.85    2.55
  -4   8 -15   34.12    2.17
  -4   8 -16    9.12    1.12
  -4   8 -16    6.99    0.75
  -4  -9  19    7.78    0.94
  -4  -9  19    6.83    0.89
  -4  -9  18    2.51    0.67
   4   9 -18    2.69    0.73
  -4  -9  18    2.20    0.64
   4   9 -17   14.92    1.72
  -4   9  17   17.73    1.74
  -4  -9  17   18.73    1.79
  -4  -9  17   15.87    1.67
   4   9 -16    2.80    0.90
  -4   9  16    2.31    0.88
   4   9 -15    3.78    1.10
  -4   9  15    3.42    0.96
   4   9 -14   41.11    3.35
  -4   9  14   39.51    3.04
   4   9 -13   22.92    2.60
  -4  -9  13   26.83    2.57
  -4   9  13   22.93    2.33
   4   9 -12   55.14    4.04
  -4  -9  12   52.87    3.73
  -4   9  12   50.48    3.62
   4   9 -11  202.45    8.76
  -4   9  11  196.10    8.12
  -4   9  11  184.72    7.40
  -4  -9  11  201.90    8.28
   4   9 -10  174.42    7.76
  -4   9  10  148.00    6.15
  -4   9  10  165.81    7.17
  -4   9  10  149.27    6.37
  -4  -9  10  171.53    7.29
  -4  -9   9   67.18    4.17
   4   9  -9   62.43    4.30
  -4   9   9   60.70    3.56
  -4   9   9   58.86    3.92
  -4  -9   9   59.80    3.92
  -4   9   9   63.16    3.61
  -4   9   8   80.32    4.38
   4   9  -8   87.87    5.08
  -4  -9   8   80.97    4.61
  -4  -9   8   84.45    4.71
  -4  -9   7  265.14    9.92
   4   9  -7  283.44   10.51
  -4   9   7  256.57    9.72
  -4   9   7  288.42    9.55
  -4  -9   7  259.86    9.81
  -4   9   7  255.39    8.92
  -4  -9   6  125.22    5.84
  -4   9   6  126.43    5.97
  -4   9   6  121.32    5.29
  -4  -9   6  123.87    5.75
   4   9  -6  129.82    6.14
  -4   9   6  124.38    5.45
  -4   9   5   76.64    4.52
  -4  -9   5   82.32    4.42
  -4  -9   5   73.59    4.14
   4   9  -5   73.07    4.37
  -4   9   5   80.88    4.03
  -4   9   4   61.64    4.05
  -4  -9   4   62.37    3.78
  -4  -9   4   70.19    3.89
   4   9  -4   69.29    4.10
  -4   9   4   72.68    3.75
  -4   9   3   43.59    3.36
  -4  -9   3   44.70    3.01
   4   9  -3   43.37    3.17
  -4   9   3   46.66    2.88
  -4  -9   3   49.23    3.18
  -4   9   2   50.68    3.39
   4   9  -2   45.33    3.49
  -4  -9   2   46.83    3.13
   4   9  -2   45.87    3.21
  -4  -9   2   48.86    3.06
  -4   9   2   52.23    3.00
   4   9  -1   44.22    3.11
  -4   9   1   43.56    3.18
  -4   9   1   41.69    2.69
  -4   9   1   41.26    3.21
   4   9  -1   46.95    3.46
   4   9   0   78.65    4.83
  -4   9   0   83.20    4.21
  -4   9   0   85.76    4.72
  -4   9   0   86.12    4.78
  -4   9   0   86.28    4.06
   4   9   1   68.23    4.39
  -4   9  -1   67.15    3.86
  -4   9  -1   74.96    4.42
  -4   9  -1   68.95    4.16
  -4   9  -1   72.82    3.61
   4   9   2  126.50    6.35
  -4   9  -2  121.11    5.69
  -4   9  -2  131.07    6.29
  -4   9  -2  125.33    5.13
  -4   9  -2  131.55    6.04
  -4   9  -3   70.22    4.17
   4   9   3   76.22    4.77
  -4   9  -3   69.65    4.51
  -4   9  -3   73.04    3.53
   4  -9   3   71.08    4.44
  -4   9  -3   78.90    4.36
   4  -9   4  151.38    7.24
  -4   9  -4  166.55    6.95
  -4   9  -4  165.42    7.17
   4  -9   5  117.57    6.31
  -4   9  -5  133.86    6.38
  -4   9  -5  134.90    6.02
  -4   9  -6  254.72    9.99
   4   9   6  253.16   10.45
  -4   9  -6  254.91   10.24
   4  -9   6  223.85    9.87
  -4   9  -6  258.14    9.31
   4   9   6  249.69    9.25
  -4   9  -7  161.80    7.51
   4   9   7  170.01    7.95
  -4   9  -7  165.48    7.68
   4  -9   7  141.92    7.37
  -4   9  -7  163.88    6.66
   4   9   7  155.45    6.76
  -4   9  -8  108.02    4.87
  -4   9  -8  105.19    5.78
   4  -9   8   95.02    5.72
   4   9   8  103.85    5.93
  -4   9  -8   95.63    5.61
   4   9   8   98.23    5.02
  -4   9  -9   37.66    3.21
  -4   9  -9   27.56    2.85
   4   9   9   33.96    3.22
   4  -9   9   30.25    2.54
   4   9  10  164.74    7.61
  -4   9 -10  169.13    7.57
   4  -9  10  169.54    6.78
  -4   9 -10  158.73    7.62
  -4   9 -10  171.75    6.78
   4   9  11   52.66    3.71
  -4   9 -11   61.82    3.96
   4  -9  11   57.87    3.36
  -4   9 -11   51.40    3.81
  -4   9 -11   52.54    3.12
  -4   9 -12   63.74    4.11
  -4   9 -12   69.30    4.03
   4   9  12   61.53    3.77
   4  -9  12   62.93    3.43
  -4   9 -13   15.06    1.69
   4  -9  13   10.74    1.27
  -4   9 -13   12.14    1.62
  -4   9 -14   41.78    2.85
  -4   9 -14   47.05    2.78
  -4   9 -15    3.77    0.77
  -4   9 -15    5.77    0.82
  -4 -10  18  124.21    4.72
  -4 -10  18  129.26    4.78
  -4  10  17    5.35    0.94
   4  10 -17    3.13    0.78
  -4 -10  17    3.68    0.75
  -4  10  16  378.57   11.86
   4  10 -16  356.02   12.09
  -4 -10  15   41.49    2.87
  -4  10  15   38.65    2.77
   4  10 -15   36.47    2.91
  -4 -10  14  201.91    7.82
   4  10 -14  182.85    8.02
  -4  10  14  194.46    7.66
  -4 -10  13    3.75    1.05
   4  10 -13    1.80    0.85
  -4  10  13    1.27    0.91
   4  10 -12  459.06   16.16
  -4 -10  12  500.64   15.83
   4  10 -11   39.36    3.39
  -4 -10  11   41.92    3.23
   4  10 -10  356.58   12.98
  -4 -10  10  349.48   12.39
   4  10  -9   49.81    3.81
  -4 -10   9   46.36    3.43
  -4  10   9   50.76    3.20
  -4 -10   8  600.58   19.34
  -4  10   8  616.87   19.04
   4  10  -8  671.43   20.34
  -4 -10   8  644.30   19.60
  -4  10   7   18.27    1.88
  -4  10   7   15.45    2.02
   4  10  -7   17.26    2.20
  -4 -10   7   13.45    1.80
  -4 -10   7   13.08    1.79
  -4  10   7   14.05    1.84
  -4  10   7   14.76    1.53
  -4  10   6  563.20   17.67
   4  10  -6  562.07   17.97
  -4 -10   6  535.36   17.18
  -4  10   6  551.18   17.76
  -4  10   6  535.98   16.65
  -4  10   6  588.54   17.09
  -4 -10   6  554.81   17.46
  -4 -10   5    2.50    0.88
   4  10  -5    2.05    0.87
  -4  10   5    3.02    0.93
  -4  10   5    2.00    0.98
  -4  10   5    2.37    0.76
  -4 -10   5    2.90    0.87
  -4  10   5    1.85    1.03
  -4  10   4  757.24   22.28
  -4  10   4  714.27   22.89
  -4  10   4  776.54   22.05
   4  10  -4  807.63   23.03
  -4 -10   4  726.48   22.27
  -4 -10   3    3.90    0.99
  -4  10   3    3.66    0.91
  -4  10   3    2.35    1.10
   4  10  -3    1.51    1.04
  -4 -10   2  500.28   15.81
   4  10  -2  507.35   16.16
  -4  10   2  503.93   15.50
  -4  10   2  516.11   16.25
  -4  10   1   29.95    2.32
   4  10  -1   33.32    3.02
  -4  10   1   29.02    2.75
   4  10  -1   30.10    2.67
  -4 -10   1   27.78    2.44
  -4  10   1   30.32    2.65
  -4  10   0  720.20   22.04
  -4 -10   0  719.18   21.22
   4  10   0  712.36   22.40
  -4  10   0  704.73   20.79
  -4  10   0  749.82   22.08
  -4  10  -1   35.17    3.03
   4  10   1   33.16    3.11
  -4  10  -1   38.35    3.07
  -4  10  -1   35.39    2.48
  -4  10  -1   37.52    2.80
  -4  10  -2  317.56   11.54
   4  10   2  301.99   11.64
  -4  10  -2  301.16   11.08
  -4  10  -2  304.64   10.11
  -4  10  -2  310.24   10.93
  -4  10  -3   35.03    3.10
  -4  10  -3   35.57    2.90
   4  10   3   34.60    3.23
  -4  10  -3   36.89    2.42
  -4  10  -3   35.59    2.91
   4 -10   4  459.47   16.12
  -4  10  -4  505.62   16.64
  -4  10  -4  475.89   15.71
  -4  10  -4  521.57   16.23
   4 -10   5   42.95    3.50
   4  10   5   45.80    3.76
  -4  10  -5   44.53    3.17
  -4  10  -5   37.75    3.19
   4 -10   6  284.30   11.32
   4  10   6  295.19   11.87
  -4  10  -6  315.82   10.72
  -4  10  -6  313.54   11.51
  -4  10  -7   87.59    5.15
   4 -10   7   82.86    5.10
  -4  10  -7   92.23    4.55
   4  10   7   85.28    5.42
  -4  10  -7   90.61    5.28
  -4  10  -8  452.01   13.45
  -4  10  -8  412.98   14.63
  -4  10  -8  408.68   14.64
   4  10   8  399.29   14.82
  -4  10  -9   21.62    2.43
  -4  10  -9   23.35    2.16
  -4  10  -9   24.26    2.57
   4 -10   9   25.36    2.25
   4  10   9   16.89    2.20
  -4  10 -10  205.59    8.49
   4  10  10  203.68    8.46
  -4  10 -10  200.36    7.51
   4 -10  10  214.31    7.79
  -4  10 -10  196.06    8.44
  -4  10 -11    8.23    1.11
   4  10  11    5.95    1.20
  -4  10 -11    5.14    1.22
   4 -10  11    6.02    1.09
  -4  10 -11    5.96    1.25
  -4  10 -12  257.49    9.65
  -4  10 -12  276.45    9.65
   4 -10  12  268.71    8.94
  -4  10 -13   14.68    1.62
  -4  10 -13   12.51    1.46
   4 -10  13   13.30    1.32
  -4  10 -14  129.99    4.96
  -4  10 -14  119.72    5.01
  -4  10 -15    1.61    0.42
   4  11 -17    1.96    0.56
  -4 -11  17    0.90    0.45
  -4 -11  17    1.58    0.57
   4  11 -16   48.38    2.92
  -4 -11  16   53.74    2.91
   4  11 -15    5.61    1.07
  -4 -11  15    5.94    1.12
   4  11 -14   50.07    3.35
  -4 -11  14   47.43    3.10
   4  11 -13    2.18    0.84
  -4 -11  13    1.84    0.77
  -4 -11  12   46.78    3.25
   4  11 -12   41.96    3.33
   4  11 -11   14.12    1.60
  -4 -11  11   14.45    1.83
   4  11 -11   10.95    1.75
  -4  11  10   31.73    2.74
  -4 -11  10   25.92    2.48
   4  11 -10   29.53    2.84
  -4  11   9   31.70    2.42
  -4  11   9   27.56    2.64
  -4 -11   9   32.87    2.76
   4  11  -9   32.52    2.98
  -4  11   8   42.56    2.99
   4  11  -8   43.46    3.49
  -4  11   8   49.49    3.46
  -4 -11   8   43.38    3.21
  -4  11   7   12.96    1.75
  -4 -11   7   10.58    1.59
  -4  11   7   13.85    1.66
   4  11  -7   12.15    1.86
  -4  11   7   14.02    1.88
  -4  11   6   60.12    3.46
  -4  11   6   63.43    4.11
   4  11  -6   72.68    4.45
  -4  11   6   68.07    4.17
  -4 -11   6   65.48    3.97
  -4  11   6   69.43    3.84
  -4  11   5    6.27    1.35
  -4  11   5    5.28    1.10
  -4  11   5    4.77    1.04
  -4  11   5    2.30    1.01
   4  11  -5    4.97    1.16
  -4 -11   5    6.05    1.19
  -4  11   4   42.95    3.06
  -4  11   4   45.06    3.34
  -4 -11   4   41.22    3.00
  -4  11   4   44.84    2.99
  -4  11   4   45.17    3.48
   4  11  -4   46.72    3.38
  -4  11   3    1.68    0.78
  -4 -11   3    1.36    0.66
   4  11  -3    1.18    0.74
  -4  11   3    1.11    0.67
  -4  11   3    3.09    1.11
   4  11  -2   38.39    3.00
  -4  11   2   36.09    2.60
  -4  11   2   31.82    2.78
  -4 -11   2   28.63    2.48
  -4 -11   1    9.07    1.36
  -4  11   1   10.69    1.58
  -4  11   1    7.89    1.27
  -4  11   1    9.27    1.59
  -4  11   0   60.72    3.44
  -4  11   0   56.75    3.95
  -4  11   0   57.64    3.83
  -4  11  -1    7.77    1.21
  -4  11  -1    9.51    1.62
  -4  11  -1   11.21    1.79
  -4  11  -2   11.81    1.63
   4  11   2   12.71    2.02
  -4  11  -2   12.24    1.81
  -4  11  -2   12.49    1.76
  -4  11  -2   12.31    1.42
  -4  11  -3    5.60    1.21
  -4  11  -3    9.08    1.60
  -4  11  -3    8.17    1.44
  -4  11  -3   10.60    1.30
  -4  11  -4   50.30    3.57
  -4  11  -4   50.26    2.88
  -4  11  -4   58.22    3.73
  -4  11  -4   56.02    3.95
  -4  11  -5    3.75    1.03
  -4  11  -5    3.02    0.91
   4  11   5    3.08    1.13
  -4  11  -5    3.36    1.03
  -4  11  -5    5.50    1.34
   4  11   6   19.43    2.45
  -4  11  -6   16.79    1.87
  -4  11  -6   13.63    1.88
  -4  11  -6   16.31    1.99
   4  11   7    4.72    1.37
  -4  11  -7    4.39    1.06
  -4  11  -7    4.08    0.93
  -4  11  -7    4.07    1.08
  -4  11  -8    2.94    0.95
  -4  11  -8    5.55    0.99
   4  11   8    3.97    1.22
  -4  11  -8    3.63    1.16
  -4  11  -8    4.04    0.94
   4  11   9    9.70    1.58
  -4  11  -9   10.19    1.62
   4 -11   9    8.90    1.34
  -4  11  -9    7.24    1.38
  -4  11  -9    7.07    1.15
   4 -11  10   17.50    1.70
  -4  11 -10   14.58    1.84
   4  11  10   18.55    2.05
  -4  11 -10   15.80    1.93
  -4  11 -10   17.04    1.62
   4 -11  11    5.32    0.96
  -4  11 -11    4.31    1.02
  -4  11 -11    6.78    1.16
  -4  11 -12   11.60    1.42
   4 -11  12   14.93    1.40
  -4  11 -12   12.36    1.46
  -4  11 -13   11.23    1.27
  -4  11 -13   12.05    1.28
  -4  11 -14    0.72    0.38
  -4 -12  17    1.42    0.40
  -4 -12  16   13.67    1.24
  -4 -12  15   11.52    1.29
   4  12 -15   10.42    1.25
  -4 -12  14   35.04    2.38
   4  12 -14   31.84    2.42
  -4  12  14   32.46    2.30
  -4 -12  13   21.53    1.93
   4  12 -13   18.56    1.95
  -4  12  13   19.37    1.86
  -4 -12  12   22.40    2.06
   4  12 -12   16.50    1.93
  -4  12  12   23.52    2.11
   4  12 -11    7.63    1.15
   4  12 -11    7.42    1.37
  -4  12  11    7.95    1.32
  -4 -12  11    6.76    1.24
   4  12 -10    3.15    0.87
   4  12 -10    1.43    0.82
  -4 -12  10    1.84    0.75
  -4  12  10    2.09    0.84
  -4  12   9   25.67    2.39
   4  12  -9   28.22    2.66
  -4 -12   9   24.60    2.29
  -4  12   8   47.75    3.35
  -4 -12   8   43.66    3.13
  -4  12   8   45.45    3.01
   4  12  -8   53.80    3.69
  -4  12   7   19.66    2.13
   4  12  -7   13.60    1.86
  -4  12   7   14.04    1.73
  -4  12   7   15.62    1.77
  -4 -12   7   13.23    1.72
  -4  12   6    6.70    1.34
  -4  12   6    5.07    1.11
  -4  12   6    4.32    1.11
  -4 -12   6    6.23    1.20
  -4  12   6    5.96    1.04
   4  12  -6    6.80    1.33
  -4  12   5   12.20    1.68
  -4  12   5   12.16    1.56
  -4  12   5   12.54    1.79
  -4 -12   5    9.38    1.46
  -4  12   5   10.96    1.45
   4  12  -5   13.02    1.78
  -4  12   4   11.07    1.67
  -4  12   4    9.50    1.38
  -4  12   4    9.15    1.60
  -4 -12   4    9.21    1.41
  -4  12   4    7.19    1.26
   4  12  -4    9.21    1.53
  -4  12   3    9.48    1.56
   4  12  -3   14.02    1.86
  -4  12   3   14.84    1.65
  -4  12   3   13.23    1.71
  -4  12   3   14.45    1.98
  -4 -12   3   10.77    1.50
  -4  12   2   35.48    2.96
  -4  12   2   38.18    2.69
  -4  12   1   42.96    3.32
  -4  12   1   45.25    2.95
  -4  12   0   33.87    2.76
  -4  12   0   33.81    2.48
  -4  12   0   29.67    2.77
  -4  12   0   28.28    2.78
  -4  12  -1   22.21    2.29
  -4  12  -1   22.50    1.97
  -4  12  -1   20.17    2.33
  -4  12  -1   17.80    2.19
  -4  12  -2    1.62    0.79
  -4  12  -2    1.87    0.72
  -4  12  -2    2.16    0.95
  -4  12  -3    6.87    1.33
  -4  12  -3    6.83    1.42
  -4  12  -3    6.61    1.04
  -4  12  -3    4.69    1.17
  -4  12  -4    3.41    0.96
  -4  12  -4    4.65    1.20
  -4  12  -4    3.96    1.13
  -4  12  -4    5.08    0.90
  -4  12  -4    1.60    0.76
  -4  12  -5    4.98    1.10
  -4  12  -5    4.62    1.12
  -4  12  -5    4.44    1.17
  -4  12  -5    5.04    1.16
  -4  12  -6   41.11    2.79
  -4  12  -6   36.39    2.83
  -4  12  -6   43.36    3.27
  -4  12  -6   34.71    2.87
  -4  12  -7    5.01    0.99
  -4  12  -7    5.78    1.29
  -4  12  -7    5.69    1.15
  -4  12  -7    7.60    1.26
  -4  12  -8   13.60    1.75
  -4  12  -8   17.29    1.73
   4 -12   8   15.61    1.72
  -4  12  -9   21.20    2.08
  -4  12  -9   21.86    1.84
   4 -12   9   20.08    1.83
  -4  12 -10    8.29    1.25
  -4  12 -10    8.87    1.34
  -4  12 -10    9.40    1.09
   4 -12  10   10.95    1.29
  -4  12 -11   21.98    1.91
  -4  12 -11   22.90    1.97
   4 -12  11   25.18    1.79
  -4  12 -12   27.95    1.94
  -4  12 -12   31.40    2.05
   4 -12  12   27.17    1.75
  -4  12 -13    0.98    0.39
  -4 -13  16    4.01    0.53
  -4 -13  15    7.29    0.86
   4  13 -14   10.88    1.19
  -4  13  14   12.82    1.24
  -4 -13  14   11.63    1.17
  -4  13  13    0.78    0.52
   4  13 -13    0.26    0.42
  -4 -13  13    0.63    0.50
  -4 -13  12   22.07    1.85
  -4  13  12   25.23    2.01
   4  13 -12   20.33    1.92
  -4  13  11   26.45    2.11
  -4 -13  11   22.70    1.93
   4  13 -11   22.01    1.70
   4  13 -11   24.93    2.24
  -4  13  10   23.28    2.12
   4  13 -10   25.82    2.34
  -4 -13  10   27.47    2.18
   4  13 -10   25.74    2.04
   4  13  -9    8.75    1.28
   4  13  -9    8.38    1.39
  -4 -13   9    6.84    1.18
  -4  13   9    5.95    1.17
   4  13  -8   23.82    2.24
  -4 -13   8   19.98    1.96
   4  13  -8   20.41    2.20
  -4  13   8   22.32    2.14
  -4  13   7   24.78    2.27
  -4  13   7   21.02    1.97
  -4 -13   7   20.53    2.00
  -4  13   7   20.34    1.98
   4  13  -7   20.34    2.16
  -4  13   6   64.46    3.91
   4  13  -6   76.76    4.33
  -4 -13   6   69.99    3.86
  -4  13   6   66.72    3.94
  -4  13   6   79.88    3.95
  -4  13   5   -0.15    0.60
  -4  13   5    0.87    0.63
  -4  13   5    0.83    0.50
  -4 -13   5    0.46    0.61
  -4  13   5    1.49    0.89
   4  13  -5    2.10    0.86
  -4  13   4   38.27    2.91
  -4  13   4   40.15    3.15
  -4  13   4   41.68    2.78
   4  13  -4   39.98    3.09
  -4 -13   4   38.59    2.73
  -4  13   4   35.87    2.65
  -4  13   3   11.41    1.54
  -4  13   3   10.26    1.67
  -4  13   3   12.90    1.54
  -4  13   3    9.77    1.48
  -4  13   2   56.71    3.58
  -4  13   2   46.59    3.51
  -4  13   2   52.29    3.44
  -4  13   2   54.52    3.22
  -4  13   1   14.90    1.85
  -4  13   1   10.37    1.39
  -4  13   1   10.97    1.57
  -4  13   0   74.46    4.50
  -4  13   0   88.79    4.17
  -4  13   0   78.34    4.60
  -4  13  -1    7.46    1.37
  -4  13  -1    8.18    1.16
  -4  13  -1    6.86    1.24
  -4  13  -1    6.99    1.36
  -4  13  -2   64.86    3.35
  -4  13  -2   65.32    3.92
  -4  13  -2   61.30    3.84
  -4  13  -3    6.70    1.22
  -4  13  -3    6.60    1.00
  -4  13  -3    5.71    1.21
  -4  13  -3    5.12    1.20
  -4  13  -4   71.21    4.16
  -4  13  -4   74.30    3.42
  -4  13  -4   75.36    4.07
  -4  13  -4   81.49    4.46
  -4  13  -5   10.76    1.48
  -4  13  -5   10.43    1.56
  -4  13  -5   11.07    1.45
  -4  13  -6   29.05    2.51
  -4  13  -6   32.97    2.33
  -4  13  -6   31.16    2.41
  -4  13  -7    2.69    0.76
  -4  13  -7    1.34    0.63
  -4  13  -7    1.42    0.61
  -4  13  -8   43.06    2.59
  -4  13  -8   47.64    3.03
  -4  13  -8   41.08    2.79
  -4  13  -9    5.74    0.83
   4 -13   9    6.74    1.00
   4 -13  10   21.60    1.62
   4 -13  11    0.70    0.39
  -4  13 -12   29.08    1.71
  -4 -14  14   65.72    2.53
  -4  14  13   10.98    1.02
  -4 -14  13    9.99    0.95
  -4  14  12   40.31    2.27
   4  14 -12   42.52    2.48
  -4 -14  12   40.73    2.18
  -4  14  11   11.90    1.27
  -4 -14  11    9.44    1.07
   4  14 -11    9.51    1.22
  -4  14  10   25.66    1.95
   4  14 -10   22.37    1.70
   4  14 -10   23.21    2.00
  -4 -14  10   22.73    1.74
   4  14  -9    3.90    0.88
  -4 -14   9    4.68    0.85
  -4  14   9    4.87    0.92
   4  14  -9    4.81    0.90
   4  14  -8  200.99    7.47
  -4 -14   8  201.00    7.15
  -4  14   8  203.05    7.39
   4  14  -8  207.49    7.80
   4  14  -7   89.94    4.43
  -4  14   7   88.64    4.21
  -4 -14   7   83.30    3.95
   4  14  -7   83.93    4.43
   4  14  -6   15.62    1.80
  -4  14   6   13.74    1.60
   4  14  -6   15.22    1.82
  -4  14   6   19.80    1.78
  -4  14   6   17.54    1.76
  -4 -14   6   14.51    1.51
  -4  14   5    3.70    0.96
  -4  14   5    6.13    1.09
  -4  14   5    5.50    1.02
  -4  14   4  258.14    9.48
  -4  14   4  252.04    9.07
  -4  14   4  273.21    9.02
  -4  14   4  252.50    8.82
  -4  14   3   49.28    3.35
  -4  14   3   48.12    3.01
  -4  14   3   47.84    3.07
  -4  14   3   50.11    2.96
  -4  14   2   87.59    4.06
  -4  14   2   79.94    4.49
  -4  14   2   78.55    4.18
  -4  14   2   78.66    4.13
  -4  14   1   36.13    2.43
  -4  14   1   33.83    2.56
  -4  14   1   32.71    2.62
  -4  14   0   57.38    3.13
  -4  14   0   55.94    3.59
  -4  14   0   57.54    3.39
  -4  14   0   62.18    3.71
  -4  14  -1   20.01    2.03
  -4  14  -1   17.28    1.94
  -4  14  -1   19.09    1.69
  -4  14  -2   92.16    4.63
   4  14   2   87.47    4.72
  -4  14  -2   98.75    4.11
  -4  14  -3   57.73    3.60
  -4  14  -3   68.96    3.71
  -4  14  -3   64.09    3.63
   4  14   3   62.77    3.67
  -4  14  -3   70.39    3.16
  -4  14  -4   26.96    2.25
  -4  14  -4   30.76    2.27
  -4  14  -4   24.18    2.14
  -4  14  -4   26.31    1.71
  -4  14  -5   34.59    2.50
  -4  14  -5   30.30    2.31
  -4  14  -6   11.32    1.40
  -4  14  -6    9.68    1.21
  -4  14  -7   10.29    1.16
  -4  14  -7    7.77    1.18
  -4  14  -8   98.79    3.89
  -4  14  -8   95.57    4.22
  -4  14  -9   46.18    2.54
  -4  14 -10   15.10    1.27
  -4  14 -11    1.46    0.38
   4  15 -10   21.43    1.35
   4  15 -10   23.29    1.73
   4  15  -9   24.91    1.67
   4  15  -8   47.25    2.61
   4  15  -7    8.27    1.17
   4  15  -6    8.72    1.28
   4  15  -5   39.35    2.72
  -4  15   4   18.22    1.60
   4  15  -4   13.61    1.72
  -4  15   3   57.36    2.96
  -4  15   3   49.70    3.17
   4  15  -3   49.80    3.31
  -4  15   2    3.41    0.90
  -4  15   2    4.90    0.89
  -4  15   2    4.50    0.90
  -4  15   1   25.65    1.87
  -4  15   1   26.33    2.11
   4  15  -1   22.33    2.21
  -4  15   0    7.16    1.21
   4  15   0    6.69    1.24
  -4  15   0    7.72    1.03
  -4  15   0    8.11    1.21
  -4  15  -1   28.86    1.89
  -4  15  -1   24.63    2.13
   4  15   1   29.18    2.37
   4  15   2    9.80    1.36
  -4  15  -2    9.84    1.05
  -4  15  -3   10.32    0.98
  -4  15  -3    8.47    1.21
  -4  15  -4    5.42    0.67
  -4  15  -4    8.48    1.14
  -4  15  -5    4.57    0.82
  -4  15  -6   15.80    1.36
   4 -15   6   17.00    1.46
  -4  15  -7    0.61    0.36
   4 -15   7    0.33    0.40
   4  16  -8    9.04    0.90
   4  16  -7   11.86    1.15
   4  16  -6  288.89    9.10
   4  16  -5  193.06    6.80
   4  16  -4   34.64    2.34
   4  16  -3    1.91    0.74
  -4  16   2  192.40    6.41
  -4  16   1   70.91    3.02
   4  16  -1   59.56    3.36
  -4  16   0   91.54    3.55
  -4  16   0   83.89    3.83
   4  16   0   89.69    4.12
  -4  16  -1   60.91    2.65
  -4  16  -1   58.93    3.04
   4  16   1   63.43    3.17
  -4  16  -2   32.76    1.69
  -4  16  -2   31.92    2.08
  -4  16  -4   52.32    2.53
   4 -16   4   47.95    2.44
   4  17  -5   13.62    1.09
   4  17  -4    2.84    0.61
   4  17  -3    7.17    0.89
   4  17  -1   12.69    1.17
   4  17   0    6.47    0.81
  -5   0  20   53.74    3.22
  -5   0  20   62.53    3.53
  -5   0  19    0.33    0.56
  -5   0  19    0.18    0.78
  -5   0  18   26.87    2.47
  -5   0  18   29.32    2.73
  -5   0  17    0.39    0.58
  -5   0  17    0.42    0.75
  -5   0  17   -0.22    0.88
  -5   0  16   85.96    4.75
  -5   0  16   73.36    4.81
  -5   0  16   81.85    4.83
  -5   0  15    0.24    0.77
  -5   0  15    0.22    0.81
  -5   0  15   -0.40    0.77
   5   0 -15   -0.59    0.83
  -5   0  14   31.52    3.09
  -5   0  14   36.21    2.93
  -5   0  14   39.54    3.26
  -5   0  14   34.26    2.80
   5   0 -14   31.67    3.35
  -5   0  13    0.73    0.58
  -5   0  13    0.24    0.79
  -5   0  13    0.22    0.72
  -5   0  13   -0.90    0.90
   5   0 -13   -0.28    0.63
  -5   0  12  154.35    6.46
   5   0 -12  154.61    7.62
  -5   0  12  150.30    7.11
  -5   0  12  141.49    6.41
  -5   0  11   -0.31    0.67
  -5   0  11    0.53    0.58
  -5   0  11   -0.22    0.69
   5   0 -11    0.51    0.57
  -5   0  11    0.53    0.52
  -5   0  10   25.91    2.13
  -5   0  10   22.00    2.15
   5   0 -10   24.16    2.68
  -5   0  10   22.42    1.96
  -5   0  10   23.14    2.40
  -5   0   9   -0.20    0.49
   5   0  -9    0.46    0.65
  -5   0   9    0.13    0.40
  -5   0   9   -0.20    0.60
   5   0  -8  221.91    8.96
  -5   0   8  212.87    8.56
  -5   0   8  215.46    8.58
   5   0  -7    0.42    0.51
  -5   0   7   -0.74    0.62
  -5   0   7    0.19    0.56
   5   0  -6  170.54    7.47
  -5   0   6  171.93    7.22
  -5   0   6  178.64    7.30
   5   0  -5    0.19    0.50
  -5   0   5   -0.18    0.40
  -5   0   5    0.18    0.50
   5   0  -4  182.10    7.51
   5   0  -3    1.04    0.76
   5   0  -2   62.38    3.80
   5   0  -1   -0.17    0.61
   5   0   0  128.45    5.80
   5   0   1    0.34    0.52
   5   0   2    1.93    0.81
   5   0   3    0.72    0.60
   5   0   4  252.20    9.74
   5   0   4  267.69   10.16
   5   0   5   -0.22    0.59
   5   0   5    0.40    0.60
   5   0   6  118.30    5.98
   5   0   6  123.74    6.31
   5   0   7    0.25    0.65
   5   0   7    0.22    0.68
   5   0   8  300.94   11.37
   5   0   8  278.95   11.36
   5   0   9   -0.27    0.80
   5   0  10  169.21    7.90
   5   0  10  170.00    8.21
   5   0  10  166.03    7.80
   5   0  11    0.24    0.60
   5   0  11    0.47    0.63
   5   0  11   -0.54    1.00
   5   0  12   49.43    3.87
   5   0  13   -0.44    0.67
   5   0  14    0.20    0.61
   5   0  14   -0.21    0.67
   5   0  15    0.18    0.50
   5   0  15    0.37    0.56
   5   0  16    0.44    0.46
   5   0  16    1.87    0.73
   5   0  17    0.12    0.54
  -5  -1  21   10.85    1.21
  -5   1  20   11.07    1.44
  -5  -1  20   13.60    1.55
  -5  -1  20   15.85    1.70
  -5  -1  19    7.05    1.19
  -5   1  19    7.65    1.25
  -5  -1  19    6.89    1.35
  -5  -1  18    6.19    1.26
  -5   1  18    6.41    1.27
  -5  -1  18    5.41    1.30
  -5   1  17    7.87    1.38
  -5  -1  17   11.30    1.62
  -5   1  17    5.88    1.38
  -5  -1  17    8.31    1.61
  -5   1  16    3.24    1.16
  -5  -1  16    5.05    1.22
  -5  -1  16    7.04    1.50
  -5  -1  16    5.31    1.43
  -5   1  16    6.64    1.46
  -5   1  15    5.90    1.28
  -5  -1  15    4.24    1.07
  -5  -1  15    5.24    1.24
  -5   1  15    3.39    1.14
   5  -1 -15    3.52    1.22
  -5  -1  15    4.62    1.45
  -5  -1  14   64.67    3.55
  -5  -1  14   68.58    4.62
  -5   1  14   59.58    3.95
  -5  -1  14   65.30    3.99
  -5  -1  14   63.93    4.23
  -5   1  14   67.50    4.34
   5  -1 -14   62.07    4.75
  -5  -1  14   62.40    4.01
  -5  -1  13    1.32    0.59
  -5   1  13   -0.33    0.85
  -5  -1  13    0.39    0.55
  -5  -1  13    0.18    0.50
  -5   1  13    0.56    0.50
  -5  -1  13    0.21    0.64
  -5   1  13    0.44    0.82
   5  -1 -13    2.26    1.10
  -5  -1  13    0.24    0.71
  -5  -1  12   97.34    4.61
  -5   1  12   92.53    4.80
  -5  -1  12   96.74    4.80
  -5  -1  12   94.91    5.17
   5  -1 -12   97.09    5.85
  -5   1  12   91.03    4.72
  -5  -1  12   98.31    5.15
  -5  -1  12  104.33    5.64
  -5   1  11   14.94    1.68
  -5  -1  11   15.99    1.71
  -5  -1  11   13.67    1.93
  -5  -1  11   14.41    1.63
   5  -1 -11   15.62    2.21
  -5  -1  11   12.67    1.73
  -5   1  11   12.72    1.62
  -5   1  10  270.53    9.22
  -5  -1  10  254.69    8.97
  -5   1  10  260.73    9.42
  -5  -1  10  260.63    9.69
   5  -1 -10  272.10   10.66
  -5  -1  10  265.43    9.22
  -5  -1  10  281.85   10.33
  -5  -1   9   79.62    4.47
   5  -1  -9   69.48    4.48
  -5  -1   9   72.10    3.78
  -5  -1   9   62.53    4.11
   5  -1  -8  309.92   11.48
  -5  -1   8  314.09   11.18
  -5  -1   8  304.45   11.08
   5  -1  -7   40.14    3.21
  -5  -1   7   37.94    3.00
  -5   1   7   43.24    3.16
  -5  -1   7   39.96    3.03
   5  -1  -6  161.95    7.23
  -5  -1   6  164.18    7.00
  -5   1   6  160.33    6.97
  -5  -1   6  172.03    7.10
   5  -1  -5   12.49    1.69
  -5   1   5   16.84    1.89
  -5  -1   5   16.39    1.87
  -5  -1   5   17.22    1.87
   5  -1  -4   21.60    2.21
   5  -1  -3    0.70    0.60
   5  -1  -2    2.74    0.86
   5  -1  -1    1.85    0.70
   5  -1   0   10.30    1.46
   5  -1   1    1.71    0.73
   5  -1   2   59.21    3.64
   5  -1   3    4.16    0.98
   5  -1   4  217.34    8.52
   5  -1   4  206.49    8.64
   5  -1   5    5.22    1.21
   5  -1   5    2.43    0.97
   5  -1   6  261.92    9.79
   5  -1   6  224.42    9.69
   5  -1   7    6.51    1.50
   5  -1   7    7.13    1.51
   5  -1   8  184.18    8.35
   5  -1   8  198.87    8.77
   5  -1   9    1.66    0.86
   5  -1   9    0.53    0.84
   5  -1  10   76.09    5.14
   5  -1  10   79.08    5.15
   5   1  10   73.47    4.72
   5  -1  10   75.99    4.86
   5   1  10   88.59    5.34
   5   1  11    5.23    1.35
   5  -1  11    3.55    1.12
   5  -1  11    4.51    1.26
   5   1  11    4.77    1.44
   5  -1  11    4.80    1.44
   5   1  12   28.84    2.87
   5  -1  12   29.53    2.84
   5   1  13    7.46    1.60
   5  -1  13    7.73    1.47
   5  -1  14    9.45    1.60
   5   1  14   11.49    1.74
   5  -1  14    8.94    1.48
   5  -1  15    0.55    0.58
   5   1  15    0.18    0.54
   5  -1  15    0.67    0.59
   5  -1  16   25.48    2.22
   5   1  16   24.36    2.15
   5   1  17    1.64    0.58
   5  -1  17    2.25    0.67
  -5  -2  22   34.49    1.87
  -5  -2  21    8.69    1.07
  -5  -2  20   27.52    2.14
  -5   2  20   27.81    2.22
  -5  -2  20   27.74    2.21
  -5  -2  19    2.95    0.81
  -5   2  19    3.66    0.93
  -5   2  19    1.18    0.72
  -5  -2  19    3.39    0.96
  -5   2  18    5.24    1.10
  -5  -2  18    7.03    1.29
  -5   2  18    7.32    1.40
  -5  -2  18    7.56    1.46
  -5   2  17    0.20    0.48
  -5  -2  17    0.55    0.58
  -5   2  17    0.42    0.75
  -5   2  17    0.21    0.76
  -5  -2  17   -0.43    0.85
  -5   2  16  135.64    6.44
  -5  -2  16  135.46    6.24
  -5   2  16  136.33    6.62
  -5  -2  16  132.97    6.62
  -5   2  16  136.94    6.68
  -5  -2  16  142.90    6.55
   5  -2 -15   26.77    3.07
   5   2 -15   30.64    3.24
  -5   2  15   30.30    2.96
  -5  -2  15   31.59    2.89
  -5   2  15   28.16    2.68
  -5  -2  15   30.63    2.65
  -5  -2  15   32.05    2.45
  -5  -2  14    6.36    1.33
  -5   2  14    6.30    1.12
   5  -2 -14    6.99    1.61
   5   2 -14    7.45    1.66
  -5   2  14    8.81    1.61
  -5  -2  14    5.69    1.30
  -5   2  14    7.33    1.62
  -5  -2  14    6.47    1.51
  -5  -2  14    7.11    1.19
  -5  -2  14    8.19    1.39
  -5   2  14    7.90    1.43
   5  -2 -13   14.49    2.25
   5   2 -13   17.25    2.36
  -5   2  13   14.98    1.69
  -5   2  13   16.70    1.99
  -5  -2  13   16.92    1.90
  -5  -2  13   15.68    2.00
  -5   2  13   20.99    2.39
  -5  -2  13   14.31    2.07
  -5   2  13   18.29    2.33
  -5  -2  13   17.59    2.12
  -5  -2  13   18.74    1.92
  -5   2  12   62.78    3.59
  -5  -2  12   69.49    4.23
   5  -2 -12   65.51    4.70
   5   2 -12   59.52    4.48
  -5   2  12   65.34    3.62
  -5  -2  12   66.05    4.13
  -5   2  12   72.34    4.55
  -5  -2  12   75.55    4.62
  -5   2  12   66.72    3.99
  -5  -2  12   60.76    3.67
  -5  -2  12   63.03    3.72
  -5   2  11    5.34    1.29
  -5  -2  11    6.06    1.43
  -5   2  11    5.49    1.03
  -5  -2  11    6.40    1.10
  -5   2  11    6.27    1.17
   5  -2 -11    5.40    1.47
   5   2 -11    6.61    1.49
  -5   2  11    5.08    0.98
  -5  -2  11    6.08    1.27
  -5  -2  11    6.89    1.17
  -5  -2  10   42.77    2.95
  -5   2  10   44.41    2.79
  -5  -2  10   40.95    3.29
  -5   2  10   44.73    3.36
  -5   2  10   38.16    2.75
  -5  -2  10   40.39    2.69
  -5   2  10   41.00    2.76
  -5  -2  10   39.82    3.12
   5  -2 -10   41.36    3.46
   5   2 -10   42.76    3.50
  -5   2   9   69.07    3.62
  -5  -2   9   68.83    4.29
  -5   2   9   68.36    4.21
  -5   2   9   71.82    4.30
  -5  -2   9   76.91    4.45
  -5  -2   9   72.23    3.91
   5  -2  -9   67.43    4.44
   5   2  -9   72.75    4.57
  -5   2   8   22.64    2.25
  -5  -2   8   22.42    2.25
   5  -2  -8   23.92    2.51
   5   2  -8   24.67    2.48
  -5   2   8   17.63    2.10
  -5  -2   8   21.50    2.27
  -5   2   7   16.01    1.89
  -5  -2   7   11.68    1.66
   5   2  -7   14.97    1.93
   5  -2  -7   11.28    1.74
  -5  -2   7   13.59    1.75
  -5   2   7   14.54    1.77
  -5   2   6   51.07    3.41
  -5  -2   6   53.43    3.50
   5  -2  -6   55.13    3.70
   5   2  -6   50.57    3.58
  -5  -2   6   55.60    3.58
  -5   2   6   49.98    3.43
  -5   2   5   99.13    5.06
  -5  -2   5  108.11    5.20
  -5  -2   5  103.23    5.13
  -5   2   5   98.18    5.03
   5  -2  -5  100.75    5.17
   5   2  -5  112.43    5.40
   5  -2  -4   11.36    1.66
   5   2  -4   10.65    1.62
   5  -2  -3   27.08    2.43
   5   2  -3   28.92    2.48
   5  -2  -2   61.67    3.78
   5   2  -2   68.62    3.93
   5  -2  -1  105.98    5.14
   5   2  -1  102.95    5.14
  -5  -2   0  201.87    8.19
   5  -2   0  203.55    7.98
   5   2   0  216.06    8.09
   5   2   1   36.85    2.83
   5  -2   1   37.43    2.86
  -5   2  -2   46.17    2.97
   5   2   2   49.84    3.28
   5  -2   2   51.32    3.35
   5   2   3   48.69    3.51
   5  -2   3   47.68    3.40
  -5   2  -3   46.84    3.01
  -5   2  -4   10.11    1.37
   5   2   4   12.12    1.67
   5  -2   4   11.02    1.62
   5   2   4   10.81    1.65
   5  -2   4    8.99    1.59
   5  -2   5   16.77    2.18
  -5   2  -5   12.98    1.58
   5   2   5   13.77    1.87
   5  -2   5   14.01    1.88
   5   2   5   12.51    1.82
   5   2   6   19.43    2.32
   5  -2   6   16.53    2.20
  -5   2  -6   19.66    1.93
   5   2   6   17.31    2.15
   5  -2   6   20.97    2.32
   5   2   7   39.37    3.34
   5  -2   7   33.98    3.20
   5   2   7   34.68    3.13
   5  -2   7   35.93    3.14
   5   2   8   56.65    4.26
   5  -2   8   63.97    4.46
   5  -2   9   13.69    2.03
   5   2   9   14.83    2.20
   5  -2   9   14.42    2.21
   5   2  10    3.30    1.11
   5  -2  10    3.68    1.20
   5  -2  10    4.00    1.26
   5   2  10    4.20    1.27
   5  -2  10    5.03    1.43
   5   2  11   39.00    3.48
   5  -2  11   41.84    3.38
   5   2  11   33.19    3.34
   5  -2  11   34.80    3.39
   5  -2  11   35.48    3.33
   5   2  12    8.41    1.62
   5  -2  12    3.92    1.10
   5   2  13   26.51    2.68
   5  -2  13   25.17    2.49
   5   2  14   13.63    1.86
   5  -2  14   11.64    1.65
   5   2  14   17.06    2.06
   5  -2  14   13.99    1.92
   5   2  15   19.25    2.03
   5  -2  15   12.94    1.61
   5   2  15   14.49    1.75
   5  -2  15   15.54    1.83
   5   2  16   12.56    1.51
   5   2  16   12.84    1.52
   5  -2  16   10.67    1.42
  -5  -3  22   33.43    1.80
  -5  -3  20   26.10    2.05
  -5  -3  20   22.48    1.90
  -5   3  19   10.65    1.47
  -5  -3  19   10.41    1.50
  -5  -3  19   12.83    1.54
  -5   3  18   11.25    1.67
  -5  -3  18   13.70    1.80
  -5  -3  18   11.84    1.55
  -5   3  17   43.46    3.30
  -5  -3  17   46.38    3.42
  -5   3  17   41.77    3.21
  -5  -3  17   46.15    3.18
  -5  -3  16   75.40    4.54
  -5   3  16   69.98    4.44
  -5   3  16   64.24    4.15
  -5  -3  16   66.39    4.03
  -5   3  16   72.93    3.81
  -5  -3  16   65.33    3.71
  -5  -3  15   27.53    2.60
   5  -3 -15   22.29    2.75
   5   3 -15   21.09    2.66
  -5   3  15   21.71    2.35
  -5  -3  15   20.07    2.17
  -5   3  15   23.39    2.11
  -5  -3  15   21.15    2.10
  -5  -3  14    1.07    0.77
  -5   3  14    0.95    0.75
  -5  -3  14    1.81    0.93
  -5  -3  14    1.17    0.81
  -5   3  14    1.15    0.90
   5  -3 -14    1.15    0.82
   5   3 -14    1.68    0.98
  -5   3  14    1.24    0.75
  -5  -3  14    0.89    0.67
  -5  -3  14    1.37    0.75
  -5  -3  13   42.02    3.48
  -5   3  13   39.98    3.40
  -5   3  13   37.78    2.81
  -5   3  13   40.93    3.11
  -5  -3  13   42.10    3.02
  -5  -3  13   38.49    3.12
   5  -3 -13   41.26    3.75
   5   3 -13   39.53    3.63
  -5  -3  13   42.84    3.37
  -5  -3  13   44.50    3.09
  -5   3  12  169.34    7.52
  -5  -3  12  166.43    7.47
  -5   3  12  151.25    6.41
  -5  -3  12  161.97    6.96
   5  -3 -12  160.55    7.88
   5   3 -12  150.33    7.63
  -5  -3  12  158.05    6.57
  -5   3  12  151.32    6.73
  -5  -3  12  157.39    6.68
  -5  -3  12  150.88    7.01
  -5  -3  11   11.54    1.55
  -5  -3  11   11.52    1.63
  -5  -3  11    9.44    1.69
  -5   3  11   11.62    1.76
   5  -3 -11   15.38    2.20
   5   3 -11   12.39    1.90
  -5  -3  11   12.91    1.79
  -5   3  11    9.55    1.40
  -5   3  11   11.24    1.45
  -5  -3  10  138.22    6.52
  -5   3  10  145.40    6.61
  -5  -3  10  139.95    6.12
  -5   3  10  133.76    5.82
   5  -3 -10  137.68    6.88
   5   3 -10  133.27    6.83
  -5   3  10  137.11    5.84
  -5   3  10  136.06    5.59
  -5  -3  10  143.60    6.56
   5  -3  -9   16.05    2.14
   5   3  -9   15.09    2.09
  -5   3   9   15.06    1.68
  -5  -3   9   18.56    2.11
  -5  -3   9   17.06    1.87
  -5  -3   9   15.60    1.92
  -5   3   9   16.92    2.02
  -5   3   8  181.23    7.10
  -5  -3   8  188.71    7.83
  -5   3   8  195.58    7.84
  -5   3   8  196.40    7.90
  -5  -3   8  194.60    7.85
   5  -3  -8  195.56    8.14
   5   3  -8  175.49    8.02
  -5  -3   7   28.41    2.56
  -5   3   7   26.88    2.51
  -5   3   7   32.76    2.67
  -5  -3   7   31.55    2.65
   5  -3  -7   30.39    2.71
   5   3  -7   31.20    2.82
  -5   3   6   62.33    3.82
  -5  -3   6   64.71    3.88
  -5   3   6   63.13    3.86
  -5  -3   6   62.77    3.81
   5  -3  -6   60.73    3.88
   5   3  -6   55.45    3.75
  -5   3   5   22.10    2.19
  -5  -3   5   24.54    2.31
  -5   3   5   22.34    2.17
  -5  -3   5   20.58    2.17
   5  -3  -5   25.54    2.39
   5   3  -5   22.98    2.28
   5  -3  -4   34.50    2.74
   5   3  -4   35.53    2.80
  -5   3   4   35.93    2.82
  -5  -3   4   35.67    2.82
   5  -3  -3   51.01    3.32
   5   3  -3   44.46    3.17
  -5   3   3   46.75    3.31
  -5  -3   3   50.69    3.39
   5  -3  -2    9.92    1.44
   5   3  -2    6.16    1.18
  -5  -3   2    8.83    1.52
   5  -3  -1   36.12    2.75
   5   3  -1   39.29    2.84
  -5  -3   1   35.20    2.92
  -5   3   1   33.66    2.83
  -5   3   0    4.45    0.96
   5  -3   0    6.43    1.22
   5   3   0    6.10    1.17
  -5   3   0    7.57    1.37
  -5  -3   0    6.65    1.36
  -5   3  -1   20.71    1.98
   5   3   1   20.41    2.04
   5  -3   1   20.33    2.02
  -5   3  -2   53.68    3.40
   5   3   2   58.55    3.64
   5  -3   2   57.94    3.63
   5   3   3    2.97    1.00
   5  -3   3    2.38    0.89
  -5   3  -3    2.62    0.77
   5   3   3    4.34    1.11
   5  -3   3    2.89    0.94
   5   3   4  119.22    5.87
   5  -3   4  121.82    5.91
  -5   3  -4  105.79    5.23
   5   3   4  112.47    5.62
   5  -3   4  110.41    5.54
   5   3   5    6.78    1.41
   5  -3   5    5.50    1.33
  -5   3  -5    6.74    1.24
   5  -3   5    6.78    1.35
   5   3   5    7.37    1.39
   5   3   6  193.93    8.36
   5  -3   6  189.96    8.31
  -5   3  -6  182.76    7.52
   5   3   6  191.58    8.10
   5  -3   6  188.12    8.08
   5   3   7    7.21    1.54
   5  -3   7    6.29    1.41
   5   3   7    7.05    1.48
   5  -3   7    7.95    1.58
  -5   3  -7    7.41    1.28
  -5   3  -8  132.45    6.05
   5  -3   8  149.63    6.78
   5   3   8  141.17    7.07
   5  -3   8  138.62    7.04
   5  -3   9   11.68    1.77
   5   3   9   11.71    1.93
   5  -3   9   10.02    1.81
  -5   3  -9   10.02    1.45
   5   3  10   39.80    3.54
   5  -3  10   43.28    3.75
   5  -3  10   42.72    3.80
   5  -3  10   47.99    3.53
   5  -3  11    8.26    1.49
   5  -3  12   22.42    2.36
   5  -3  13   30.50    2.62
   5   3  13   26.48    2.64
   5  -3  13   28.28    2.74
   5  -3  14   20.60    2.04
   5   3  14   22.77    2.30
   5  -3  14   20.00    2.18
   5   3  15    0.81    0.54
   5  -3  15    1.81    0.70
   5  -3  16   26.38    2.11
   5   3  16   26.05    2.07
  -5  -4  20    3.35    0.76
  -5  -4  19    1.66    0.64
  -5   4  19    1.40    0.67
  -5  -4  19    0.99    0.60
  -5  -4  18  135.04    5.87
  -5   4  18  138.63    6.05
  -5  -4  18  136.89    6.07
  -5  -4  17   27.02    2.52
  -5   4  17   30.26    2.66
  -5  -4  17   23.67    2.25
  -5   4  17   28.53    2.59
  -5   4  17   26.40    2.15
  -5  -4  16   36.40    2.68
  -5  -4  16   37.90    2.83
  -5   4  16   30.81    2.82
  -5  -4  16   35.82    3.02
  -5   4  16   31.25    2.85
  -5   4  16   32.77    2.54
  -5  -4  15    4.09    1.09
  -5  -4  15    2.93    0.98
  -5   4  15    5.11    1.30
  -5  -4  15    6.20    1.39
  -5   4  15    3.89    1.19
  -5   4  15    4.55    1.06
   5  -4 -14  299.02   12.08
   5   4 -14  300.42   12.02
  -5   4  14  307.63   10.56
  -5  -4  14  309.99   10.75
  -5   4  14  276.03   10.83
  -5   4  14  297.21   11.33
  -5  -4  14  295.34   10.75
  -5   4  14  305.86   11.42
  -5  -4  14  307.35   11.52
  -5  -4  14  297.24   11.29
  -5  -4  14  313.05   10.83
   5  -4 -13   81.04    5.42
   5   4 -13   84.23    5.39
  -5   4  13   86.26    4.56
  -5  -4  13   88.42    4.65
  -5   4  13   78.37    4.66
  -5   4  13   83.81    4.95
  -5  -4  13   89.61    4.76
  -5   4  13  101.69    5.38
  -5  -4  13   91.67    5.20
  -5  -4  13   89.06    5.09
  -5  -4  13   90.09    4.80
   5  -4 -12    7.44    1.59
   5   4 -12    6.47    1.45
  -5  -4  12    7.20    1.41
  -5  -4  12    6.14    1.37
  -5   4  12    5.18    1.34
  -5   4  12    5.26    1.18
  -5  -4  12    5.98    1.24
  -5  -4  12    8.69    1.43
  -5   4  12    7.37    1.30
   5  -4 -11   14.11    2.18
   5   4 -11   16.66    2.30
  -5   4  11   18.10    2.25
  -5  -4  11   20.16    2.07
  -5  -4  11   17.99    2.22
  -5   4  11   17.31    1.91
  -5  -4  11   17.03    2.11
  -5   4  11   19.74    2.00
  -5  -4  11   20.10    2.12
  -5  -4  10   72.45    4.21
   5  -4 -10   73.69    4.76
   5   4 -10   74.30    4.74
  -5  -4  10   76.47    4.15
  -5   4  10   75.23    4.10
  -5   4  10   79.04    4.55
  -5  -4  10   80.96    4.66
  -5  -4   9   41.72    3.06
   5  -4  -9   42.51    3.39
   5   4  -9   44.48    3.51
  -5   4   9   42.78    2.98
  -5   4   9   44.67    3.27
  -5  -4   9   47.37    3.37
  -5  -4   8  156.53    6.85
  -5   4   8  158.11    6.84
   5  -4  -8  161.69    7.14
   5   4  -8  156.06    7.11
  -5   4   8  166.98    6.93
  -5  -4   8  153.85    6.80
  -5   4   8  144.13    6.30
  -5  -4   8  144.73    6.44
  -5  -4   7   43.27    3.18
  -5   4   7   44.14    3.19
   5  -4  -7   48.37    3.39
   5   4  -7   40.54    3.18
  -5   4   7   45.11    3.16
  -5  -4   7   39.38    3.04
  -5   4   6   81.10    4.48
  -5  -4   6   83.59    4.57
   5  -4  -6   87.86    4.73
   5   4  -6   82.03    4.66
  -5  -4   6   89.78    4.63
  -5   4   6   83.18    4.53
  -5  -4   5   13.64    1.74
  -5   4   5   12.88    1.71
   5  -4  -5   11.49    1.61
   5   4  -5   16.45    1.89
  -5   4   5   15.00    1.74
  -5  -4   5   13.80    1.75
  -5  -4   4   84.36    4.62
  -5   4   4   90.55    4.72
   5  -4  -4   91.25    4.66
   5   4  -4   82.11    4.53
  -5   4   4   87.53    4.58
  -5  -4   4   90.01    4.63
   5  -4  -3   18.07    1.94
   5   4  -3   17.64    1.95
  -5   4   3   14.67    1.95
  -5  -4   3   13.85    1.90
  -5   4   2  397.43   13.62
  -5  -4   2  413.58   13.75
   5  -4  -2  435.14   13.70
   5   4  -2  426.97   13.66
  -5   4   1   47.37    3.39
  -5  -4   1   43.95    3.31
   5  -4  -1   49.77    3.28
   5   4  -1   52.21    3.34
  -5   4   0  164.60    6.95
  -5  -4   0  147.26    6.73
   5   4   0  171.77    6.88
   5  -4   0  158.31    6.68
  -5   4   0  156.85    6.63
  -5  -4  -1   32.60    2.83
  -5   4  -1   35.80    2.91
   5   4   1   37.95    2.80
   5  -4   1   35.49    2.73
  -5   4  -1   39.22    2.87
   5   4   2  363.09   12.25
   5  -4   2  365.73   12.24
  -5   4  -2  353.63   12.13
  -5   4  -3   36.56    2.89
   5   4   3   40.60    3.19
   5  -4   3   43.15    3.24
   5   4   3   43.79    3.14
   5  -4   3   39.92    3.04
  -5   4  -4   19.67    2.11
   5   4   4   18.25    2.11
   5  -4   4   22.23    2.35
   5   4   4   21.36    2.23
   5  -4   4   22.21    2.27
   5   4   5    7.34    1.37
   5  -4   5    8.51    1.52
  -5   4  -5   10.19    1.54
   5   4   5   10.22    1.65
   5  -4   5   12.42    1.76
   5   4   6   18.53    2.22
   5  -4   6   20.99    2.31
   5   4   6   17.94    2.26
   5  -4   6   19.18    2.30
   5  -4   6   18.19    1.64
  -5   4  -6   18.81    2.09
  -5   4  -7    7.71    1.35
   5  -4   7    8.07    1.12
   5   4   7    8.97    1.65
   5  -4   7    5.71    1.36
   5  -4   7    8.47    1.44
   5   4   7    6.94    1.44
   5  -4   7    9.10    1.67
   5  -4   8   16.77    2.02
  -5   4  -8   18.81    2.07
   5   4   8   20.91    2.46
   5  -4   8   21.80    2.53
   5  -4   8   17.30    1.62
   5   4   9    8.62    1.63
   5  -4   9    7.20    1.57
   5  -4   9    7.29    1.67
   5  -4   9    7.91    1.11
  -5   4  -9    7.68    1.31
   5  -4   9    4.98    1.14
   5  -4  10    8.62    1.75
   5   4  10    7.33    1.54
   5  -4  10    6.91    1.54
  -5   4 -10    8.19    1.34
   5   4  10    9.64    1.82
   5  -4  10    7.31    1.39
  -5   4 -11    7.50    1.22
   5   4  11    8.64    1.62
   5  -4  11    5.17    1.16
   5   4  12    2.72    1.09
   5  -4  12    3.06    0.89
   5   4  13    2.71    1.00
   5  -4  13    2.12    0.75
   5   4  13    1.17    0.86
   5  -4  13    2.37    1.01
   5   4  14    5.93    1.23
  -5   4 -14    5.63    1.09
   5   4  14    5.33    1.24
   5  -4  14    5.05    1.11
   5  -4  15   24.14    2.11
   5   4  15   23.31    2.06
   5   4  15   24.40    2.18
   5  -4  16    0.34    0.38
  -5  -5  20    6.72    0.93
  -5  -5  19    5.07    0.91
  -5  -5  19    5.19    1.01
  -5  -5  18   48.16    3.08
  -5  -5  18   55.13    3.24
  -5   5  17    5.39    1.05
  -5  -5  17    4.14    1.04
  -5  -5  17    3.80    0.92
  -5   5  17    6.02    1.21
  -5  -5  17    4.86    1.12
   5   5 -17    4.75    1.01
  -5   5  16    5.45    1.13
   5   5 -16    5.33    1.10
  -5  -5  16    6.21    1.15
  -5   5  16    7.76    1.36
  -5  -5  16    5.37    1.18
  -5   5  16    7.39    1.40
  -5  -5  16    7.46    1.26
  -5  -5  15   24.84    2.31
  -5   5  15   31.14    2.76
  -5   5  15   25.43    2.49
  -5  -5  15   21.92    2.34
   5   5 -15   23.72    2.35
  -5   5  15   27.57    2.40
  -5  -5  15   22.61    2.26
  -5  -5  14   91.01    4.73
   5   5 -14   82.45    4.75
   5  -5 -14   83.62    5.42
   5   5 -14   84.35    5.36
  -5   5  14   97.39    4.87
  -5  -5  14   96.91    4.99
  -5   5  14   97.53    5.28
  -5  -5  13   43.22    3.23
  -5  -5  13   39.48    3.22
  -5   5  13   43.23    3.33
   5   5 -13   38.22    3.03
  -5  -5  13   38.16    3.26
   5  -5 -13   37.30    3.46
   5   5 -13   33.36    3.24
  -5   5  13   39.60    2.99
  -5   5  13   39.92    3.27
  -5  -5  13   34.13    2.70
  -5  -5  12   77.52    4.65
  -5   5  12   76.35    4.59
   5   5 -12   76.58    4.44
   5  -5 -12   79.12    5.04
   5   5 -12   72.93    4.84
  -5   5  12   79.04    4.37
  -5  -5  12   69.92    3.98
  -5   5  12   76.10    4.58
  -5  -5  12   74.77    4.38
  -5   5  11   48.02    3.29
   5   5 -11   42.88    3.19
   5  -5 -11   41.91    3.59
   5   5 -11   47.80    3.75
  -5  -5  11   49.95    3.44
  -5   5  11   51.51    3.58
  -5  -5  11   49.86    3.56
  -5   5  10  244.86    9.18
  -5   5  10  258.09    9.54
  -5  -5  10  249.30    9.51
   5  -5 -10  238.92    9.82
   5   5 -10  226.38    9.65
  -5  -5  10  242.92    9.35
  -5  -5  10  254.63    9.74
  -5  -5   9   57.82    4.00
  -5   5   9   62.62    3.77
  -5  -5   9   62.17    3.84
  -5  -5   9   60.76    3.87
  -5   5   9   61.89    3.90
   5  -5  -9   56.50    3.94
   5   5  -9   64.51    4.21
  -5  -5   8  251.78    9.41
  -5   5   8  255.62    9.40
  -5  -5   8  241.94    9.27
   5  -5  -8  249.52    9.66
   5   5  -8  238.79    9.60
  -5   5   8  253.92    9.21
   5  -5  -7   88.09    4.87
   5   5  -7   91.16    4.95
  -5   5   7   92.11    4.81
  -5  -5   7   89.72    4.80
  -5   5   7  101.49    4.99
  -5  -5   7   91.73    4.78
   5  -5  -6  203.68    8.16
   5   5  -6  200.21    8.14
  -5   5   6  205.93    8.06
  -5  -5   6  201.32    8.04
  -5   5   6  210.73    8.09
  -5  -5   6  202.12    8.01
   5  -5  -5   30.31    2.58
   5   5  -5   35.63    2.81
  -5   5   5   28.96    2.52
  -5  -5   5   30.41    2.62
  -5   5   5   30.38    2.53
  -5  -5   5   36.04    2.73
   5  -5  -4   86.82    4.61
   5   5  -4   90.22    4.72
  -5   5   4   92.19    4.73
  -5  -5   4   89.12    4.66
  -5  -5   4   97.19    4.84
  -5   5   4   92.99    4.75
  -5  -5   3   14.97    1.85
   5  -5  -3   16.20    1.92
   5   5  -3   13.12    1.75
  -5   5   3   15.16    1.92
  -5   5   3   16.86    1.86
   5   5  -3   16.27    1.81
  -5  -5   2   80.48    4.45
  -5   5   2   81.77    4.48
   5   5  -2   86.24    4.46
   5  -5  -2   83.49    4.39
   5   5  -2   85.80    4.45
   5  -5  -1    4.28    1.11
   5   5  -1    4.33    1.09
  -5   5   1    5.23    1.11
  -5  -5   1    1.96    0.98
  -5   5   1    4.72    1.18
  -5   5   0   82.03    4.44
   5   5   0   78.66    4.28
   5  -5   0   80.56    4.29
  -5  -5   0   79.20    4.45
  -5   5   0   78.73    4.40
  -5   5  -1   50.26    3.41
   5   5   1   54.86    3.42
   5  -5   1   53.03    3.33
  -5  -5  -1   47.84    3.41
  -5   5  -1   45.30    3.32
  -5   5  -2  149.65    6.69
   5   5   2  155.06    6.59
   5  -5   2  155.64    6.58
   5   5   2  152.62    6.76
   5  -5   2  149.89    6.67
  -5   5  -3   36.20    2.97
   5   5   3   36.02    2.83
   5  -5   3   39.40    2.95
   5   5   3   33.03    2.85
   5  -5   3   40.14    3.10
  -5   5  -4  285.74   10.86
   5   5   4  320.99   11.02
   5  -5   4  309.49   10.86
   5   5   4  290.64   10.98
   5  -5   4  304.20   11.16
  -5   5  -5   61.37    4.10
  -5   5  -5   67.85    3.92
   5   5   5   75.49    4.50
   5  -5   5   74.17    4.54
   5   5   5   69.49    4.22
   5  -5   5   72.29    4.26
  -5   5  -6  259.61    9.02
   5  -5   6  250.62    9.64
   5   5   6  249.27    9.65
  -5   5  -6  255.09    9.72
  -5   5  -6  238.34    9.19
   5   5   6  238.57    9.77
   5  -5   6  247.10    9.88
   5  -5   7   59.77    3.32
   5   5   7   57.92    4.13
   5  -5   7   70.84    4.50
  -5   5  -7   65.14    4.15
   5  -5   7   61.57    3.76
   5  -5   8  182.03    6.79
  -5   5  -8  182.26    7.77
   5  -5   8  180.30    7.37
   5   5   8  177.87    8.05
   5  -5   8  190.91    8.28
   5  -5   9   10.13    1.27
  -5   5  -9   10.75    1.61
   5   5   9   10.45    1.89
   5  -5   9   10.13    1.51
   5   5   9    8.17    1.54
   5  -5   9    7.52    1.53
  -5   5 -10   86.25    4.67
   5   5  10   96.90    5.42
   5  -5  10   85.40    4.55
   5  -5  10   88.55    4.10
  -5   5 -11    2.95    0.87
   5   5  11    1.60    0.92
   5   5  12   37.51    3.02
   5  -5  12   39.48    3.12
  -5   5 -12   40.41    3.07
  -5   5 -12   36.30    2.56
   5   5  12   42.55    3.33
  -5   5 -13   14.14    1.75
   5  -5  13   15.27    1.82
   5   5  13   13.52    1.72
   5   5  13   14.73    1.88
   5  -5  14   28.37    2.35
   5   5  14   34.69    2.68
   5  -5  15   25.89    2.00
   5   5  15   24.42    2.08
  -5  -6  19    1.59    0.58
  -5  -6  18   15.03    1.53
  -5  -6  18   20.37    1.83
  -5   6  17    2.32    0.82
  -5  -6  17    2.23    0.70
  -5  -6  17    2.65    0.81
  -5  -6  17    2.10    0.72
   5   6 -17    3.00    0.80
  -5   6  16   13.99    1.65
  -5  -6  16   13.07    1.60
  -5  -6  16   10.85    1.53
  -5  -6  16   10.86    1.53
  -5   6  16   11.88    1.67
   5   6 -16   11.04    1.55
  -5   6  15    5.26    1.10
  -5  -6  15    7.16    1.31
  -5  -6  15    6.94    1.22
   5   6 -15    5.86    1.16
  -5   6  15    5.40    1.18
  -5  -6  15    4.70    1.04
  -5   6  15    5.18    1.26
  -5   6  14   44.48    3.36
  -5   6  14   47.34    3.33
  -5  -6  14   49.73    3.35
  -5   6  14   46.96    3.26
  -5  -6  14   40.31    3.13
   5   6 -14   38.12    3.10
  -5  -6  13   10.87    1.71
  -5   6  13   10.88    1.73
   5   6 -13    6.95    1.45
   5   6 -13   10.13    1.59
  -5   6  13   10.00    1.55
  -5   6  12   27.03    2.62
  -5  -6  12   28.56    2.70
  -5  -6  12   28.51    2.88
  -5  -6  12   29.41    2.67
   5  -6 -12   32.68    3.06
   5   6 -12   34.38    3.09
   5   6 -12   29.48    2.67
  -5   6  12   31.12    2.66
  -5   6  12   33.05    2.88
   5   6 -11   16.03    1.95
  -5  -6  11   13.59    1.87
  -5  -6  11   16.01    1.96
  -5   6  11   15.81    1.97
   5  -6 -11   13.11    2.01
   5   6 -11   15.14    2.06
  -5  -6  11   19.09    2.27
  -5   6  11   12.94    1.52
  -5   6  11   14.82    1.82
   5   6 -10   15.46    1.90
  -5  -6  10   17.62    2.08
  -5  -6  10   16.03    2.06
  -5   6  10   17.07    1.94
   5  -6 -10   14.51    1.96
   5   6 -10   15.05    2.00
  -5   6  10   15.77    1.91
  -5  -6  10   17.28    2.03
  -5   6   9   24.06    2.32
[truncated: 140,209 more chars]
