# Supplementary material for: Crystal structure of the 1:1 co-crystal 4-(di­methylamino)­pyridin-1-ium 8-hy­droxy­quinoline-5-sulfonate–N,N-di­methyl­pyridin-4-amine
Source: Acta Crystallogr E Crystallogr Commun. 2024 Jul 9;80(Pt 8):840–4. doi: 10.1107/S205698902400642X (PMC11299747; doi:10.1107/S205698902400642X)
Supplement: Supplementary file 2 [file e-80-00840-Isup3.hkl]

data_I                                                                          
_shelx_title ' 230329_mi_01_14_01_autored_a.res in Pc'                          
_shelx_refln_list_code          4                                               
_shelx_F_calc_maximum      277.65                                               
_exptl_crystal_F_000       992.00                                               
_reflns_d_resolution_high  0.7907                                               
                                                                                
loop_                                                                           
 _space_group_symop_operation_xyz                                               
 'x, y, z'                                                                      
 'x, -y, z+1/2'                                                                 
                                                                                
_cell_length_a     8.0003                                                       
_cell_length_b    15.1447                                                       
_cell_length_c    18.9141                                                       
_cell_angle_alpha  90.000                                                       
_cell_angle_beta  100.605                                                       
_cell_angle_gamma  90.000                                                       
                                                                                
_shelx_F_squared_multiplier     1.000                                           
                                                                                
loop_                                                                           
 _refln_index_h                                                                 
 _refln_index_k                                                                 
 _refln_index_l                                                                 
 _refln_F_squared_calc                                                          
 _refln_F_squared_meas                                                          
 _refln_F_squared_sigma                                                         
 _refln_observed_status                                                         
   3   2 -22        109.95         87.82         9.38 o                         
   3   3 -22        668.55        627.09        28.74 o                         
   2   4 -22         16.78         16.01         4.76 o                         
   2   5 -22         64.12         59.42         7.84 o                         
   4   2 -21         38.69         38.18         6.03 o                         
  -1   3 -21          7.95          7.03         3.68 o                         
   0   3 -21        198.48        224.55        15.88 o                         
   3   3 -21        416.71        478.31        25.66 o                         
   4   3 -21         47.87         38.99         6.03 o                         
  -1   4 -21         65.87         82.26         9.04 o                         
   0   4 -21         22.74         26.80         5.63 o                         
   3   4 -21         13.49         21.50         5.63 o                         
   0   5 -21          6.21          2.75         3.15 o                         
   2   5 -21         36.71         26.39         6.16 o                         
   3   5 -21         98.49         72.08         8.98 o                         
   0   6 -21         14.53         10.85         3.89 o                         
   2   6 -21         57.64         57.08         8.57 o                         
   3   6 -21         57.96         57.21         7.70 o                         
   1   7 -21          3.79         11.12         4.09 o                         
   2   7 -21         17.87         18.89         4.89 o                         
   4   2 -20        380.28        368.51        22.31 o                         
   4   3 -20          6.79          4.89         3.62 o                         
  -2   4 -20         81.88         94.79        10.32 o                         
  -1   4 -20        237.19        274.66        19.29 o                         
   0   4 -20        130.72        169.89        14.94 o                         
   3   4 -20        372.95        345.53        23.25 o                         
   4   4 -20         78.36         82.33         9.78 o                         
  -2   5 -20         76.36         59.02         7.84 o                         
  -1   5 -20        277.63        300.52        19.56 o                         
   0   5 -20        145.75        182.08        15.01 o                         
   2   5 -20        432.65        498.34        29.07 o                         
   3   5 -20        170.12        175.71        15.74 o                         
   4   5 -20          4.42          6.16         3.28 o                         
  -1   6 -20          5.32          1.06         2.45 o                         
   0   6 -20          3.17          9.00         2.70 o                         
   2   6 -20         10.23          3.55         3.95 o                         
   3   6 -20         56.80         71.81         9.71 o                         
   4   6 -20        144.48        142.89        11.99 o                         
  -1   7 -20        201.60        203.39         8.99 o                         
   0   7 -20         37.17         34.97         4.30 o                         
   1   7 -20          5.03          9.31         4.29 o                         
   2   7 -20        280.44        250.94        18.62 o                         
   3   7 -20        274.72        232.45        16.68 o                         
  -1   8 -20          0.13          3.55         1.74 o                         
   0   8 -20         70.59         63.31         7.64 o                         
   1   8 -20        309.64        298.30        18.49 o                         
   2   8 -20         14.12         17.42         4.89 o                         
   3   8 -20        336.30        350.56        19.76 o                         
   2   9 -20        259.43        241.50        15.34 o                         
   4   3 -19        187.41        154.34        15.07 o                         
  -3   4 -19        188.08        169.28        13.67 o                         
   1   4 -19          8.31         13.26         4.56 o                         
   4   4 -19        232.10        204.45        17.15 o                         
  -3   5 -19         31.98         20.57         4.96 o                         
  -2   5 -19          4.15          5.29         4.09 o                         
  -1   5 -19         50.66         46.69         8.57 o                         
   0   5 -19         10.07         14.54         5.16 o                         
   1   5 -19        100.35         92.85        10.92 o                         
   3   5 -19        276.60        243.04        19.76 o                         
   4   5 -19        118.27        103.03        11.79 o                         
  -2   6 -19         79.44         68.13         9.04 o                         
  -1   6 -19         43.05         31.56         8.57 o                         
   0   6 -19        169.85        159.30        15.01 o                         
   2   6 -19         33.82         30.55         7.70 o                         
   3   6 -19         28.70         19.09         6.30 o                         
   4   6 -19         16.20         17.42         5.02 o                         
  -2   7 -19         14.68         13.44         3.25 o                         
  -1   7 -19        160.53        159.57        13.87 o                         
   0   7 -19          1.69          0.45         2.22 o                         
   2   7 -19         39.72         32.02         7.23 o                         
   3   7 -19         19.17         11.72         5.02 o                         
   4   7 -19         41.34         41.47         6.97 o                         
  -2   8 -19         16.24         14.00         2.81 o                         
  -1   8 -19        166.24        132.17        11.79 o                         
   0   8 -19         69.18         74.36         8.78 o                         
   1   8 -19          0.35          3.28         3.15 o                         
   2   8 -19         25.35         17.15         5.63 o                         
   3   8 -19         12.19         11.46         4.29 o                         
   4   8 -19         60.11         43.28         6.63 o                         
  -1   9 -19         49.48         55.20         6.30 o                         
   0   9 -19         35.92         26.86         5.09 o                         
   1   9 -19        117.00         88.16        10.18 o                         
   2   9 -19        151.90        151.80        13.46 o                         
   3   9 -19        179.79        144.97        12.59 o                         
  -1  10 -19          1.04          0.40         1.67 o                         
   1  10 -19         17.01         18.22         4.22 o                         
   0  11 -19          7.33          8.64         2.41 o                         
   2   0 -18        437.87        498.07        33.76 o                         
   2   1 -18        408.93        386.26        29.88 o                         
  -4   3 -18        346.70        341.45        19.09 o                         
  -4   4 -18        856.39        784.31        31.89 o                         
   4   4 -18        977.86       1027.69        45.75 o                         
   1   5 -18        114.32        106.85        12.73 o                         
   4   5 -18        177.08        146.84        15.01 o                         
  -2   6 -18        103.08        108.07         8.04 o                         
  -1   6 -18        314.48        310.63        22.11 o                         
   0   6 -18        899.14        884.13        42.54 o                         
   1   6 -18       1002.78       1029.97        44.75 o                         
   3   6 -18        182.94        180.20        18.15 o                         
   4   6 -18        382.98        348.35        23.78 o                         
  -2   7 -18        186.94        162.57         9.52 o                         
  -1   7 -18        208.86        214.21        12.30 o                         
   0   7 -18          8.42          2.93         2.62 o                         
   1   7 -18         79.57         76.90        10.05 o                         
   2   7 -18        229.97        247.12        21.30 o                         
   3   7 -18        212.50        234.33        19.76 o                         
   4   7 -18          1.29          2.28         3.55 o                         
  -2   8 -18         71.67         73.07         5.98 o                         
  -1   8 -18        173.43        154.48        14.20 o                         
   0   8 -18        152.55        136.25         9.71 o                         
   1   8 -18        367.42        385.87        16.76 o                         
   2   8 -18         40.24         24.32         6.83 o                         
   3   8 -18         70.11         74.16        10.72 o                         
  -2   9 -18         88.24         98.69         6.33 o                         
  -1   9 -18        158.77        170.56        13.87 o                         
   0   9 -18        105.98         93.51         8.14 o                         
   1   9 -18          0.58          1.14         2.81 o                         
   2   9 -18        515.30        453.72        27.40 o                         
   3   9 -18        614.20        587.03        30.48 o                         
   4   9 -18         15.13         18.02         4.89 o                         
  -2  10 -18         95.36         84.54         6.90 o                         
  -1  10 -18         30.29         29.74         5.29 o                         
   0  10 -18        160.16        155.88        11.99 o                         
   3  10 -18         61.56         50.24         7.70 o                         
  -1  11 -18        259.24        280.69        14.40 o                         
   1  11 -18         73.28         68.87         7.84 o                         
   3  11 -18        224.75        196.35        13.26 o                         
   0  12 -18        228.19        258.65        13.06 o                         
   4   1 -17         26.03         15.14         7.64 o                         
   3   2 -17        363.73        351.14        20.21 o                         
   2   3 -17        119.66        120.02        11.58 o                         
   3   3 -17        543.84        496.75        24.47 o                         
  -4   4 -17        185.75        181.07        15.14 o                         
   2   4 -17        128.99        120.09        11.56 o                         
   4   4 -17        218.23        186.50        18.09 o                         
  -4   5 -17         59.49         61.30         8.31 o                         
   4   5 -17        128.55        111.00        13.80 o                         
   5   5 -17         35.31         31.82         6.77 o                         
  -4   6 -17          5.28          6.36         3.48 o                         
  -3   6 -17        330.32        284.10        16.48 o                         
  -2   6 -17        169.90        147.78        15.61 o                         
   0   6 -17        673.56        693.54        37.05 o                         
   1   6 -17          7.53         10.58         5.16 o                         
   3   6 -17        241.93        218.59        20.50 o                         
   4   6 -17        180.28        167.34        17.15 o                         
   5   6 -17         15.48         20.10         5.36 o                         
  -3   7 -17         29.01         35.24         5.56 o                         
  -2   7 -17          1.11          8.91         4.96 o                         
  -1   7 -17         86.77         78.92         7.98 o                         
   0   7 -17        116.37        117.77        14.07 o                         
   1   7 -17        160.45        138.20        14.60 o                         
   2   7 -17         75.37         51.98        10.32 o                         
   3   7 -17         71.35         70.61        11.59 o                         
   4   7 -17         67.82         59.22         9.85 o                         
   5   7 -17        196.18        186.43        14.80 o                         
  -3   8 -17         32.00         39.99         5.56 o                         
  -2   8 -17          2.61          2.28         3.01 o                         
  -1   8 -17         31.45         31.85         5.12 o                         
   0   8 -17        207.71        189.04        12.36 o                         
   1   8 -17        459.82        383.84        17.96 o                         
   2   8 -17        534.87        490.70        31.62 o                         
   3   8 -17         41.47         46.22         9.58 o                         
   4   8 -17         85.77         75.16        10.58 o                         
   5   8 -17          9.05          8.71         3.48 o                         
  -3   9 -17         56.33         56.07         6.03 o                         
  -2   9 -17        148.85        160.21        20.10 o                         
  -1   9 -17         60.77         63.04         9.24 o                         
   0   9 -17         48.53         55.36         6.39 o                         
   1   9 -17         46.86         42.92         5.69 o                         
   2   9 -17         90.36         94.59        12.86 o                         
   3   9 -17        139.03        144.43        15.07 o                         
   4   9 -17        115.58         99.95        11.52 o                         
  -2  10 -17        105.01        123.80        11.89 o                         
  -1  10 -17        184.64        174.31        14.20 o                         
   0  10 -17         88.02         82.46         7.08 o                         
   1  10 -17        157.84        141.22        14.70 o                         
   3  10 -17         36.23         32.82         7.03 o                         
   4  10 -17         20.68         20.97         5.23 o                         
  -2  11 -17         80.38         82.67         7.37 o                         
  -1  11 -17          1.58          1.47         2.55 o                         
   0  11 -17          2.42          0.74         2.14 o                         
   1  11 -17        105.80         79.52         9.65 o                         
   3  11 -17         87.60         64.78         8.64 o                         
   4  11 -17          8.53         13.13         3.75 o                         
  -1  12 -17         81.13         99.55         8.37 o                         
   1  12 -17         50.09         35.04         5.49 o                         
   0  13 -17         27.37         32.49         4.22 o                         
  -6   0 -16        513.27        483.26        21.10 o                         
  -2   0 -16        503.65        487.55        33.83 o                         
   3   0 -16       1052.88       1011.81        52.32 o                         
   4   0 -16       1199.69       1155.97        58.35 o                         
  -6   1 -16        112.84         97.20         8.11 o                         
  -2   1 -16        630.46        630.77        38.65 o                         
   3   1 -16         86.18         71.54        12.86 o                         
   4   1 -16        213.12        231.18        22.84 o                         
  -6   2 -16        440.56        329.89        10.82 o                         
  -2   2 -16        684.83        752.77        30.13 o                         
   3   2 -16        334.45        316.36        28.10 o                         
   4   2 -16        691.76        626.71        28.08 o                         
   3   3 -16       3555.87       3446.26        86.16 o                         
   4   3 -16         85.33         76.70         9.47 o                         
   2   4 -16        116.53        116.20        15.54 o                         
   3   4 -16        692.10        672.29        28.59 o                         
   4   4 -16        172.24        147.67        11.67 o                         
  -4   5 -16        142.69        149.45        14.40 o                         
  -3   5 -16         69.58         58.15         8.31 o                         
   2   5 -16        368.24        440.92        21.78 o                         
   3   5 -16        392.81        395.51        30.68 o                         
   4   5 -16        125.96        112.01        14.13 o                         
   5   5 -16         48.86         35.71         7.37 o                         
  -4   6 -16         45.58         56.61         8.44 o                         
  -3   6 -16        595.78        604.31        29.34 o                         
   1   6 -16        246.55        253.56        20.90 o                         
   2   6 -16         54.85         52.05         9.85 o                         
   3   6 -16        122.02        127.95        16.21 o                         
   4   6 -16        367.19        377.22        26.59 o                         
   5   6 -16         77.18         73.96        10.38 o                         
  -4   7 -16        112.46        115.69        11.39 o                         
  -3   7 -16         82.27         70.94         9.18 o                         
  -2   7 -16        273.17        244.11        20.83 o                         
  -1   7 -16        297.80        339.03        24.72 o                         
   0   7 -16        462.09        474.29        30.41 o                         
   1   7 -16        114.19        107.45        13.73 o                         
   2   7 -16       1375.22       1259.07        59.15 o                         
   3   7 -16        359.33        371.32        27.87 o                         
   4   7 -16         29.17         29.21         7.64 o                         
   5   7 -16        213.25        216.98        17.15 o                         
  -4   8 -16         64.29         52.09         7.13 o                         
  -3   8 -16        260.16        280.08        17.89 o                         
  -2   8 -16        102.08        104.91        13.26 o                         
  -1   8 -16        127.58        105.93         9.45 o                         
   0   8 -16        242.62        258.92        15.32 o                         
   1   8 -16        935.35        960.63        44.08 o                         
   2   8 -16         91.67         71.88        12.33 o                         
   3   8 -16        137.52        142.08        16.41 o                         
   4   8 -16        474.35        479.58        29.48 o                         
   5   8 -16        266.35        248.67        17.89 o                         
  -3   9 -16         49.25         55.40         7.50 o                         
  -2   9 -16        757.51        731.53        35.64 o                         
  -1   9 -16        257.49        231.91        13.21 o                         
   0   9 -16         15.09         11.28         5.29 o                         
   1   9 -16         23.98         21.67         4.54 o                         
   2   9 -16        625.36        516.69        32.42 o                         
   3   9 -16        492.43        424.18        28.47 o                         
   4   9 -16         11.14         18.76         6.03 o                         
   5   9 -16        199.78        193.60        14.47 o                         
  -3  10 -16        362.59        388.41        18.96 o                         
  -2  10 -16         86.38         94.03         7.55 o                         
  -1  10 -16        134.80        115.09        12.80 o                         
   0  10 -16        847.11        863.57        29.17 o                         
   1  10 -16        784.31        658.77        24.03 o                         
   2  10 -16        425.72        411.25        27.53 o                         
   3  10 -16        290.75        266.08        21.10 o                         
   4  10 -16       2376.37       2384.96        80.99 o                         
   5  10 -16          5.94          6.50         2.95 o                         
  -3  11 -16        203.52        186.63        10.79 o                         
  -2  11 -16        170.98        166.17         9.03 o                         
  -1  11 -16        204.57        206.13        15.61 o                         
   0  11 -16         36.59         25.18         4.32 o                         
   1  11 -16         18.15         18.02         3.52 o                         
   3  11 -16        170.40        148.72        14.34 o                         
   4  11 -16        324.42        324.10        19.56 o                         
  -2  12 -16        199.98        206.73        12.39 o                         
  -1  12 -16         52.77         60.87         5.35 o                         
   0  12 -16        220.60        225.22        14.80 o                         
   1  12 -16        204.68        174.91        14.07 o                         
   3  12 -16        158.51        131.10        11.92 o                         
   2  13 -16        213.98        187.77        12.73 o                         
  -3   1 -15         41.29         49.44        10.58 o                         
   3   1 -15         66.55         67.32        12.26 o                         
   4   1 -15         61.48         45.75        10.79 o                         
   5   1 -15         27.93         23.58         8.17 o                         
   3   2 -15       1689.55       1650.50        49.61 o                         
   4   2 -15        261.61        267.68        17.43 o                         
   5   2 -15        195.82        192.47        14.93 o                         
  -6   3 -15         20.63         23.49         3.27 o                         
  -2   3 -15         67.27         51.67         7.81 o                         
   3   3 -15        424.99        452.23        22.40 o                         
   4   3 -15       1038.38        970.27        44.28 o                         
   5   3 -15        145.14        145.28        12.81 o                         
  -6   4 -15        150.83        100.48         7.70 o                         
  -3   4 -15        220.41        217.45        17.02 o                         
  -2   4 -15         37.96         33.77         6.30 o                         
   3   4 -15        240.01        188.55        14.40 o                         
   4   4 -15       1076.30       1043.83        37.33 o                         
  -3   5 -15        129.89        115.62        12.73 o                         
  -2   5 -15        209.31        185.57        20.53 o                         
   2   5 -15        139.29        135.90        13.70 o                         
   3   5 -15        759.04        749.28        29.09 o                         
   4   5 -15        431.05        391.00        16.88 o                         
   5   5 -15        168.33        158.90        15.74 o                         
  -4   6 -15        166.00        163.42        11.86 o                         
  -3   6 -15         51.02         50.58         8.84 o                         
   1   6 -15        238.15        228.23        20.16 o                         
   2   6 -15         66.61         71.64         8.30 o                         
   3   6 -15        374.74        335.93        15.19 o                         
   4   6 -15         60.00         45.55        10.05 o                         
   5   6 -15         42.61         39.26         7.77 o                         
  -4   7 -15        239.24        246.94        12.06 o                         
  -3   7 -15          0.05         -3.48         3.68 o                         
  -2   7 -15          2.17          3.15         4.15 o                         
  -1   7 -15        377.13        367.51        26.86 o                         
   0   7 -15         45.23         50.78        10.05 o                         
   1   7 -15        392.62        373.07        26.19 o                         
   3   7 -15         11.35         10.38         6.03 o                         
   4   7 -15         37.73         26.46         7.57 o                         
   5   7 -15        144.01        142.82        14.54 o                         
  -4   8 -15        233.06        230.65        11.07 o                         
  -3   8 -15          2.11          1.14         3.68 o                         
  -2   8 -15        283.54        283.10        22.98 o                         
  -1   8 -15       1005.49        989.04        33.21 o                         
   0   8 -15         37.25         26.42         5.30 o                         
   1   8 -15         15.09         28.94         7.70 o                         
   2   8 -15         27.78         31.89         8.78 o                         
   3   8 -15        122.43        116.09        15.54 o                         
   4   8 -15          6.77         15.07         6.43 o                         
   5   8 -15        203.22        172.97        15.61 o                         
  -4   9 -15         29.52         32.95         6.70 o                         
  -3   9 -15        101.86        113.68        12.06 o                         
  -2   9 -15         25.58         26.46         7.30 o                         
  -1   9 -15         43.91         42.41         6.08 o                         
   0   9 -15         57.99         56.00         9.24 o                         
   1   9 -15          9.50         13.49         4.06 o                         
   2   9 -15         94.22         87.09        13.53 o                         
   3   9 -15        390.11        380.10        27.67 o                         
   4   9 -15         28.16         25.32         7.37 o                         
   5   9 -15         56.15         51.72         7.84 o                         
  -4  10 -15          8.66         10.79         2.81 o                         
  -3  10 -15         13.14         15.54         4.82 o                         
  -2  10 -15        128.71        120.78        13.46 o                         
  -1  10 -15          4.71         16.14         6.03 o                         
   0  10 -15        215.16        181.23        13.20 o                         
   1  10 -15        114.45         93.10        11.32 o                         
   2  10 -15        730.28        697.09        39.79 o                         
   3  10 -15        226.51        212.36        19.83 o                         
   4  10 -15        250.55        244.31        19.49 o                         
   5  10 -15        107.08         87.29         9.38 o                         
  -3  11 -15        199.13        200.44         9.68 o                         
  -2  11 -15        379.04        380.74        15.80 o                         
  -1  11 -15          7.01         11.52         4.89 o                         
   0  11 -15         12.06          8.44         4.09 o                         
   1  11 -15         16.96         17.95         4.17 o                         
   3  11 -15        137.36        116.76        13.87 o                         
   4  11 -15         37.08         37.58         7.17 o                         
   5  11 -15         50.98         41.06         5.69 o                         
  -3  12 -15        115.68        129.49         8.98 o                         
  -2  12 -15          8.05          7.32         2.28 o                         
  -1  12 -15         47.86         37.98         6.70 o                         
   0  12 -15         47.84         44.25         6.00 o                         
   1  12 -15         22.27         23.25         3.90 o                         
   3  12 -15        192.43        172.57        15.21 o                         
   4  12 -15         82.04         69.80         8.37 o                         
  -1  13 -15          6.84          6.83         3.08 o                         
   0  13 -15         20.34         15.88         4.15 o                         
   1  13 -15         18.09         23.78         5.43 o                         
   2  13 -15          8.96          0.87         2.75 o                         
   3  13 -15        131.33        133.78        11.25 o                         
  -1  14 -15        121.55        131.57         8.64 o                         
   0  14 -15        248.02        240.36        13.20 o                         
  -3   0 -14         25.37         35.30         9.18 o                         
   3   0 -14         28.66         35.17         8.78 o                         
   4   0 -14        323.40        319.00        26.53 o                         
   5   0 -14        223.67        212.16        22.44 o                         
  -3   1 -14         30.80         29.41         8.84 o                         
   3   1 -14       1246.15       1122.61        53.79 o                         
   4   1 -14        181.71        158.23        18.96 o                         
   5   1 -14        437.41        415.80        31.82 o                         
  -3   2 -14        281.56        301.45        18.33 o                         
   3   2 -14       1055.48       1030.64        35.76 o                         
   4   2 -14        106.03        109.42        11.08 o                         
   5   2 -14         56.50         48.37         7.74 o                         
  -3   3 -14       1212.17       1192.84        40.02 o                         
   3   3 -14        350.96        354.48        19.23 o                         
   4   3 -14        319.35        321.48        18.93 o                         
   5   3 -14          8.19          9.32         4.21 o                         
  -6   4 -14         70.42         61.16         7.64 o                         
  -5   4 -14         36.43         37.72         7.30 o                         
  -3   4 -14        893.37        925.63        33.42 o                         
  -2   4 -14        290.65        254.85        18.82 o                         
   3   4 -14        144.60        167.63        28.00 o                         
   4   4 -14       2199.77       2209.24        60.84 o                         
   5   4 -14       2061.85       2007.85        57.08 o                         
  -6   5 -14         11.99         12.19         3.01 o                         
  -4   5 -14         74.16         79.65         9.98 o                         
  -2   5 -14       1051.91        966.15        33.51 o                         
   2   5 -14       1278.79       1255.86        39.14 o                         
   3   5 -14        897.29        822.88        30.95 o                         
   4   5 -14         71.74         63.50         8.35 o                         
   5   5 -14        620.22        558.65        19.91 o                         
  -4   6 -14        134.92        123.06         9.50 o                         
  -2   6 -14        150.07        138.40        15.61 o                         
   2   6 -14        550.08        497.32        17.41 o                         
   3   6 -14        115.80        101.73         9.84 o                         
   4   6 -14        374.66        349.18        15.48 o                         
   5   6 -14        305.66        255.36        20.77 o                         
  -5   7 -14         96.74         97.00         7.90 o                         
  -4   7 -14        107.24        104.05         8.58 o                         
  -2   7 -14        731.29        677.00        36.17 o                         
   0   7 -14         23.09         28.94         7.77 o                         
   1   7 -14         46.99         43.21         9.18 o                         
   2   7 -14        185.36        208.61        17.75 o                         
   3   7 -14        548.12        541.95        34.90 o                         
   4   7 -14         37.81         40.19         9.31 o                         
   5   7 -14        224.51        188.37        17.62 o                         
  -4   8 -14        372.78        392.31        16.49 o                         
  -3   8 -14        260.13        264.81        20.57 o                         
  -2   8 -14        283.88        296.50        24.25 o                         
  -1   8 -14        478.33        428.48        21.02 o                         
   0   8 -14        521.15        456.18        22.26 o                         
   1   8 -14       1113.44       1064.33        50.04 o                         
   2   8 -14        158.58        157.26        11.78 o                         
   3   8 -14        223.33        204.92        20.70 o                         
   4   8 -14        273.26        230.24        21.03 o                         
   5   8 -14          5.55          8.78         4.56 o                         
  -4   9 -14        303.30        299.02        17.65 o                         
  -3   9 -14        165.01        159.88        11.28 o                         
  -2   9 -14        399.80        406.63        28.40 o                         
  -1   9 -14        410.44        396.68        19.64 o                         
   0   9 -14        138.55        137.11        14.03 o                         
   1   9 -14         81.76         82.20         9.14 o                         
   2   9 -14        986.15        888.84        31.13 o                         
   3   9 -14        687.83        669.09        39.72 o                         
   4   9 -14        255.13        275.39        22.44 o                         
   5   9 -14        324.78        329.25        21.84 o                         
  -4  10 -14        774.70        838.16        34.40 o                         
  -3  10 -14         93.11         97.00        12.96 o                         
  -2  10 -14        239.64        243.51        20.57 o                         
  -1  10 -14         83.18         87.04         8.74 o                         
   0  10 -14        505.77        531.82        25.29 o                         
   1  10 -14        302.22        275.05        24.85 o                         
   2  10 -14         27.35         40.34         5.93 o                         
   3  10 -14         95.03         90.24        13.93 o                         
   4  10 -14       1198.90       1224.91        53.73 o                         
   5  10 -14          1.09          4.82         3.89 o                         
  -4  11 -14          4.26          4.82         2.55 o                         
  -3  11 -14        285.49        267.65        15.61 o                         
  -2  11 -14        613.06        609.61        32.29 o                         
  -1  11 -14        282.31        262.00        21.10 o                         
   0  11 -14        103.71        109.54         9.59 o                         
   1  11 -14         73.57         76.40         7.96 o                         
   3  11 -14        543.18        491.90        31.28 o                         
   4  11 -14        335.53        335.42        22.44 o                         
  -3  12 -14          9.48         12.01         2.70 o                         
  -2  12 -14        509.62        513.73        18.90 o                         
  -1  12 -14         48.90         34.90         7.23 o                         
   0  12 -14        351.97        365.67        16.53 o                         
   1  12 -14        430.20        430.81        18.24 o                         
   3  12 -14         57.68         61.03         9.78 o                         
   4  12 -14        227.60        213.29        16.21 o                         
  -3  13 -14        299.45        317.93        14.94 o                         
  -2  13 -14        144.38        123.39        10.58 o                         
  -1  13 -14        691.02        689.17        66.59 o                         
   0  13 -14        173.79        158.63        13.40 o                         
   1  13 -14        207.80        177.39        15.07 o                         
   3  13 -14        451.40        418.22        23.38 o                         
   4  13 -14         83.99         72.88         7.97 o                         
  -2  14 -14        317.85        322.96        14.94 o                         
  -1  14 -14        141.05        140.68        10.58 o                         
   0  14 -14        164.95        152.00        11.52 o                         
   1  14 -14        646.63        559.23        24.99 o                         
   2  14 -14         17.27         13.40         3.89 o                         
   3  14 -14         94.27         82.93         8.24 o                         
  -7   1 -13        105.69         85.88         8.44 o                         
  -4   1 -13         25.64         13.13         6.83 o                         
  -3   1 -13        137.94        147.51        17.48 o                         
   3   1 -13        781.26        705.67        38.85 o                         
   4   1 -13         16.42         13.93         6.77 o                         
   5   1 -13          5.06         15.14         7.37 o                         
   6   1 -13        467.51        475.36        33.49 o                         
  -7   2 -13         39.22         47.36         4.29 o                         
  -4   2 -13          0.92         -0.81         4.56 o                         
  -3   2 -13         71.92         72.54         8.67 o                         
   3   2 -13        302.86        311.10        17.14 o                         
   4   2 -13         77.83         69.51         8.80 o                         
   5   2 -13        131.25        106.68        10.91 o                         
   6   2 -13         65.83         93.89        10.66 o                         
  -7   3 -13        194.02        165.13        10.32 o                         
  -4   3 -13        236.87        232.66        16.20 o                         
  -3   3 -13        732.34        796.92        53.46 o                         
   3   3 -13       1112.12       1109.99        36.40 o                         
   4   3 -13         10.88          7.17         7.07 o                         
   5   3 -13        262.15        270.54        17.47 o                         
   6   3 -13        128.69        128.86        12.05 o                         
  -4   4 -13        224.71        247.06        18.29 o                         
  -3   4 -13        573.92        576.41        25.24 o                         
  -2   4 -13         52.49         50.78        10.25 o                         
   3   4 -13         32.27         39.70        13.16 o                         
   4   4 -13        964.21        933.85        33.81 o                         
   5   4 -13        584.25        553.83        25.60 o                         
  -6   5 -13         43.16         30.82         5.90 o                         
  -5   5 -13        107.06         94.72        11.72 o                         
  -4   5 -13         16.44         23.18         6.03 o                         
  -3   5 -13        761.10        705.11        28.11 o                         
  -2   5 -13          1.37          0.09         2.55 o                         
   2   5 -13        228.72        203.46        10.44 o                         
   3   5 -13        629.68        646.62        25.96 o                         
   4   5 -13         28.15         19.22         3.91 o                         
   5   5 -13        280.42        244.30        12.49 o                         
  -5   6 -13          8.71         10.13         5.49 o                         
  -4   6 -13         50.34         47.79         9.08 o                         
  -3   6 -13          3.89          7.57         4.29 o                         
  -2   6 -13         89.04         86.29         8.82 o                         
   2   6 -13         63.20         54.14         5.47 o                         
   3   6 -13          4.14          7.16         3.81 o                         
   4   6 -13         40.53         47.68         5.58 o                         
   5   6 -13         62.93         58.23        10.65 o                         
  -5   7 -13         41.41         37.58         6.36 o                         
  -4   7 -13         81.62        100.92        14.34 o                         
  -3   7 -13          2.75          1.67         4.15 o                         
  -1   7 -13        310.07        300.11        22.44 o                         
   0   7 -13         53.77         50.85        10.05 o                         
   1   7 -13        499.59        551.66        32.49 o                         
   2   7 -13         39.84         34.28         5.43 o                         
   3   7 -13          8.19          4.59         3.01 o                         
   4   7 -13         80.64         53.46        10.38 o                         
   5   7 -13         39.93         48.97         9.24 o                         
  -5   8 -13         10.98          4.22         3.35 o                         
  -4   8 -13        198.53        209.47        15.04 o                         
  -3   8 -13         24.41         18.22         7.10 o                         
  -2   8 -13        120.41         89.44         9.14 o                         
  -1   8 -13         59.22         74.52         9.02 o                         
   0   8 -13        324.77        319.51        18.35 o                         
   1   8 -13        598.42        513.88        32.29 o                         
   2   8 -13         90.74         87.39         8.99 o                         
   3   8 -13        134.50        106.85        15.41 o                         
   4   8 -13        175.94        150.12        17.55 o                         
   5   8 -13         41.70         42.20         8.51 o                         
  -5   9 -13        132.33        139.34        10.45 o                         
  -4   9 -13         75.85         91.75         9.78 o                         
  -3   9 -13         26.79         29.10         5.42 o                         
  -2   9 -13         13.23         15.34         6.43 o                         
  -1   9 -13        215.85        217.66        14.68 o                         
   0   9 -13        100.50        116.34        11.06 o                         
   1   9 -13         90.12        104.28        11.22 o                         
   2   9 -13        115.32        115.02        10.22 o                         
   3   9 -13        193.33        184.82        19.69 o                         
   4   9 -13        162.77        153.54        17.42 o                         
   5   9 -13          6.05          4.96         3.95 o                         
  -5  10 -13         44.24         46.29         5.29 o                         
  -4  10 -13         82.64         90.90         7.27 o                         
  -3  10 -13         63.30         67.99         7.52 o                         
  -2  10 -13        229.82        244.91        21.77 o                         
  -1  10 -13         35.55         41.13         8.91 o                         
   0  10 -13         48.38         47.20         7.23 o                         
   1  10 -13         85.81         78.07         8.93 o                         
   2  10 -13        322.86        315.86        17.17 o                         
   3  10 -13         46.93         43.41        10.25 o                         
   4  10 -13         20.01         12.06         5.69 o                         
   5  10 -13         40.28         45.42         7.90 o                         
  -4  11 -13         78.41         78.05         6.04 o                         
  -3  11 -13        104.30        111.29         8.69 o                         
  -2  11 -13        189.77        194.40        18.29 o                         
  -1  11 -13         39.62         40.01         5.99 o                         
   0  11 -13         38.54         36.27         7.47 o                         
   1  11 -13         40.38         47.21         7.21 o                         
   3  11 -13         41.62         59.82        11.05 o                         
   4  11 -13         12.77         14.60         5.63 o                         
   5  11 -13         23.18         15.34         4.56 o                         
  -4  12 -13          7.41          6.56         2.61 o                         
  -3  12 -13         41.35         46.21         5.28 o                         
  -2  12 -13          9.82         15.34         5.16 o                         
  -1  12 -13         99.46        101.29        13.00 o                         
   0  12 -13        166.44        190.50        14.40 o                         
   1  12 -13         64.30         68.52        12.66 o                         
   3  12 -13         26.97         20.97         6.77 o                         
   4  12 -13        129.28        124.33        13.06 o                         
   5  12 -13         24.44         17.55         4.22 o                         
  -3  13 -13         25.47         26.13         4.76 o                         
  -2  13 -13         99.72        104.50        10.99 o                         
  -1  13 -13         72.45         64.24         9.38 o                         
   0  13 -13        107.95         92.61         7.86 o                         
   1  13 -13         20.50         21.52         4.31 o                         
   3  13 -13          6.70         14.60         5.02 o                         
   4  13 -13          2.83          1.74         2.81 o                         
  -2  14 -13         42.36         52.05         6.50 o                         
  -1  14 -13        140.72        160.96        24.32 o                         
   0  14 -13        137.02        136.59         8.78 o                         
   1  14 -13         15.38         16.81         5.02 o                         
   2  14 -13          9.75          7.37         3.62 o                         
   3  14 -13         21.51         28.67         5.69 o                         
   1  15 -13        382.91        388.54        15.94 o                         
   2  15 -13         24.28         18.76         4.02 o                         
  -7   0 -12        696.83        769.98        32.49 o                         
  -4   0 -12        653.82        693.74        40.60 o                         
  -3   0 -12        875.85        882.86        46.02 o                         
   3   0 -12        631.55        550.79        32.36 o                         
   4   0 -12        723.40        702.25        38.85 o                         
   5   0 -12       1008.31       1035.73        51.05 o                         
   6   0 -12        373.49        353.24        28.94 o                         
  -7   1 -12        440.09        454.52        23.45 o                         
  -4   1 -12          1.12          3.75         5.02 o                         
  -3   1 -12         21.80         22.24         7.50 o                         
   3   1 -12         32.85         28.34         7.57 o                         
   4   1 -12        136.90        121.25        15.68 o                         
   5   1 -12        647.81        650.40        39.19 o                         
   6   1 -12       1940.61       1780.18        76.23 o                         
  -7   2 -12        271.78        266.70        11.82 o                         
  -4   2 -12         76.47         82.09        10.79 o                         
  -3   2 -12        968.38        937.24        33.77 o                         
   3   2 -12        660.78        672.94        26.19 o                         
   4   2 -12       1627.64       1563.73        46.30 o                         
   5   2 -12        448.91        418.79        21.72 o                         
   6   2 -12       1480.61       1416.01        45.75 o                         
  -7   3 -12         54.27         50.91         4.86 o                         
  -4   3 -12        289.12        256.33        16.92 o                         
  -3   3 -12        214.03        188.90        13.97 o                         
   3   3 -12       1765.26       1709.15        47.18 o                         
   4   3 -12        438.79        435.79        21.24 o                         
   5   3 -12       1061.71       1041.31        36.72 o                         
   6   3 -12        590.11        556.68        25.81 o                         
  -7   4 -12        383.05        383.85        18.02 o                         
  -4   4 -12        226.79        205.54        11.20 o                         
  -3   4 -12        961.43        892.96        32.75 o                         
   3   4 -12       2237.45       2250.98        57.43 o                         
   4   4 -12        151.61        156.74        12.20 o                         
   5   4 -12         50.24         46.52         7.18 o                         
   6   4 -12         20.97         28.43         5.89 o                         
  -5   5 -12        264.44        255.19        13.77 o                         
  -4   5 -12        148.44        157.64        11.72 o                         
  -3   5 -12        290.98        277.43        16.66 o                         
  -2   5 -12        800.79        753.30        27.71 o                         
   2   5 -12        542.94        574.30        23.04 o                         
   3   5 -12        163.67        162.98        19.23 o                         
   4   5 -12        160.66        151.09         9.67 o                         
   5   5 -12        508.40        510.72        18.38 o                         
  -6   6 -12         39.23         30.55         5.49 o                         
  -5   6 -12        142.03        143.72        11.22 o                         
  -4   6 -12        140.30        121.65        14.40 o                         
  -3   6 -12        628.20        599.35        29.34 o                         
  -2   6 -12          2.50          3.32         2.77 o                         
   2   6 -12         17.28         19.19         3.27 o                         
   3   6 -12        174.33        183.77        12.34 o                         
   4   6 -12        971.81        957.31        26.56 o                         
   5   6 -12        225.36        214.68        11.29 o                         
  -5   7 -12        148.43        145.57        13.40 o                         
  -4   7 -12        137.63        150.29        11.52 o                         
  -2   7 -12        811.91        747.47        38.12 o                         
   1   7 -12         41.20         32.69         7.84 o                         
   2   7 -12        890.30        876.56        62.74 o                         
   3   7 -12        144.60        145.05        11.31 o                         
   4   7 -12        192.00        180.54        18.62 o                         
   5   7 -12        678.26        617.64        34.77 o                         
  -5   8 -12         54.05         45.22         7.64 o                         
  -4   8 -12        651.18        652.23        25.18 o                         
  -3   8 -12        418.89        420.29        29.81 o                         
  -2   8 -12        711.19        689.46        26.94 o                         
  -1   8 -12        157.04        147.13        13.20 o                         
   0   8 -12         85.05         79.85        12.66 o                         
   1   8 -12        396.19        413.26        28.00 o                         
   2   8 -12        379.37        385.41        22.51 o                         
   3   8 -12        216.23        198.42        20.70 o                         
   4   8 -12         20.06         18.02         7.17 o                         
   5   8 -12         25.44         32.76         7.64 o                         
  -5   9 -12        268.21        297.50        17.69 o                         
  -4   9 -12        443.41        446.76        19.28 o                         
  -3   9 -12        224.42        223.48        21.30 o                         
  -2   9 -12       1104.78        973.89        40.19 o                         
  -1   9 -12        806.41        733.69        29.35 o                         
   0   9 -12          5.95         12.07         4.15 o                         
   1   9 -12         10.61          7.60         4.01 o                         
   2   9 -12        333.94        295.88        16.83 o                         
   3   9 -12       1100.80       1074.25        53.52 o                         
   4   9 -12        356.92        369.38        27.06 o                         
   5   9 -12        542.31        507.92        29.54 o                         
  -5  10 -12         46.77         38.79         5.96 o                         
  -4  10 -12       1663.34       1790.68        63.51 o                         
  -3  10 -12        702.50        684.27        50.01 o                         
  -2  10 -12        161.05        135.19        16.81 o                         
  -1  10 -12        202.96        196.54        27.63 o                         
   0  10 -12        633.15        643.81        27.05 o                         
   1  10 -12        734.32        685.60        42.34 o                         
   2  10 -12        906.78        903.02        47.76 o                         
   3  10 -12        481.66        528.21        34.03 o                         
   4  10 -12       3125.23       3075.23       108.26 o                         
   5  10 -12         89.09         78.51        10.52 o                         
  -5  11 -12        292.24        323.36        15.74 o                         
  -4  11 -12         96.44         80.26         6.82 o                         
  -3  11 -12        414.53        434.50        19.09 o                         
  -2  11 -12        493.82        479.18        31.15 o                         
  -1  11 -12        982.82       1006.45        34.07 o                         
   0  11 -12        646.06        623.27        26.22 o                         
   1  11 -12        532.00        497.73        30.95 o                         
   2  11 -12       2297.54       2185.67        77.98 o                         
   3  11 -12        418.85        409.04        29.81 o                         
   4  11 -12        281.00        281.09        22.31 o                         
   5  11 -12        441.39        396.78        23.58 o                         
  -4  12 -12        183.09        198.83        11.56 o                         
  -3  12 -12        121.88        134.66         9.43 o                         
  -2  12 -12       1161.39       1020.59        47.70 o                         
  -1  12 -12        147.83        144.36        15.94 o                         
   0  12 -12       1856.55       1792.16        50.73 o                         
   1  12 -12       1464.65       1430.10        58.08 o                         
   3  12 -12         97.96        100.55        13.73 o                         
   4  12 -12        155.51        110.53        12.93 o                         
   5  12 -12        113.59        118.17        10.85 o                         
  -4  13 -12        206.52        194.81        11.46 o                         
  -3  13 -12        514.02        508.45        25.26 o                         
  -2  13 -12        214.18        217.74        12.22 o                         
  -1  13 -12        363.78        323.02        22.84 o                         
   0  13 -12          1.70          2.39         2.54 o                         
   1  13 -12        122.89        131.25        10.14 o                         
   3  13 -12        603.08        565.86        31.82 o                         
   4  13 -12        165.16        136.19        12.86 o                         
   5  13 -12        325.65        285.98        15.74 o                         
  -3  14 -12        706.54        745.93        28.20 o                         
  -2  14 -12          6.81         10.22         2.81 o                         
  -1  14 -12        733.63        740.07        54.50 o                         
   0  14 -12        271.18        272.58        15.14 o                         
   1  14 -12        673.28        611.88        30.75 o                         
   2  14 -12         20.41         26.06         6.36 o                         
   3  14 -12        154.91        155.68        13.60 o                         
   4  14 -12        292.19        284.84        16.61 o                         
   0  15 -12        103.79        109.93         7.77 o                         
   1  15 -12         54.39         44.82         6.43 o                         
   2  15 -12        224.02        202.64        14.07 o                         
   3  15 -12         47.48         34.30         5.43 o                         
   1  16 -12        283.55        292.61        12.33 o                         
   2  16 -12          2.69          2.41         1.81 o                         
   3  16 -12        111.38         94.39         6.16 o                         
  -7   1 -11        115.13        127.35        12.93 o                         
  -4   1 -11          0.51         -1.81         3.68 o                         
  -3   1 -11         46.82         41.73         9.45 o                         
   3   1 -11         75.58         81.79        10.92 o                         
   4   1 -11        198.06        214.77        19.69 o                         
   5   1 -11         88.49        104.64        14.80 o                         
   6   1 -11        625.73        612.75        38.45 o                         
  -7   2 -11        138.92        145.88         9.54 o                         
  -4   2 -11        124.43        108.23        12.59 o                         
  -3   2 -11         45.33         57.02         7.71 o                         
   3   2 -11        954.68       1049.69        32.23 o                         
   4   2 -11         81.00         82.38         8.50 o                         
   5   2 -11         46.40         40.58         7.01 o                         
   6   2 -11         80.36        105.01        19.83 o                         
  -7   3 -11        236.23        232.22        11.61 o                         
  -4   3 -11         92.33         88.06         8.44 o                         
  -3   3 -11        647.90        654.44        26.62 o                         
   3   3 -11       1036.76       1053.08        44.21 o                         
   4   3 -11        314.66        335.29        17.60 o                         
   5   3 -11         72.28         92.63        10.01 o                         
   6   3 -11        480.94        450.84        22.83 o                         
  -7   4 -11        184.31        171.63        12.86 o                         
  -5   4 -11         36.37         50.24         8.17 o                         
  -4   4 -11         14.78          7.17         3.00 o                         
  -3   4 -11         11.57          9.77         4.14 o                         
   3   4 -11        129.29        145.34        10.60 o                         
   4   4 -11        210.52        218.82        11.21 o                         
   5   4 -11        120.73        103.32        10.60 o                         
   6   4 -11          3.35          6.21         6.06 o                         
  -7   5 -11        119.47        119.91         9.24 o                         
  -5   5 -11         17.22         19.76         5.83 o                         
  -4   5 -11        169.33        183.78        12.77 o                         
  -3   5 -11        184.40        191.71        13.39 o                         
  -2   5 -11         58.47         55.70         6.81 o                         
   2   5 -11         46.18         37.20         5.96 o                         
   3   5 -11        740.41        779.06        26.99 o                         
   4   5 -11        543.85        563.39        18.91 o                         
   5   5 -11        330.18        295.62        13.48 o                         
   6   5 -11         24.60         20.45         5.14 o                         
  -6   6 -11        296.89        275.46        18.49 o                         
  -5   6 -11        121.39        110.27         8.99 o                         
  -4   6 -11        125.87        122.66        14.74 o                         
  -3   6 -11        301.77        310.44        17.92 o                         
  -2   6 -11        143.09        153.73        18.19 o                         
   2   6 -11         36.63         30.49         4.26 o                         
   3   6 -11         43.97         33.18         5.11 o                         
   4   6 -11          4.40          5.68         2.56 o                         
   5   6 -11        119.23         99.70         7.76 o                         
  -5   7 -11          4.62         13.49         3.79 o                         
  -4   7 -11        557.92        572.25        24.05 o                         
  -2   7 -11        304.90        269.70        20.57 o                         
   1   7 -11       1168.97       1197.98        51.58 o                         
   2   7 -11          5.71          3.04         2.31 o                         
   3   7 -11         65.20         60.36        10.45 o                         
   4   7 -11         14.35         21.87         4.65 o                         
   5   7 -11        388.93        338.90        24.18 o                         
  -5   8 -11        357.94        344.56        14.42 o                         
  -4   8 -11        123.38        151.60        13.70 o                         
  -3   8 -11        215.42        246.48        16.08 o                         
  -2   8 -11        114.89        105.78        13.33 o                         
  -1   8 -11        194.25        182.31        13.46 o                         
   0   8 -11        135.41        143.68        12.02 o                         
   1   8 -11         33.63         29.14         7.90 o                         
   2   8 -11         48.36         53.25         7.07 o                         
   3   8 -11        583.55        606.39        36.51 o                         
   4   8 -11        538.87        486.41        32.09 o                         
   5   8 -11        136.05        127.41        14.60 o                         
  -5   9 -11        200.23        207.87        15.94 o                         
  -4   9 -11        358.47        368.89        20.44 o                         
  -3   9 -11         18.26         20.33         4.46 o                         
  -2   9 -11         52.00         48.58         7.23 o                         
  -1   9 -11        252.59        243.34        15.88 o                         
   0   9 -11         26.59         34.38         6.30 o                         
   1   9 -11        103.61        111.56        10.56 o                         
   2   9 -11        193.12        159.59        12.25 o                         
   3   9 -11        140.74        150.79        17.82 o                         
   4   9 -11       1299.71       1356.20        58.68 o                         
   5   9 -11         43.56         40.06         8.31 o                         
  -5  10 -11        151.79        145.77        12.39 o                         
  -4  10 -11         41.73         45.85         6.27 o                         
  -3  10 -11         75.45         90.07         7.08 o                         
  -2  10 -11        989.44        971.35        40.13 o                         
  -1  10 -11         74.69         78.27         9.30 o                         
   0  10 -11         77.69         77.77        15.31 o                         
   1  10 -11         26.48         32.11         6.93 o                         
   2  10 -11        561.18        550.45        31.28 o                         
   3  10 -11       1966.28       1896.81        78.31 o                         
   4  10 -11        262.59        263.67        22.71 o                         
   5  10 -11         42.38         38.25         8.17 o                         
  -5  11 -11         35.28         44.48         6.43 o                         
  -4  11 -11         29.14         37.95         8.27 o                         
  -3  11 -11         49.84         41.48         4.71 o                         
  -2  11 -11        247.89        251.08        16.75 o                         
  -1  11 -11         38.58         36.97         5.58 o                         
   0  11 -11         28.47         23.43         5.63 o                         
   1  11 -11        346.12        332.68        18.65 o                         
   2  11 -11        288.21        312.24        22.24 o                         
   3  11 -11         78.32         71.88        12.46 o                         
   4  11 -11         90.05         86.24        10.62 o                         
   5  11 -11        177.36        141.42        13.93 o                         
  -4  12 -11        132.15        150.29         9.19 o                         
  -3  12 -11          8.23          7.70         4.29 o                         
  -2  12 -11         43.35         52.25         7.17 o                         
  -1  12 -11        119.84        143.73         8.35 o                         
   0  12 -11        366.09        386.34        19.50 o                         
   1  12 -11        131.72        120.63        11.96 o                         
   3  12 -11          5.14         10.75         4.02 o                         
   4  12 -11         41.12         50.54         5.90 o                         
   5  12 -11         19.37         19.55         3.45 o                         
  -3  13 -11        197.71        187.84        15.68 o                         
  -2  13 -11         75.40         78.98        11.05 o                         
  -1  13 -11        133.78        130.00         8.72 o                         
   0  13 -11         77.52         83.04        10.55 o                         
   1  13 -11         46.93         77.50        12.69 o                         
   3  13 -11         99.15         94.93         7.72 o                         
   4  13 -11        151.36        155.17         9.78 o                         
   5  13 -11         25.49         26.33         5.09 o                         
  -4  14 -11         14.93          9.78         2.55 o                         
  -3  14 -11        147.71        167.14        12.26 o                         
  -2  14 -11        378.91        401.67        22.71 o                         
  -1  14 -11        127.74        125.87         6.66 o                         
   0  14 -11         99.86        107.90         8.54 o                         
   1  14 -11          3.00          6.10         4.22 o                         
   2  14 -11          2.35          6.10         4.76 o                         
   3  14 -11         77.78         58.95         9.04 o                         
   4  14 -11         67.09         63.71         8.17 o                         
   0  15 -11         11.60          9.71         3.22 o                         
   1  15 -11        270.32        209.07        15.21 o                         
   2  15 -11         25.95         22.58         5.23 o                         
   3  15 -11        136.98        120.78        10.92 o                         
   0  16 -11         13.89          6.23         2.21 o                         
   1  16 -11         74.85         77.31         6.77 o                         
  -8   0 -10        138.72        132.24        10.38 o                         
  -7   0 -10       1395.21       1451.80        57.41 o                         
  -4   0 -10       1307.85       1521.40        64.31 o                         
  -3   0 -10       1999.95       2144.94        78.91 o                         
   3   0 -10       4984.71       5605.76       159.37 o                         
   4   0 -10       4933.57       4954.62       148.45 o                         
   5   0 -10        163.46        161.85        17.95 o                         
   6   0 -10       1121.66       1157.92        54.86 o                         
   7   0 -10       3019.93       2903.87       104.03 o                         
  -8   1 -10         99.25         99.28         8.57 o                         
  -7   1 -10        416.05        389.08        25.39 o                         
  -4   1 -10        124.52        144.70        17.48 o                         
  -3   1 -10         63.16         83.07        12.26 o                         
   3   1 -10        293.53        349.69        22.78 o                         
   4   1 -10        541.58        583.14        32.36 o                         
   5   1 -10       1816.70       1822.79        71.41 o                         
   6   1 -10       2731.20       2791.59       100.35 o                         
   7   1 -10        115.53        106.25        15.34 o                         
  -8   2 -10         51.65         50.88         4.19 o                         
  -7   2 -10         27.45         18.62         4.64 o                         
  -4   2 -10        264.73        246.45        16.10 o                         
  -3   2 -10       1175.63       1228.18        37.75 o                         
   3   2 -10        904.32        857.31        31.99 o                         
   4   2 -10        355.17        287.28        15.51 o                         
   5   2 -10        275.09        281.78        16.48 o                         
   6   2 -10       1579.86       1529.08        47.15 o                         
   7   2 -10        160.50        158.37        25.26 o                         
  -8   3 -10        185.48        165.33         9.85 o                         
  -7   3 -10         29.86         28.59         5.02 o                         
  -4   3 -10        749.71        756.31        39.89 o                         
  -3   3 -10        123.89        137.59        11.25 o                         
   3   3 -10        898.34        877.71        27.76 o                         
   4   3 -10       1806.58       1897.86        53.09 o                         
   5   3 -10        947.07        907.67        32.47 o                         
   6   3 -10        946.30        946.63        34.11 o                         
  -7   4 -10        387.25        389.18        15.94 o                         
  -5   4 -10         57.05         54.86         8.98 o                         
  -4   4 -10        502.07        496.69        18.09 o                         
  -3   4 -10       1093.61       1116.55        68.83 o                         
   3   4 -10       2025.11       1928.56        49.36 o                         
   4   4 -10        746.07        747.61        21.48 o                         
   5   4 -10        544.89        495.71        22.50 o                         
   6   4 -10        116.98        113.39        12.69 o                         
  -7   5 -10         30.86         26.53         5.83 o                         
  -5   5 -10        624.36        577.79        31.28 o                         
  -4   5 -10        403.18        367.78        19.71 o                         
  -3   5 -10        360.81        344.06        17.87 o                         
  -2   5 -10       1453.59       1471.64        86.68 o                         
   2   5 -10        146.76        129.06         7.21 o                         
   3   5 -10        701.13        686.62        25.99 o                         
   4   5 -10        183.86        161.79         9.38 o                         
   5   5 -10       1614.63       1558.91        46.11 o                         
   6   5 -10        839.37        834.60        30.86 o                         
  -6   6 -10        835.32        794.03        37.05 o                         
  -5   6 -10         51.62         46.44         6.33 o                         
  -4   6 -10        703.51        724.89        38.12 o                         
  -3   6 -10       2605.86       2579.22        63.59 o                         
  -2   6 -10        792.42        826.95        27.52 o                         
   2   6 -10        353.98        347.42        12.26 o                         
   3   6 -10       2025.08       1983.61        42.33 o                         
   4   6 -10        778.40        779.21        25.86 o                         
   5   6 -10        115.25        100.66         7.55 o                         
   6   6 -10        368.39        352.43        25.79 o                         
  -5   7 -10        665.81        659.41        42.10 o                         
  -4   7 -10        242.98        265.30        16.00 o                         
  -3   7 -10        244.19        210.62        18.82 o                         
  -2   7 -10        430.54        390.28        24.52 o                         
   1   7 -10        118.30        121.32        14.00 o                         
   2   7 -10        338.82        290.84        10.08 o                         
   3   7 -10        198.98        179.41         9.41 o                         
   4   7 -10        252.64        222.79        13.60 o                         
   5   7 -10       1338.32       1351.45        54.53 o                         
  -6   8 -10        312.81        283.90        16.08 o                         
  -5   8 -10        209.28        205.20        26.09 o                         
  -4   8 -10       1135.96       1229.61        38.54 o                         
  -3   8 -10        469.91        482.06        33.16 o                         
  -2   8 -10        150.78        145.20         9.88 o                         
  -1   8 -10        367.16        373.10        14.12 o                         
   0   8 -10        471.11        456.67        21.29 o                         
   1   8 -10       1294.17       1330.08        54.80 o                         
   2   8 -10        250.80        247.41        37.75 o                         
   3   8 -10         20.58          9.71         5.83 o                         
   4   8 -10       1918.06       1940.29        73.35 o                         
   5   8 -10       1072.47       1072.97        47.90 o                         
  -6   9 -10         78.59         60.69         6.50 o                         
  -5   9 -10        191.61        191.37        11.02 o                         
  -4   9 -10       1077.26       1119.74        28.20 o                         
  -3   9 -10        124.88        128.73        10.43 o                         
  -2   9 -10        652.58        650.10        23.32 o                         
  -1   9 -10        216.20        212.50        10.62 o                         
   0   9 -10        129.24        139.30        13.81 o                         
   1   9 -10        180.04        160.51        24.25 o                         
   2   9 -10       1409.37       1359.97        40.77 o                         
   3   9 -10        354.58        312.10        25.86 o                         
   4   9 -10       1098.96       1168.43        51.98 o                         
   5   9 -10        517.77        506.11        29.94 o                         
  -5  10 -10        261.64        235.58        20.63 o                         
  -4  10 -10       1276.06       1344.46        31.36 o                         
  -3  10 -10        593.27        596.33        23.17 o                         
  -2  10 -10        290.86        272.94        23.04 o                         
  -1  10 -10        151.92        148.79        10.41 o                         
   0  10 -10       1906.48       2046.80        43.28 o                         
   1  10 -10        949.55        907.08        33.06 o                         
   2  10 -10        508.11        484.28        16.94 o                         
   3  10 -10        807.66        958.02        47.90 o                         
   4  10 -10       2295.19       2388.72        86.95 o                         
   5  10 -10        174.16        173.03        16.35 o                         
  -5  11 -10        309.71        300.26        24.92 o                         
  -4  11 -10        111.42        107.09         6.89 o                         
  -3  11 -10        819.87        852.76        25.51 o                         
  -2  11 -10       1026.93       1028.22        42.20 o                         
  -1  11 -10        232.83        211.49        10.76 o                         
   0  11 -10         43.43         45.23         6.78 o                         
   1  11 -10         75.05         66.02         7.82 o                         
   2  11 -10        475.77        474.96        17.84 o                         
   3  11 -10        692.45        708.78        26.06 o                         
   4  11 -10        197.80        197.82        19.03 o                         
   5  11 -10        631.78        634.93        32.22 o                         
  -5  12 -10         26.96         31.75         5.43 o                         
  -4  12 -10         64.20         59.83         4.69 o                         
  -3  12 -10         50.35         48.92         5.78 o                         
  -2  12 -10        375.82        386.73        22.17 o                         
  -1  12 -10        202.24        210.96        14.50 o                         
   0  12 -10        383.94        389.41        30.21 o                         
   1  12 -10         29.64         33.81         4.55 o                         
   2  12 -10         89.66         86.89        10.79 o                         
   3  12 -10          7.95          9.63         3.67 o                         
   4  12 -10         11.82         15.71         5.76 o                         
   5  12 -10         53.95         54.93         8.37 o                         
   6  12 -10        150.98        148.92        11.05 o                         
  -3  13 -10        247.74        253.88        17.87 o                         
  -2  13 -10         60.83         61.28         6.27 o                         
  -1  13 -10       2798.25       2754.41        98.74 o                         
   0  13 -10        580.14        588.89        24.19 o                         
   1  13 -10        972.81       1001.96        45.89 o                         
   2  13 -10        496.79        522.45        26.33 o                         
   3  13 -10        859.44        829.55        27.49 o                         
   4  13 -10        183.26        172.66        10.30 o                         
   5  13 -10        635.45        610.62        19.20 o                         
   6  13 -10        174.15        140.68         8.98 o                         
  -4  14 -10         91.49        101.15         8.51 o                         
  -3  14 -10        381.22        404.35        21.70 o                         
  -2  14 -10        947.20        977.04        41.06 o                         
  -1  14 -10         82.47         72.43         5.47 o                         
   0  14 -10        389.95        390.68        25.52 o                         
   1  14 -10        989.02        867.45        41.94 o                         
   2  14 -10        263.24        273.05        16.88 o                         
   3  14 -10        392.51        387.66        15.73 o                         
   4  14 -10        157.27        152.27         8.68 o                         
   5  14 -10        178.44        178.46        10.72 o                         
  -1  15 -10        255.74        258.18        13.93 o                         
   0  15 -10        101.17        111.87         9.91 o                         
   1  15 -10        253.18        224.62        16.88 o                         
   2  15 -10        438.45        400.40        23.38 o                         
   3  15 -10         64.21         62.84         8.51 o                         
   4  15 -10        143.16        148.52         7.13 o                         
  -1  16 -10         63.33         56.94         4.69 o                         
   0  16 -10        496.99        495.99        20.70 o                         
   1  16 -10        353.18        372.53        25.15 o                         
   2  16 -10         22.10         24.92         4.82 o                         
   1  17 -10         57.60         59.35         5.09 o                         
   2  17 -10        219.79        183.08         9.45 o                         
  -8   1  -9         16.85         18.89         4.96 o                         
  -7   1  -9        102.45         93.65        13.06 o                         
  -4   1  -9         69.27         51.52        10.52 o                         
  -3   1  -9        343.62        349.95        24.18 o                         
   3   1  -9       1236.45       1228.59        48.03 o                         
   4   1  -9         32.15         45.69         8.64 o                         
   5   1  -9        461.31        465.44        30.01 o                         
   6   1  -9        776.19        791.68        43.88 o                         
   7   1  -9         47.13         64.38        12.53 o                         
  -8   2  -9        100.31         95.02         6.58 o                         
  -7   2  -9         91.80         89.95         8.78 o                         
  -4   2  -9        371.90        381.26        19.87 o                         
  -3   2  -9       1066.57       1079.62        48.00 o                         
   3   2  -9         22.48         23.91         4.07 o                         
   4   2  -9       1321.24       1361.50        40.80 o                         
   5   2  -9        426.04        469.69        21.33 o                         
   6   2  -9        376.94        390.13        20.98 o                         
   7   2  -9        242.71        224.70        15.68 o                         
  -8   3  -9         12.27         15.69         2.82 o                         
  -7   3  -9        326.27        335.33        16.29 o                         
  -5   3  -9         83.22         67.12         9.71 o                         
  -4   3  -9        267.21        258.97        12.41 o                         
  -3   3  -9        585.61        628.57        39.02 o                         
   3   3  -9       2837.63       2925.10        65.25 o                         
   4   3  -9        683.12        725.46        25.96 o                         
   5   3  -9        114.69        104.33        10.02 o                         
   6   3  -9        759.63        770.02        30.01 o                         
   7   3  -9         43.14         62.49         8.34 o                         
  -8   4  -9        250.65        243.44        12.73 o                         
  -7   4  -9        106.45        119.69         9.19 o                         
  -5   4  -9         42.83         51.45         8.78 o                         
  -4   4  -9        136.75        125.08        13.00 o                         
  -3   4  -9         23.43         27.71         5.39 o                         
   3   4  -9         23.75         26.45         6.90 o                         
   4   4  -9        294.87        270.96        11.53 o                         
   5   4  -9        307.82        291.29        16.33 o                         
   6   4  -9          5.26          3.22         3.30 o                         
  -7   5  -9         44.94         53.66         8.37 o                         
  -6   5  -9          0.40          3.01         3.22 o                         
  -5   5  -9         67.99         72.01        10.79 o                         
  -4   5  -9        307.63        282.59        16.13 o                         
  -3   5  -9        633.16        603.64        37.92 o                         
  -2   5  -9         53.72         49.05         5.82 o                         
   2   5  -9         60.78         66.93         4.86 o                         
   3   5  -9        615.75        650.82        32.72 o                         
   4   5  -9        527.38        539.25        17.35 o                         
   5   5  -9        409.99        405.32        26.83 o                         
   6   5  -9        344.54        315.72        17.62 o                         
  -7   6  -9        124.54        115.42        10.25 o                         
  -6   6  -9       1305.24       1227.86        35.25 o                         
  -5   6  -9        149.41        137.01        10.80 o                         
  -4   6  -9        213.81        209.61        19.36 o                         
  -3   6  -9         44.04         34.78         5.37 o                         
  -2   6  -9        927.35        903.24        28.47 o                         
   2   6  -9       1400.41       1430.91        29.77 o                         
   3   6  -9       2151.85       2150.18        89.63 o                         
   4   6  -9        103.19         97.46         7.05 o                         
   5   6  -9        170.84        160.54         9.12 o                         
   6   6  -9        558.26        552.66        33.16 o                         
  -6   7  -9        119.65        131.23        12.80 o                         
  -5   7  -9         28.81         26.29         8.31 o                         
  -4   7  -9         18.35         19.92         5.05 o                         
  -3   7  -9        345.29        299.85        22.04 o                         
  -2   7  -9         29.22         35.50         6.77 o                         
  -1   7  -9        883.43        872.61        35.91 o                         
   0   7  -9          2.90          3.65         2.13 o                         
   1   7  -9        324.92        367.97        23.18 o                         
   2   7  -9         12.12         13.12         2.24 o                         
   3   7  -9        265.97        272.96        16.32 o                         
   4   7  -9        641.68        640.17        23.59 o                         
   5   7  -9        529.59        520.05        21.15 o                         
  -6   8  -9        337.60        321.08        20.16 o                         
  -5   8  -9         27.55         29.81         5.28 o                         
  -4   8  -9       1237.84       1244.59        39.64 o                         
  -3   8  -9        772.45        737.89        41.94 o                         
  -2   8  -9        588.26        513.14        29.21 o                         
  -1   8  -9         44.41         54.71        12.54 o                         
   0   8  -9       1063.45       1118.09        40.76 o                         
   1   8  -9        108.16        124.62         8.56 o                         
   2   8  -9        304.86        292.66        16.65 o                         
   3   8  -9        361.07        372.26        26.39 o                         
   4   8  -9        779.65        719.33        39.19 o                         
   5   8  -9        606.52        550.92        31.62 o                         
  -6   9  -9         30.45         34.10         5.76 o                         
  -5   9  -9          1.79          2.55         3.62 o                         
  -4   9  -9        200.60        219.71        33.83 o                         
  -3   9  -9         78.45         78.44        13.20 o                         
  -2   9  -9        406.28        400.45        17.49 o                         
  -1   9  -9        103.98        105.73         7.49 o                         
   0   9  -9          7.10          6.08         2.25 o                         
   1   9  -9        235.41        238.97        14.67 o                         
   2   9  -9        670.27        679.66        25.70 o                         
   3   9  -9        790.56        778.49        42.40 o                         
   4   9  -9        414.18        418.22        28.81 o                         
   5   9  -9        325.58        302.19        22.17 o                         
  -6  10  -9        158.46        134.11         9.98 o                         
  -5  10  -9         14.56          9.49         3.07 o                         
  -4  10  -9        135.26        154.80         9.16 o                         
  -3  10  -9        289.20        292.06        15.84 o                         
  -2  10  -9       1212.73       1161.04        33.64 o                         
  -1  10  -9        493.86        498.26        17.30 o                         
   0  10  -9        281.49        291.83        10.61 o                         
   1  10  -9        283.73        303.54        13.03 o                         
   2  10  -9       1260.38       1278.19        31.08 o                         
   3  10  -9        302.93        307.35        25.79 o                         
   4  10  -9        294.17        333.68        25.52 o                         
   5  10  -9        465.41        481.45        28.27 o                         
  -5  11  -9         36.84         29.13         4.79 o                         
  -4  11  -9         62.34         53.92         6.20 o                         
  -3  11  -9        152.01        161.38        17.02 o                         
  -2  11  -9        125.22        149.05        14.13 o                         
  -1  11  -9         91.14         90.47         7.16 o                         
   0  11  -9         16.78         16.57         2.95 o                         
   1  11  -9        710.20        676.76        21.13 o                         
   2  11  -9       1080.83       1094.64        28.32 o                         
   3  11  -9        195.20        184.82        19.56 o                         
   4  11  -9        235.40        217.85        19.96 o                         
   5  11  -9        188.95        170.76        15.68 o                         
  -5  12  -9          6.14          9.32         2.53 o                         
  -4  12  -9        125.73        144.53         9.23 o                         
  -3  12  -9         24.52         21.63         3.63 o                         
  -2  12  -9        326.64        332.32        23.55 o                         
  -1  12  -9        132.06        115.96        14.19 o                         
   0  12  -9       1303.10       1323.97        35.17 o                         
   1  12  -9        127.48        120.41         8.37 o                         
   2  12  -9         95.61         98.81        11.92 o                         
   3  12  -9         26.10         30.31         5.57 o                         
   4  12  -9        170.10        189.04        17.82 o                         
   5  12  -9         76.64         58.88         8.71 o                         
   7  12  -9          5.16          8.24         2.88 o                         
  -4  13  -9         44.75         38.45         5.56 o                         
  -3  13  -9          6.02          5.44         2.10 o                         
  -2  13  -9         58.40         54.15         4.74 o                         
  -1  13  -9        971.32        997.63        37.56 o                         
   0  13  -9        186.89        202.02        13.69 o                         
   1  13  -9        200.41        199.94        13.67 o                         
   2  13  -9         77.79         71.14        10.05 o                         
   3  13  -9        121.67        112.36         9.41 o                         
   4  13  -9         42.39         57.51         6.31 o                         
   5  13  -9         68.17         70.40         6.60 o                         
   6  13  -9        150.37        144.09        10.65 o                         
  -4  14  -9        327.38        309.36        17.02 o                         
  -3  14  -9          3.07          4.62         2.75 o                         
  -2  14  -9        173.66        168.26         7.48 o                         
  -1  14  -9        186.61        192.31         9.49 o                         
   0  14  -9        148.25        134.12        10.35 o                         
   1  14  -9        102.01        134.78        15.74 o                         
   2  14  -9       1009.39       1124.96        43.14 o                         
   3  14  -9         29.19         31.07         8.17 o                         
   4  14  -9         26.71         29.42         4.22 o                         
   5  14  -9        130.13        133.58        10.52 o                         
  -1  15  -9        414.48        387.07        19.76 o                         
   1  15  -9        175.93        165.80        15.07 o                         
   2  15  -9         39.35         35.91         7.17 o                         
   3  15  -9        108.50        114.80         7.76 o                         
   4  15  -9        155.88        166.87        11.19 o                         
   5  15  -9         44.44         33.36         3.95 o                         
  -1  16  -9         48.13         47.70         5.43 o                         
   0  16  -9        238.71        236.21        14.13 o                         
   1  16  -9         15.12         12.81         2.81 o                         
   2  16  -9          7.04          5.76         2.88 o                         
   0  17  -9         12.44         13.87         2.95 o                         
   1  17  -9         27.33         21.50         3.68 o                         
   2  17  -9         30.84         33.49         4.49 o                         
  -8   0  -8        283.51        276.33        18.29 o                         
  -7   0  -8       1991.37       2050.15        78.98 o                         
  -4   0  -8        617.99        657.97        36.91 o                         
  -3   0  -8       1462.41       1674.20        60.89 o                         
   3   0  -8        468.01        452.38        23.98 o                         
   4   0  -8        851.16        951.65        41.20 o                         
   5   0  -8       1438.90       1486.57        60.02 o                         
   6   0  -8       1525.55       1643.46        67.39 o                         
   7   0  -8       4400.56       4827.47       150.39 o                         
  -8   1  -8         36.53         39.12         7.30 o                         
  -7   1  -8        220.02        233.32        21.24 o                         
  -4   1  -8        457.23        457.54        30.28 o                         
  -3   1  -8        759.31        882.39        40.06 o                         
   3   1  -8         24.50         33.43         6.50 o                         
   4   1  -8       1426.76       1458.36        56.67 o                         
   5   1  -8       1981.23       2076.14        76.90 o                         
   6   1  -8       1791.18       1731.61        70.74 o                         
   7   1  -8         93.97        101.62        15.34 o                         
  -8   2  -8        243.11        224.82        11.30 o                         
  -7   2  -8        525.76        507.44        22.25 o                         
  -4   2  -8        179.91        164.06        12.46 o                         
  -3   2  -8       5079.76       5095.61       105.66 o                         
   3   2  -8       6524.59       6626.24       129.39 o                         
   4   2  -8       1598.44       1569.11        50.41 o                         
   5   2  -8        134.73        162.82        11.82 o                         
   6   2  -8       2843.78       2774.90        70.08 o                         
   7   2  -8         49.04         60.62         8.34 o                         
  -8   3  -8        111.71        117.18         7.58 o                         
  -7   3  -8        146.43        162.28        11.79 o                         
  -5   3  -8        962.83        887.28        40.53 o                         
  -4   3  -8       2292.67       2356.40        48.34 o                         
  -3   3  -8         97.27         92.29         8.23 o                         
   3   3  -8         81.78         87.36         7.15 o                         
   4   3  -8       1912.83       1975.97        43.32 o                         
   5   3  -8       1261.12       1245.46        67.22 o                         
   6   3  -8       1128.83       1130.24        37.56 o                         
   7   3  -8        262.85        256.61        39.09 o                         
  -8   4  -8        661.53        675.66        27.67 o                         
  -7   4  -8       1052.22       1057.11        32.78 o                         
  -5   4  -8        129.19        126.01        13.87 o                         
  -4   4  -8       2043.60       2032.55        43.26 o                         
  -3   4  -8       2797.23       2849.07        65.89 o                         
   3   4  -8       2384.23       2559.62        57.95 o                         
   4   4  -8       3278.70       3262.63        58.89 o                         
   5   4  -8       1028.88       1064.55        33.75 o                         
   6   4  -8        301.25        340.49        18.19 o                         
   7   4  -8       1819.43       1827.70        51.96 o                         
  -8   5  -8        238.78        196.21        11.25 o                         
  -7   5  -8         58.96         63.17         9.91 o                         
  -6   5  -8        509.46        494.79        27.47 o                         
  -5   5  -8       1307.21       1220.95        52.05 o                         
  -4   5  -8        937.71        956.21        43.68 o                         
  -3   5  -8        316.37        312.90        15.54 o                         
  -2   5  -8        274.91        249.01        12.43 o                         
   2   5  -8        877.99        847.41        23.80 o                         
   3   5  -8         44.85         55.61         4.79 o                         
   4   5  -8        262.27        272.57        12.08 o                         
   5   5  -8       1689.76       1636.15        45.62 o                         
   6   5  -8       2163.58       2175.70       100.89 o                         
  -7   6  -8        351.62        321.75        19.49 o                         
  -6   6  -8        413.36        466.07        21.09 o                         
  -5   6  -8        148.56        148.52        12.76 o                         
  -4   6  -8        687.94        654.82        35.97 o                         
  -3   6  -8       1025.66        971.22        53.59 o                         
  -2   6  -8        239.27        244.98        12.39 o                         
   0   6  -8        476.81        578.79        23.45 o                         
   1   6  -8        857.66        970.08        39.93 o                         
   2   6  -8         65.38         82.31         5.19 o                         
   3   6  -8         24.48         13.78         2.73 o                         
   4   6  -8       1690.61       1537.83        33.80 o                         
   5   6  -8        371.80        348.56        13.56 o                         
   6   6  -8        847.68        782.34        28.49 o                         
  -6   7  -8        136.92        138.97        15.94 o                         
  -5   7  -8        762.21        786.51        27.97 o                         
  -4   7  -8        506.34        517.07        22.97 o                         
  -3   7  -8        153.34        164.79        15.27 o                         
  -2   7  -8        904.79        836.57        25.09 o                         
  -1   7  -8        125.05        113.95         7.22 o                         
   0   7  -8        128.84        139.90         8.79 o                         
   1   7  -8        127.60        132.47         5.53 o                         
   2   7  -8        256.68        263.01         9.79 o                         
   3   7  -8        282.20        261.61        10.52 o                         
   4   7  -8        421.92        395.50        17.54 o                         
   5   7  -8       1194.48       1110.17        33.46 o                         
  -6   8  -8        744.42        741.24        34.23 o                         
  -5   8  -8        437.57        433.43        50.54 o                         
  -4   8  -8       4018.17       3948.21       150.49 o                         
  -3   8  -8       1044.99       1031.56        31.49 o                         
  -2   8  -8       2422.00       2338.49        57.88 o                         
  -1   8  -8         93.34        103.13         6.30 o                         
   0   8  -8       1422.83       1608.08        34.41 o                         
   1   8  -8         66.00         70.26         6.29 o                         
   2   8  -8        911.55        925.70        29.39 o                         
   3   8  -8       2301.93       2234.24        82.67 o                         
   4   8  -8        416.28        443.94        28.27 o                         
   5   8  -8        925.94        938.59        42.74 o                         
  -6   9  -8        147.88        150.19        13.60 o                         
  -5   9  -8        630.81        655.69        35.24 o                         
  -4   9  -8        690.15        694.59        21.94 o                         
  -3   9  -8        307.24        331.49        24.75 o                         
  -2   9  -8        934.59        916.93        22.98 o                         
  -1   9  -8        724.02        711.11        24.18 o                         
   0   9  -8         40.25         49.03         4.20 o                         
   1   9  -8         82.06         66.47         4.86 o                         
   2   9  -8        426.01        433.07        19.26 o                         
   3   9  -8       1819.33       1881.20        72.75 o                         
   4   9  -8        547.05        588.64        34.03 o                         
   5   9  -8       1260.01       1189.20        50.51 o                         
  -6  10  -8        233.82        236.34        15.01 o                         
  -5  10  -8         47.34         52.12         6.09 o                         
  -4  10  -8       2705.48       2860.99        90.68 o                         
  -3  10  -8        501.40        486.85        16.53 o                         
  -2  10  -8       2394.08       2342.37        55.71 o                         
  -1  10  -8        302.42        292.32        12.81 o                         
   0  10  -8        287.29        281.28        10.35 o                         
   1  10  -8        148.17        151.61         9.10 o                         
   2  10  -8        713.15        721.90        36.48 o                         
   3  10  -8        887.03        959.16        46.76 o                         
   4  10  -8       4262.71       4497.88       136.26 o                         
   5  10  -8         27.59         27.80         6.97 o                         
  -6  11  -8        141.79        124.73         9.65 o                         
  -5  11  -8        451.25        441.78        29.07 o                         
  -4  11  -8         29.29         28.66         3.38 o                         
  -3  11  -8        555.90        551.94        28.05 o                         
  -2  11  -8        600.09        606.24        29.27 o                         
  -1  11  -8       1363.86       1364.06        32.67 o                         
   0  11  -8        861.42        903.49        26.45 o                         
   1  11  -8       2143.36       2156.96        57.15 o                         
   2  11  -8       3619.61       3630.55        68.53 o                         
   3  11  -8       1147.21       1129.98        53.99 o                         
   4  11  -8        282.95        291.14        23.38 o                         
   5  11  -8        608.54        627.02        32.09 o                         
  -5  12  -8          9.58         10.78         2.95 o                         
  -4  12  -8        113.24        105.08        12.36 o                         
  -3  12  -8         42.45         35.63         4.73 o                         
  -2  12  -8       2124.90       2144.78       117.40 o                         
  -1  12  -8          1.08          5.63         3.82 o                         
   0  12  -8       6706.63       7211.93       103.58 o                         
   1  12  -8       1774.14       1866.08        40.65 o                         
   2  12  -8       2114.08       2228.68        78.24 o                         
   3  12  -8        172.52        165.00        18.15 o                         
   4  12  -8        305.58        360.40        24.72 o                         
   5  12  -8        110.37        112.27        12.06 o                         
  -5  13  -8        304.89        289.86        15.01 o                         
  -4  13  -8        287.25        293.74        11.60 o                         
  -3  13  -8        669.25        653.57        24.72 o                         
  -2  13  -8        252.87        253.63        10.65 o                         
  -1  13  -8        140.09        131.73         8.34 o                         
   0  13  -8         56.64         67.36        14.60 o                         
   1  13  -8         88.10         96.96         7.50 o                         
   2  13  -8         42.43         35.50         7.84 o                         
   3  13  -8       1017.29       1051.61        37.75 o                         
   4  13  -8        153.38        148.82        11.42 o                         
   5  13  -8        439.58        435.16        23.78 o                         
   6  13  -8        126.62        135.72        10.99 o                         
  -4  14  -8        623.27        652.06        19.16 o                         
  -3  14  -8        743.93        743.34        23.17 o                         
  -2  14  -8        126.89        124.17         6.87 o                         
  -1  14  -8       1065.37       1109.38        25.15 o                         
   0  14  -8        243.06        272.78        20.70 o                         
   1  14  -8       1536.58       1653.24        59.15 o                         
   2  14  -8        697.35        775.81        35.30 o                         
   3  14  -8        334.66        345.08        15.94 o                         
   4  14  -8       1304.17       1367.60        36.14 o                         
   5  14  -8        351.02        384.99        19.90 o                         
   6  14  -8        254.43        249.40        12.93 o                         
  -3  15  -8        359.31        356.38        17.62 o                         
  -2  15  -8        183.35        175.71        11.32 o                         
  -1  15  -8        564.72        627.36        27.53 o                         
   0  15  -8          6.26          9.31         4.42 o                         
   1  15  -8         77.86         88.76        11.39 o                         
   2  15  -8        486.44        479.91        33.39 o                         
   3  15  -8         34.17         41.45         5.07 o                         
   4  15  -8        292.19        316.53        17.48 o                         
   5  15  -8        499.51        548.51        21.91 o                         
  -2  16  -8         55.28         59.75         5.16 o                         
  -1  16  -8         80.22         90.03         8.17 o                         
   0  16  -8        219.33        263.20        16.08 o                         
   1  16  -8        101.87        120.65        11.46 o                         
   2  16  -8          3.33         -1.81         3.15 o                         
   3  16  -8         51.09         62.17         7.03 o                         
   4  16  -8         58.47         60.56         6.03 o                         
  -1  17  -8        267.09        283.50        12.73 o                         
   0  17  -8          2.50          2.01         2.14 o                         
   1  17  -8        200.70        238.48        13.53 o                         
   2  17  -8        255.40        212.02        12.33 o                         
   3  17  -8        129.74        110.80         7.70 o                         
   1  18  -8         56.14         51.65         4.29 o                         
  -7   1  -7         92.65         96.26        14.40 o                         
  -4   1  -7         21.69         27.26         7.23 o                         
  -3   1  -7        239.29        278.41        19.36 o                         
   3   1  -7        242.39        220.40        15.41 o                         
   4   1  -7        418.58        462.09        26.46 o                         
   5   1  -7        272.09        268.90        21.50 o                         
   6   1  -7        848.82        800.73        43.68 o                         
   7   1  -7         92.71         95.93        15.14 o                         
  -8   2  -7         56.47         58.66         6.35 o                         
  -7   2  -7        140.04        131.83        11.51 o                         
  -4   2  -7        698.16        749.72        41.74 o                         
  -3   2  -7       1131.27       1031.32        30.93 o                         
   3   2  -7       1350.18       1540.72        38.39 o                         
   4   2  -7        709.39        756.23        35.50 o                         
   5   2  -7         78.05         88.39        12.36 o                         
   6   2  -7        683.23        694.03        27.94 o                         
   7   2  -7         99.63        132.36        12.10 o                         
  -8   3  -7         39.74         45.08         5.26 o                         
  -7   3  -7        164.15        171.29        12.51 o                         
  -5   3  -7         51.05         49.64         8.57 o                         
  -4   3  -7         88.75         97.06         7.35 o                         
  -3   3  -7       1807.52       1810.99        46.02 o                         
   3   3  -7       1888.87       1947.20        53.79 o                         
   4   3  -7        317.24        362.46        24.42 o                         
   5   3  -7        197.07        206.22        13.09 o                         
   6   3  -7        507.74        495.33        22.83 o                         
   7   3  -7        275.63        270.84        16.89 o                         
  -8   4  -7        494.74        497.73        24.38 o                         
  -7   4  -7        191.23        183.94        12.60 o                         
  -6   4  -7        265.30        242.97        18.82 o                         
  -5   4  -7         54.61         51.65         9.04 o                         
  -4   4  -7        244.72        254.49        11.81 o                         
  -3   4  -7         57.45         54.73         6.17 o                         
   2   4  -7       1473.35       1483.08        34.79 o                         
   3   4  -7         58.09         54.72         6.36 o                         
   4   4  -7        106.49         98.06         6.30 o                         
   5   4  -7        281.66        298.44        26.23 o                         
   6   4  -7        285.25        277.72        16.26 o                         
   7   4  -7        208.61        216.12        14.49 o                         
   9   4  -7        305.47        302.56        12.91 o                         
  -8   5  -7        144.54        136.99        10.52 o                         
  -7   5  -7         69.98         83.67         7.96 o                         
  -6   5  -7         73.75         97.27        12.19 o                         
  -5   5  -7        441.61        436.37        27.80 o                         
  -4   5  -7        633.83        698.84        35.71 o                         
  -3   5  -7        373.63        392.21        26.63 o                         
  -2   5  -7         13.46         10.81         2.73 o                         
   2   5  -7        512.34        539.27        16.89 o                         
   3   5  -7       1290.08       1379.25        39.22 o                         
   4   5  -7        389.24        418.89        18.81 o                         
   5   5  -7        589.48        600.40        23.26 o                         
   6   5  -7         31.90         33.48         6.77 o                         
  -7   6  -7        282.48        286.78        19.43 o                         
  -6   6  -7       1100.83       1059.01        27.31 o                         
  -5   6  -7         40.26         36.72         5.75 o                         
  -4   6  -7         18.18         23.96         4.56 o                         
  -3   6  -7       1644.35       1681.35        48.39 o                         
  -2   6  -7       2953.66       2833.26        50.10 o                         
  -1   6  -7         95.39        120.38         9.71 o                         
   1   6  -7       4679.05       4726.72       137.33 o                         
   2   6  -7        729.46        791.87        16.18 o                         
   3   6  -7        569.81        516.78        15.00 o                         
   4   6  -7        168.54        175.40         8.79 o                         
   5   6  -7         76.90         71.80         7.25 o                         
   6   6  -7        902.96        870.01        29.97 o                         
  -6   7  -7        235.56        227.59        13.11 o                         
  -5   7  -7         53.32         56.12         8.66 o                         
  -4   7  -7        219.76        215.23        10.78 o                         
  -3   7  -7        126.40        138.70         9.79 o                         
  -2   7  -7        915.17        896.20        18.15 o                         
  -1   7  -7        839.52        889.94        30.35 o                         
   0   7  -7         32.46         35.05         4.54 o                         
   1   7  -7       2000.14       2066.72        39.81 o                         
   2   7  -7        209.43        206.81         7.20 o                         
   3   7  -7        405.81        419.66        13.30 o                         
   4   7  -7         30.25         31.89         3.77 o                         
   5   7  -7        421.45        420.09        17.91 o                         
  -6   8  -7        189.60        187.37        16.48 o                         
  -5   8  -7        387.56        382.79        14.24 o                         
  -4   8  -7        780.51        904.79        26.80 o                         
  -3   8  -7          3.64          9.45         3.42 o                         
  -2   8  -7        290.66        282.66        11.35 o                         
  -1   8  -7         89.20         82.00         5.08 o                         
   0   8  -7       1895.01       1954.78        39.51 o                         
   1   8  -7         41.94         39.93         4.81 o                         
   2   8  -7         78.07         86.35         7.73 o                         
   3   8  -7       1664.84       1765.11        65.25 o                         
   4   8  -7        347.95        323.83        23.85 o                         
   5   8  -7        244.90        244.31        19.03 o                         
  -7   9  -7         73.72         67.66         7.44 o                         
  -6   9  -7         52.01         67.26         9.78 o                         
  -5   9  -7         98.55        100.84         8.54 o                         
  -4   9  -7       1085.67       1096.77        28.00 o                         
  -3   9  -7        185.44        188.33        26.59 o                         
  -2   9  -7         17.59         14.16         2.97 o                         
  -1   9  -7        535.58        559.49        22.05 o                         
   0   9  -7         24.25         22.62         2.97 o                         
   1   9  -7        242.58        230.95        10.45 o                         
   2   9  -7        379.88        341.26        16.39 o                         
   3   9  -7        603.54        653.89        35.84 o                         
   4   9  -7       1800.25       1898.75        70.41 o                         
   5   9  -7        434.85        445.01        26.86 o                         
  -6  10  -7        362.04        302.79        18.76 o                         
  -5  10  -7        158.64        154.68        13.06 o                         
  -4  10  -7        618.11        605.32        19.19 o                         
  -3  10  -7        169.21        198.26        12.75 o                         
  -2  10  -7       2890.28       2891.91        48.04 o                         
  -1  10  -7        157.39        163.35         7.82 o                         
   0  10  -7        452.70        457.34        13.46 o                         
   1  10  -7        182.85        173.80         8.02 o                         
   2  10  -7       1268.12       1218.38        37.06 o                         
   3  10  -7       2127.96       1982.83        78.71 o                         
   4  10  -7         95.18        115.62        14.74 o                         
   5  10  -7         18.73         16.08         5.56 o                         
  -6  11  -7        436.21        446.35        21.70 o                         
  -5  11  -7        215.76        204.16         9.08 o                         
  -4  11  -7         37.31         27.98         3.93 o                         
  -3  11  -7         39.02         50.30         4.85 o                         
  -2  11  -7        417.80        437.25        13.31 o                         
  -1  11  -7        102.00        100.02        12.39 o                         
   0  11  -7         63.67         60.24         5.01 o                         
   1  11  -7        420.57        449.40        16.39 o                         
   2  11  -7        430.29        443.93        20.46 o                         
   3  11  -7        171.75        177.39        18.69 o                         
   4  11  -7         83.37         81.39        12.46 o                         
   5  11  -7         92.76         86.82        11.32 o                         
  -5  12  -7         45.73         34.57         6.23 o                         
  -4  12  -7         45.36         40.38         3.86 o                         
  -3  12  -7        149.99        146.41         6.45 o                         
  -2  12  -7        376.21        363.67        13.80 o                         
  -1  12  -7        109.59        121.15        10.17 o                         
   0  12  -7       1459.68       1520.95        33.17 o                         
   1  12  -7        199.46        221.10        11.46 o                         
   2  12  -7        964.43       1002.90        45.49 o                         
   3  12  -7         37.74         32.02         8.51 o                         
   4  12  -7         94.24         91.11        12.46 o                         
   5  12  -7         16.56         20.77         5.69 o                         
  -5  13  -7        106.62         90.46         9.55 o                         
  -4  13  -7         15.33         12.10         2.74 o                         
  -3  13  -7        269.38        279.42         9.62 o                         
  -2  13  -7         54.62         48.86         4.47 o                         
  -1  13  -7         90.23        100.72        10.49 o                         
   0  13  -7         10.17          8.63         3.11 o                         
   1  13  -7        369.42        409.25        19.31 o                         
   2  13  -7        219.55        241.83        19.83 o                         
   3  13  -7         32.64         23.91         5.26 o                         
   4  13  -7        137.49        136.26        14.47 o                         
   7  13  -7         55.58         63.31         5.90 o                         
  -4  14  -7         68.39         61.81         8.44 o                         
  -3  14  -7         60.99         51.96         4.25 o                         
  -2  14  -7        712.09        753.87        17.65 o                         
  -1  14  -7        210.70        233.77         9.45 o                         
   0  14  -7         22.92         32.96         7.64 o                         
   1  14  -7          7.35         18.57         5.19 o                         
   2  14  -7        582.85        620.59        32.76 o                         
   3  14  -7        161.46        169.98        11.29 o                         
   4  14  -7        540.19        583.07        20.98 o                         
   5  14  -7        137.13        142.49        12.33 o                         
   6  14  -7         51.98         52.85         6.23 o                         
  -4  15  -7          1.09          4.09         2.41 o                         
  -3  15  -7        114.97        121.99        10.45 o                         
  -2  15  -7          9.14         10.13         2.75 o                         
  -1  15  -7         67.54         68.60         8.57 o                         
   0  15  -7         18.98         21.91         6.03 o                         
   1  15  -7        237.72        229.01        16.75 o                         
   2  15  -7         46.66         36.36         5.33 o                         
   3  15  -7        226.20        225.26        12.17 o                         
   4  15  -7         56.88         55.40         7.84 o                         
   5  15  -7         14.41         15.07         3.95 o                         
  -2  16  -7         10.84         10.92         3.15 o                         
  -1  16  -7         17.01         16.75         4.35 o                         
   0  16  -7        415.54        425.25        22.24 o                         
   1  16  -7         11.49         10.58         4.56 o                         
   2  16  -7          6.25         10.16         2.94 o                         
   3  16  -7        149.50        145.50        11.66 o                         
   4  16  -7         95.48         79.45         7.70 o                         
  -1  17  -7         66.15         66.39         6.36 o                         
   0  17  -7          3.59          3.01         2.68 o                         
   1  17  -7          8.99          7.10         3.15 o                         
   3  17  -7         13.56         12.59         3.01 o                         
   0  18  -7          8.47          4.62         1.88 o                         
   1  18  -7         57.81         70.67         5.83 o                         
  -9   0  -6         53.49         60.56         6.43 o                         
  -8   0  -6        410.12        408.77        26.06 o                         
  -7   0  -6       2361.14       2461.87        90.84 o                         
  -4   0  -6       2792.36       2609.51        90.37 o                         
  -3   0  -6       4501.60       4593.68       136.26 o                         
   3   0  -6       6679.03       7117.65       194.60 o                         
   4   0  -6       4730.16       4738.38       142.35 o                         
   5   0  -6       1192.65       1142.44        50.04 o                         
   6   0  -6       1611.79       1799.21        69.60 o                         
   7   0  -6       2673.03       2867.62       103.03 o                         
  -9   1  -6        208.33        205.86        12.26 o                         
  -8   1  -6         23.05         22.24         6.70 o                         
  -7   1  -6        177.95        199.09        20.16 o                         
  -4   1  -6        952.83        907.11        43.21 o                         
  -3   1  -6        986.13       1080.07        43.95 o                         
   3   1  -6        628.97        777.75        32.02 o                         
   4   1  -6        364.55        369.25        22.24 o                         
   5   1  -6       1121.65       1084.90        48.43 o                         
   6   1  -6       1452.04       1434.52        62.03 o                         
   7   1  -6        682.90        690.86        40.46 o                         
  -9   2  -6          0.49          0.93         1.25 o                         
  -8   2  -6        211.66        218.12        12.62 o                         
  -7   2  -6         12.10         10.84         4.59 o                         
  -5   2  -6        116.10        131.70        12.93 o                         
  -4   2  -6        118.91        103.86        12.43 o                         
  -3   2  -6       2153.63       2121.23        49.71 o                         
   3   2  -6        773.68        688.88        20.87 o                         
   4   2  -6        462.88        352.17        15.54 o                         
   5   2  -6        317.56        354.20        17.24 o                         
   6   2  -6       1987.29       1974.68        54.24 o                         
   7   2  -6        366.70        392.76        22.21 o                         
  -8   3  -6        148.80        151.03        10.92 o                         
  -7   3  -6        165.90        152.78        13.87 o                         
  -5   3  -6       1262.80       1224.30        50.38 o                         
  -4   3  -6       2337.73       2366.80        47.85 o                         
  -3   3  -6        103.98        118.87        10.68 o                         
   2   3  -6        373.07        352.55        17.79 o                         
   3   3  -6       2167.05       2202.43        49.88 o                         
   4   3  -6       1934.51       2119.11        50.71 o                         
   5   3  -6        436.87        389.34        18.06 o                         
   6   3  -6        415.47        401.29        19.87 o                         
   7   3  -6        349.72        321.40        18.41 o                         
   9   3  -6        668.26        684.32        37.61 o                         
  -8   4  -6        724.38        732.11        23.52 o                         
  -7   4  -6       1016.15       1038.46        36.74 o                         
  -6   4  -6        553.21        506.58        29.34 o                         
  -5   4  -6        132.56        126.01        14.00 o                         
  -4   4  -6        913.21        952.59        42.14 o                         
  -3   4  -6       2899.08       2877.84       104.40 o                         
  -2   4  -6         73.09         80.19         6.10 o                         
   2   4  -6        333.92        310.21        11.44 o                         
   3   4  -6       3473.44       3465.02        73.42 o                         
   4   4  -6        569.04        575.53        16.38 o                         
   5   4  -6        551.03        569.42        22.24 o                         
   6   4  -6         96.30        121.16        10.75 o                         
   7   4  -6       1080.89       1050.32        51.58 o                         
   9   4  -6         66.96         67.09         6.42 o                         
  -8   5  -6        314.15        284.71        17.42 o                         
  -7   5  -6         27.62         42.09        10.08 o                         
  -6   5  -6        532.33        524.52        20.33 o                         
  -5   5  -6       1676.17       1683.58        39.54 o                         
  -4   5  -6        961.49        980.20        47.33 o                         
  -3   5  -6        211.50        220.94        12.57 o                         
  -2   5  -6       1400.67       1298.76        32.66 o                         
   2   5  -6        310.40        255.45        10.18 o                         
   3   5  -6        679.06        621.14        19.97 o                         
   4   5  -6         56.50         65.14         5.14 o                         
   5   5  -6       1362.82       1352.89        38.61 o                         
   6   5  -6        688.61        660.45        25.86 o                         
   7   5  -6        264.36        277.08        15.94 o                         
   9   5  -6        772.48        776.61        32.29 o                         
  -8   6  -6        278.61        240.56        13.40 o                         
  -7   6  -6        867.72        867.92        39.32 o                         
  -6   6  -6       1974.92       1967.70        35.87 o                         
  -5   6  -6         46.92         53.88         5.29 o                         
  -4   6  -6        863.92        835.78        31.35 o                         
  -3   6  -6       3461.15       3453.52        72.92 o                         
  -2   6  -6        130.34        130.75         6.24 o                         
   2   6  -6        198.20        176.91         7.14 o                         
   3   6  -6       3890.21       3852.74        65.84 o                         
   4   6  -6       1621.23       1640.53        33.83 o                         
   5   6  -6        118.80        111.27         8.98 o                         
   6   6  -6        137.30        143.05        11.66 o                         
  -6   7  -6        231.44        227.19        10.46 o                         
  -5   7  -6       1364.59       1390.20        32.26 o                         
  -4   7  -6        486.81        474.88        20.38 o                         
  -3   7  -6        151.55        149.30        10.82 o                         
  -2   7  -6        187.08        187.66         6.29 o                         
  -1   7  -6         62.60         56.30         6.61 o                         
   0   7  -6         35.01         31.61         2.87 o                         
   1   7  -6        239.54        205.25         8.66 o                         
   2   7  -6        867.61        854.93        16.75 o                         
   3   7  -6        540.02        500.82        14.37 o                         
   4   7  -6         32.94         32.76         5.64 o                         
   5   7  -6       1882.51       1840.27        62.00 o                         
  -6   8  -6        612.61        602.09        34.03 o                         
  -5   8  -6        298.98        328.94        13.35 o                         
  -4   8  -6       1571.83       1565.15        50.90 o                         
  -3   8  -6        315.67        321.14        15.50 o                         
  -2   8  -6        216.41        198.28         9.22 o                         
  -1   8  -6        368.75        344.72        16.22 o                         
   0   8  -6        604.67        503.23        12.88 o                         
   1   8  -6        632.34        592.17        19.94 o                         
   2   8  -6        318.06        306.23        14.16 o                         
   3   8  -6         17.03         26.93         6.70 o                         
   4   8  -6       2381.84       2443.65        84.27 o                         
   5   8  -6       1907.68       1946.05        69.20 o                         
  -6   9  -6        205.88        200.81        11.23 o                         
  -5   9  -6        721.64        722.34        20.75 o                         
  -4   9  -6       1745.30       1715.32        37.99 o                         
  -3   9  -6         69.64         69.39         7.56 o                         
  -2   9  -6        345.95        381.60        20.85 o                         
  -1   9  -6        217.85        207.85         7.47 o                         
   0   9  -6         23.95         25.86         3.12 o                         
   1   9  -6        286.69        292.31        13.70 o                         
   2   9  -6       1237.91       1184.81        34.55 o                         
   3   9  -6        599.22        567.34        32.76 o                         
   4   9  -6        850.43        869.66        41.13 o                         
   5   9  -6        394.47        371.79        23.78 o                         
  -7  10  -6        273.00        237.88        14.27 o                         
  -6  10  -6         48.97         55.07         7.10 o                         
  -5  10  -6        645.04        637.25        23.14 o                         
  -4  10  -6       2002.88       2108.60        52.55 o                         
  -3  10  -6        832.27        833.25        23.82 o                         
  -2  10  -6        990.18        960.47        21.29 o                         
  -1  10  -6        172.56        171.39         7.04 o                         
   0  10  -6       3052.60       3254.80        51.18 o                         
   1  10  -6        927.47        918.43        24.17 o                         
   2  10  -6       1068.10       1012.77        32.02 o                         
   3  10  -6       1722.77       1890.71        70.34 o                         
   4  10  -6       3781.91       3765.28       120.38 o                         
   5  10  -6        384.14        344.66        23.11 o                         
  -6  11  -6        321.17        313.44        18.76 o                         
  -5  11  -6        520.31        522.12        39.93 o                         
  -4  11  -6        119.60        105.05         7.39 o                         
  -3  11  -6       1601.72       1593.19        28.36 o                         
  -2  11  -6       1087.63       1133.74        23.99 o                         
  -1  11  -6        346.78        342.89        11.73 o                         
   0  11  -6         28.12         23.38         3.35 o                         
   1  11  -6         38.83         44.30         7.46 o                         
   2  11  -6       1711.15       1725.92        69.07 o                         
   3  11  -6        510.63        503.83        31.49 o                         
   4  11  -6        442.60        486.88        29.81 o                         
   5  11  -6        656.48        684.30        33.90 o                         
  -6  12  -6        314.18        295.69        16.55 o                         
  -5  12  -6         68.84         70.68         8.98 o                         
  -4  12  -6        253.76        260.85        12.93 o                         
  -3  12  -6        132.22        121.70         6.00 o                         
  -2  12  -6       1016.40        983.39        21.98 o                         
  -1  12  -6         35.39         38.58         6.41 o                         
   0  12  -6        510.07        484.03        14.79 o                         
   1  12  -6         95.24        115.62         8.39 o                         
   3  12  -6         92.43         74.16        11.99 o                         
   4  12  -6         33.11         45.55         8.91 o                         
   5  12  -6         71.83         67.46         9.78 o                         
  -5  13  -6        441.87        432.99        16.04 o                         
  -4  13  -6        221.28        209.27         9.33 o                         
  -3  13  -6        592.35        583.62        15.28 o                         
  -2  13  -6         17.45         20.80         3.24 o                         
  -1  13  -6       1926.38       1906.98        41.05 o                         
   0  13  -6        107.61        117.75         7.08 o                         
   1  13  -6       2173.25       2246.16       121.85 o                         
   2  13  -6        601.17        658.91        35.44 o                         
   3  13  -6        913.25        868.05        43.61 o                         
   4  13  -6        479.71        514.21        29.01 o                         
   7  13  -6         91.01         95.53         7.84 o                         
  -5  14  -6         81.95         97.87         8.44 o                         
  -4  14  -6         57.30         69.97         6.13 o                         
  -3  14  -6        277.02        267.53        10.14 o                         
  -2  14  -6        748.61        764.75        18.16 o                         
  -1  14  -6        701.38        649.72        26.07 o                         
   0  14  -6        590.50        659.28        41.90 o                         
   1  14  -6        562.52        514.15        31.69 o                         
   2  14  -6       1586.10       1556.77        62.37 o                         
   3  14  -6        835.57        845.49        28.51 o                         
   4  14  -6         86.80        103.33         8.57 o                         
   5  14  -6        218.29        217.38        16.21 o                         
   6  14  -6        263.05        279.48        15.74 o                         
  -4  15  -6        112.83        105.84         9.11 o                         
  -3  15  -6        144.00        150.35         7.74 o                         
  -2  15  -6        288.10        321.37        13.45 o                         
  -1  15  -6        170.73        170.82        14.40 o                         
   0  15  -6         16.92         13.53         4.82 o                         
   1  15  -6        328.82        361.19        16.74 o                         
   2  15  -6        665.84        674.35        24.25 o                         
   3  15  -6        229.16        248.83        13.32 o                         
   4  15  -6         47.53         58.41         8.57 o                         
   5  15  -6        911.18       1006.45        37.31 o                         
   6  15  -6        210.61        196.95        10.25 o                         
  -3  16  -6        319.70        320.34        13.26 o                         
  -2  16  -6         13.22         15.14         3.82 o                         
  -1  16  -6         64.67         76.23         8.71 o                         
   0  16  -6        664.22        695.35        31.42 o                         
   1  16  -6        272.42        289.86        19.43 o                         
   2  16  -6         50.66         67.66         9.11 o                         
   3  16  -6        380.69        395.57        21.50 o                         
   4  16  -6       1817.86       1935.26        60.96 o                         
   5  16  -6        112.87        110.80         7.90 o                         
  -2  17  -6        348.65        325.57        14.07 o                         
  -1  17  -6        260.18        299.24        15.47 o                         
   0  17  -6          4.70          4.09         2.81 o                         
   1  17  -6        204.71        200.90        13.60 o                         
   2  17  -6        276.24        240.16        14.47 o                         
   3  17  -6        104.08         86.42         7.44 o                         
  -1  18  -6        227.67        214.84        10.12 o                         
   0  18  -6        202.45        194.81        10.72 o                         
   1  18  -6        114.52        118.97         8.24 o                         
   2  18  -6        183.25        164.19         9.31 o                         
  -9   1  -5          2.95          3.35         3.01 o                         
  -8   1  -5         22.14         17.48         6.50 o                         
  -7   1  -5        186.75        171.96        19.16 o                         
  -4   1  -5        117.72        104.10        12.53 o                         
  -3   1  -5        851.88        871.94        36.17 o                         
   2   1  -5        104.22        107.52         8.31 o                         
   3   1  -5       1867.40       1949.40        62.43 o                         
   4   1  -5         63.32         66.52         9.04 o                         
   5   1  -5         85.21         83.67        11.32 o                         
   6   1  -5        547.56        538.73        33.09 o                         
   7   1  -5          5.28         -3.48         7.97 o                         
  -9   2  -5         39.17         40.75         3.94 o                         
  -8   2  -5        102.79        106.56         9.23 o                         
  -7   2  -5        214.83        202.84        14.52 o                         
  -5   2  -5         86.71         86.95        10.58 o                         
  -4   2  -5        350.94        351.64        20.23 o                         
  -3   2  -5        988.97       1057.47        28.94 o                         
   2   2  -5       1867.25       1739.66        38.42 o                         
   3   2  -5         70.29         85.46         6.27 o                         
   4   2  -5        571.88        617.07        36.14 o                         
   5   2  -5        645.60        714.48        39.12 o                         
   6   2  -5        155.15        162.59        12.66 o                         
   7   2  -5        403.26        413.53        35.40 o                         
   9   2  -5        118.12        123.20         9.21 o                         
  -9   3  -5          3.85          2.48         2.08 o                         
  -8   3  -5          9.19          7.70         3.46 o                         
  -7   3  -5        279.46        281.51        16.80 o                         
  -5   3  -5         46.48         45.15         8.31 o                         
  -3   3  -5       1366.23       1472.70        42.91 o                         
  -2   3  -5        309.59        332.34        17.62 o                         
   2   3  -5       1856.91       1979.37        42.96 o                         
   3   3  -5       2588.30       2841.40        60.32 o                         
   4   3  -5       1398.40       1602.67        52.62 o                         
   5   3  -5        154.68        162.57        11.05 o                         
   6   3  -5        467.51        432.38        20.42 o                         
   7   3  -5        292.77        327.70        48.97 o                         
   9   3  -5        172.23        154.87        10.15 o                         
  -8   4  -5        159.43        195.41        11.34 o                         
  -7   4  -5         89.93        101.06         7.26 o                         
  -6   4  -5         97.29         86.08        11.92 o                         
  -5   4  -5         66.46         68.26        10.32 o                         
  -4   4  -5        451.48        421.77        25.52 o                         
  -3   4  -5         22.61         30.99         4.44 o                         
  -2   4  -5        251.88        286.98        11.25 o                         
   2   4  -5          4.35          7.20         1.79 o                         
   3   4  -5        547.67        578.18        18.33 o                         
   4   4  -5        129.06        134.02        28.87 o                         
   5   4  -5         87.96         93.90        16.61 o                         
   6   4  -5         59.73         57.62         7.22 o                         
   7   4  -5         43.43         33.23         6.77 o                         
   9   4  -5        206.30        190.45        10.62 o                         
  -8   5  -5        400.58        418.22        22.58 o                         
  -7   5  -5         87.93         80.07         6.36 o                         
  -6   5  -5         15.32         19.50         4.03 o                         
  -5   5  -5        471.72        434.88        21.70 o                         
  -4   5  -5        565.78        574.77        31.69 o                         
  -3   5  -5       1111.63       1187.19        32.02 o                         
  -2   5  -5          4.97          3.40         1.78 o                         
   2   5  -5         54.47         62.72         5.19 o                         
   3   5  -5       1303.57       1420.19        28.52 o                         
   4   5  -5        300.01        334.08        13.12 o                         
   5   5  -5        212.65        220.78        17.82 o                         
   6   5  -5          0.18          1.41         3.62 o                         
   7   5  -5        549.08        514.40        22.36 o                         
   9   5  -5         23.00          7.70         6.56 o                         
  -8   6  -5         74.48         69.27         7.57 o                         
  -7   6  -5        131.26        121.89         8.95 o                         
  -6   6  -5        293.38        306.48        11.28 o                         
  -5   6  -5         63.05         65.70         5.89 o                         
  -4   6  -5          9.96         19.59         5.16 o                         
  -3   6  -5        173.16        213.76        15.07 o                         
  -2   6  -5         82.57         70.88         4.39 o                         
  -1   6  -5       2289.80       2296.34        66.65 o                         
   1   6  -5        253.63        246.49         9.81 o                         
   2   6  -5        584.25        577.33        14.05 o                         
   3   6  -5       1038.02       1022.20        22.44 o                         
   4   6  -5        243.09        253.69        10.03 o                         
   5   6  -5          1.49          3.48         2.17 o                         
   6   6  -5        421.00        453.10        19.98 o                         
   8   6  -5         60.72         42.54         8.78 o                         
  -7   7  -5        391.62        369.36        14.98 o                         
  -6   7  -5        649.43        605.09        18.69 o                         
  -5   7  -5        110.35        111.96         7.65 o                         
  -4   7  -5          2.34          4.29         3.17 o                         
  -3   7  -5        119.25        138.55         9.39 o                         
  -2   7  -5         20.97         22.02         2.49 o                         
  -1   7  -5       2083.07       2134.83        38.19 o                         
   0   7  -5        183.24        184.99         6.69 o                         
   1   7  -5        752.71        810.44        17.36 o                         
   2   7  -5         86.37         81.99         4.80 o                         
   3   7  -5         69.13         78.72         5.54 o                         
   4   7  -5          5.16          8.20         2.12 o                         
   5   7  -5        736.23        725.00        24.10 o                         
  -7   8  -5         19.24         17.28         4.42 o                         
  -6   8  -5        188.16        191.98        11.82 o                         
  -5   8  -5        410.08        425.80        15.39 o                         
  -4   8  -5       1910.67       1865.27        40.06 o                         
  -3   8  -5        871.22        833.06        26.89 o                         
  -2   8  -5        251.72        282.13        11.30 o                         
  -1   8  -5        154.98        155.86         9.35 o                         
   0   8  -5        225.18        273.69        12.30 o                         
   1   8  -5        632.22        728.21        31.62 o                         
   2   8  -5         38.52         53.38         5.70 o                         
   3   8  -5         27.36         23.18         6.63 o                         
   4   8  -5        712.25        711.09        34.90 o                         
   5   8  -5        414.56        357.86        22.84 o                         
  -7   9  -5        107.85         88.12         8.94 o                         
  -6   9  -5         35.27         27.94         4.83 o                         
  -5   9  -5          7.65          6.90         2.62 o                         
  -4   9  -5        841.07        900.42        29.33 o                         
  -3   9  -5        204.45        195.42        12.32 o                         
  -2   9  -5         13.89         10.83         2.58 o                         
  -1   9  -5         84.66         74.42         4.78 o                         
   0   9  -5         32.70         38.18         3.65 o                         
   1   9  -5        276.09        272.77        10.92 o                         
   2   9  -5        146.01        140.25         9.85 o                         
   3   9  -5        336.91        332.54        23.65 o                         
   4   9  -5        539.32        489.49        29.27 o                         
   5   9  -5        145.12        150.93        14.60 o                         
  -7  10  -5         96.51         91.37         9.18 o                         
  -6  10  -5         82.79         81.19         9.58 o                         
  -5  10  -5         97.61         92.82         8.53 o                         
  -4  10  -5        273.85        277.61        22.71 o                         
  -3  10  -5       1515.67       1543.49        29.74 o                         
  -2  10  -5       1951.37       1883.85        33.99 o                         
  -1  10  -5         47.82         54.14         4.44 o                         
   0  10  -5        468.21        524.78        14.48 o                         
   1  10  -5         86.32         90.35         6.85 o                         
   2  10  -5       1093.88       1142.91        34.17 o                         
   3  10  -5        270.26        269.37        22.17 o                         
   4  10  -5         16.90         13.73         5.83 o                         
   5  10  -5       1088.78       1096.69        45.55 o                         
  -6  11  -5        269.74        283.41        12.41 o                         
  -5  11  -5        109.76         99.75        11.32 o                         
  -4  11  -5         22.15         25.85         3.51 o                         
  -3  11  -5         68.58         72.01         6.08 o                         
  -2  11  -5        191.43        192.71         8.53 o                         
  -1  11  -5        108.81         95.48         6.67 o                         
   0  11  -5          4.92          8.05         2.37 o                         
   1  11  -5        152.41        155.17        21.03 o                         
   2  11  -5        579.97        563.72        33.83 o                         
   3  11  -5         42.47         45.08         9.71 o                         
   4  11  -5         38.92         33.29         7.77 o                         
   5  11  -5         76.21         68.26        10.18 o                         
  -7  12  -5         24.97         16.08         3.08 o                         
  -6  12  -5         23.43         15.75         2.89 o                         
  -5  12  -5         25.84         26.69         3.68 o                         
  -4  12  -5         38.32         32.07         3.81 o                         
  -3  12  -5         37.71         43.01         3.83 o                         
  -2  12  -5        221.10        219.37         8.67 o                         
  -1  12  -5        136.08        139.79         9.15 o                         
   0  12  -5       1976.64       2038.22        41.02 o                         
   1  12  -5        119.72        129.70         8.63 o                         
   3  12  -5        122.73        124.73        15.07 o                         
   4  12  -5         75.43         87.22        11.92 o                         
  -6  13  -5         27.66         47.03         5.90 o                         
  -5  13  -5         29.29         32.33         3.62 o                         
  -4  13  -5         69.89         72.18         5.78 o                         
  -3  13  -5         42.21         48.78         3.86 o                         
  -2  13  -5         18.75         16.37         3.00 o                         
  -1  13  -5        512.27        536.87        29.12 o                         
   0  13  -5         43.18         40.63         4.42 o                         
   1  13  -5        296.88        292.08        16.50 o                         
   2  13  -5        100.21        102.90        13.87 o                         
   3  13  -5        113.75        108.52        14.07 o                         
   4  13  -5          5.26         14.07         5.76 o                         
  -5  14  -5         30.34         31.28         5.29 o                         
  -4  14  -5        213.63        217.16        14.37 o                         
  -3  14  -5         36.76         30.63         4.51 o                         
  -2  14  -5         18.50         19.49         3.48 o                         
  -1  14  -5          6.66         15.11         3.09 o                         
   0  14  -5        267.76        285.09        15.22 o                         
   1  14  -5         81.73         98.06         9.34 o                         
   2  14  -5       1023.22       1068.69        47.16 o                         
   3  14  -5         30.19         33.53         5.90 o                         
   6  14  -5          3.07          2.81         3.35 o                         
  -4  15  -5         24.57         30.61         5.49 o                         
  -3  15  -5         39.63         27.51         3.83 o                         
  -2  15  -5         53.02         65.02         7.60 o                         
  -1  15  -5        369.43        349.48        21.77 o                         
   0  15  -5         20.06         22.84         5.76 o                         
   1  15  -5        244.06        231.80        17.79 o                         
   2  15  -5         87.48         86.84         8.81 o                         
   3  15  -5         10.71          8.72         3.19 o                         
   4  15  -5        269.61        263.60        18.22 o                         
   5  15  -5         21.11         25.99         5.69 o                         
   6  15  -5        235.60        185.76        10.79 o                         
  -3  16  -5         39.47         50.11         5.36 o                         
  -2  16  -5          3.20          6.03         3.35 o                         
  -1  16  -5        184.67        177.79        13.93 o                         
   0  16  -5         87.15         80.99         9.85 o                         
   1  16  -5         80.01         80.39        10.58 o                         
   2  16  -5         50.09         68.20         9.71 o                         
   3  16  -5         15.38         15.54         5.29 o                         
   4  16  -5       1221.12       1293.30        45.55 o                         
   5  16  -5         28.78         25.52         4.35 o                         
  -2  17  -5        120.13        133.18         9.18 o                         
  -1  17  -5         50.84         52.45         6.70 o                         
   0  17  -5          6.20          5.23         3.55 o                         
   2  17  -5          7.38          8.84         3.42 o                         
   3  17  -5         95.55        101.31         6.11 o                         
   4  17  -5         79.22         91.24         7.30 o                         
  -1  18  -5        192.73        220.93        11.19 o                         
   0  18  -5         46.92         51.65         5.69 o                         
   2  18  -5        192.50        194.87        10.58 o                         
  -9   0  -4        129.69        134.25        11.66 o                         
  -8   0  -4        483.51        524.26        31.22 o                         
  -7   0  -4       2726.39       2877.81       104.24 o                         
  -4   0  -4       1300.64       1235.76        49.84 o                         
  -3   0  -4        405.91        387.53        21.24 o                         
   2   0  -4       3560.51       3683.49       101.82 o                         
   3   0  -4        129.14        132.30        10.38 o                         
   4   0  -4        520.34        466.31        24.79 o                         
   5   0  -4       1134.13       1219.88        50.31 o                         
   6   0  -4        814.68        845.74        43.21 o                         
   7   0  -4       2521.79       2588.48        95.19 o                         
   9   0  -4        190.20        222.41        17.75 o                         
  -9   1  -4        208.64        202.78        14.27 o                         
  -8   1  -4         17.39         20.10         7.03 o                         
  -7   1  -4        158.67        197.35        20.23 o                         
  -3   1  -4        408.57        487.15        24.25 o                         
   2   1  -4       6222.49       5960.53       157.69 o                         
   3   1  -4        125.77        103.83         9.45 o                         
   4   1  -4        123.64        130.70        12.19 o                         
   5   1  -4        150.65        144.70        14.80 o                         
   6   1  -4        581.60        579.80        34.23 o                         
   7   1  -4        701.75        754.64        42.14 o                         
   9   1  -4        514.76        602.71        30.88 o                         
  -9   2  -4         40.04         37.77         4.26 o                         
  -8   2  -4        226.12        221.87        25.49 o                         
  -7   2  -4        139.24        145.06        12.29 o                         
  -5   2  -4         85.16         67.73         9.18 o                         
  -3   2  -4       4449.00       4231.20       102.43 o                         
  -2   2  -4       1810.22       1787.18        38.96 o                         
   2   2  -4       2069.26       2110.90        94.35 o                         
   3   2  -4       2773.02       2747.77        98.04 o                         
   4   2  -4        601.60        595.46        20.17 o                         
   5   2  -4         86.75         73.74         7.77 o                         
   6   2  -4       2326.80       2353.04        60.30 o                         
   7   2  -4        243.57        254.69        28.20 o                         
   9   2  -4          6.88          1.57         4.26 o                         
  -9   3  -4        170.59        171.32         8.34 o                         
  -8   3  -4        160.26        151.76         9.26 o                         
  -7   3  -4        253.55        280.58        17.85 o                         
  -5   3  -4        778.69        708.68        35.04 o                         
  -3   3  -4        248.21        252.42        11.46 o                         
  -2   3  -4        164.27        111.99         6.47 o                         
   2   3  -4        198.78        157.01         6.99 o                         
   3   3  -4       3421.62       3545.08        72.71 o                         
   4   3  -4        562.63        635.15        31.62 o                         
   5   3  -4        267.29        234.54        13.12 o                         
   6   3  -4        105.98        113.50        10.52 o                         
   7   3  -4          9.71         -1.64         5.73 o                         
   9   3  -4        379.45        436.65        17.14 o                         
  -9   4  -4          6.05          1.88         2.14 o                         
  -8   4  -4         96.56        100.95         7.17 o                         
  -7   4  -4       1265.24       1351.35        41.14 o                         
  -6   4  -4        500.88        494.45        29.41 o                         
  -5   4  -4        131.93        131.77        14.13 o                         
  -3   4  -4       1899.56       1864.06        44.27 o                         
  -2   4  -4        433.91        406.21        13.50 o                         
   2   4  -4         73.47         79.69         4.86 o                         
   3   4  -4       2956.43       3131.16        78.14 o                         
   4   4  -4        467.50        491.95        17.93 o                         
   5   4  -4        573.24        581.42        30.61 o                         
   6   4  -4        102.53         91.64         9.78 o                         
   7   4  -4       1585.71       1617.50        47.01 o                         
   9   4  -4        100.88         85.11         7.22 o                         
  -8   5  -4        303.66        332.60        20.30 o                         
  -7   5  -4         20.37         24.56         4.29 o                         
  -6   5  -4        616.83        635.01        20.53 o                         
  -5   5  -4       2050.31       1914.16        72.75 o                         
  -4   5  -4        628.49        592.05        31.69 o                         
  -3   5  -4         87.22         83.60         9.31 o                         
  -2   5  -4        948.23        952.45        24.18 o                         
   1   5  -4        369.42        299.42        10.99 o                         
   2   5  -4       1694.65       1565.10        34.67 o                         
   3   5  -4        564.99        555.56        24.08 o                         
   4   5  -4         70.43         69.66         4.96 o                         
   5   5  -4        662.10        592.94        22.09 o                         
   6   5  -4        430.96        402.30        34.97 o                         
   7   5  -4         74.77         69.82        17.45 o                         
   9   5  -4       1154.11       1328.67        45.15 o                         
  -8   6  -4        527.43        515.28        24.45 o                         
  -7   6  -4       1157.49       1167.66        31.37 o                         
  -6   6  -4       1527.01       1580.42        31.06 o                         
  -5   6  -4        148.99        136.43        10.12 o                         
  -4   6  -4       1283.00       1204.43        35.12 o                         
  -3   6  -4       1201.77       1150.68        31.66 o                         
  -2   6  -4        262.09        214.93         7.58 o                         
  -1   6  -4        266.55        267.68        13.87 o                         
   1   6  -4        182.64        200.98         6.82 o                         
   2   6  -4        543.23        607.50        13.93 o                         
   3   6  -4         64.57         77.36         7.91 o                         
   4   6  -4       1409.88       1363.45        28.55 o                         
   5   6  -4        203.29        162.63         8.81 o                         
   6   6  -4        456.33        467.88        32.29 o                         
   8   6  -4        186.37        176.25        15.14 o                         
  -7   7  -4          3.86          9.41         3.39 o                         
  -6   7  -4        451.70        472.13        14.18 o                         
  -5   7  -4       1540.30       1469.09        28.79 o                         
  -4   7  -4        422.51        424.78        14.88 o                         
  -3   7  -4        255.20        251.79        14.07 o                         
  -2   7  -4        854.01        831.58        24.56 o                         
  -1   7  -4         26.89         18.60         5.69 o                         
   0   7  -4          0.05          1.76         1.37 o                         
   1   7  -4        112.91        106.40         6.36 o                         
   2   7  -4       1699.45       1618.47        32.32 o                         
   3   7  -4       1304.80       1252.25        25.23 o                         
   4   7  -4         26.27         32.10         3.12 o                         
   5   7  -4        474.59        455.15        14.95 o                         
   6   7  -4        230.60        290.07        21.37 o                         
  -8   8  -4        391.15        338.23        16.08 o                         
  -7   8  -4        505.28        472.68        24.65 o                         
  -6   8  -4        901.20        841.35        28.47 o                         
  -5   8  -4         48.44         50.35         5.43 o                         
  -4   8  -4       1083.95       1072.77        27.03 o                         
  -3   8  -4        811.21        807.65        25.80 o                         
  -2   8  -4       1036.05        972.22        22.94 o                         
  -1   8  -4        365.12        388.30        15.06 o                         
   0   8  -4        302.38        371.57        10.38 o                         
   1   8  -4       1205.78       1275.16        32.42 o                         
   2   8  -4        474.78        457.94        17.45 o                         
   3   8  -4       1267.37       1362.97        51.38 o                         
   4   8  -4        103.39        123.26        13.13 o                         
   5   8  -4        196.22        203.92        16.21 o                         
  -7   9  -4         28.48         24.52         5.29 o                         
  -6   9  -4        150.08        155.69        10.74 o                         
  -5   9  -4        483.52        452.56        16.57 o                         
  -4   9  -4       1089.54       1112.06        33.43 o                         
  -3   9  -4        523.55        523.09        15.96 o                         
  -2   9  -4       1187.80       1185.64        26.94 o                         
  -1   9  -4        313.90        298.45         9.68 o                         
   0   9  -4        131.90        150.37         9.19 o                         
   1   9  -4        543.72        529.32        15.79 o                         
   2   9  -4       1857.59       1866.43        46.03 o                         
   3   9  -4       1709.89       1805.70        65.85 o                         
   4   9  -4        494.42        464.17        27.47 o                         
   5   9  -4        741.35        719.87        34.37 o                         
  -8  10  -4        252.04        148.65         8.57 o                         
  -7  10  -4        460.28        410.04        19.69 o                         
  -6  10  -4         89.82         83.00        10.32 o                         
  -5  10  -4        233.22        239.62        18.89 o                         
  -4  10  -4       3226.88       3357.05        79.22 o                         
  -3  10  -4        953.41        946.75        21.16 o                         
  -2  10  -4       2157.77       2064.23        35.95 o                         
  -1  10  -4        928.05        949.40        20.36 o                         
   0  10  -4       1115.85       1160.81        23.80 o                         
   1  10  -4        919.71        930.50        23.58 o                         
   2  10  -4         79.95         77.11        11.46 o                         
   3  10  -4       1695.45       1639.24        63.64 o                         
   4  10  -4       5158.48       5410.28       154.28 o                         
   5  10  -4          1.48          4.69         4.96 o                         
  -7  11  -4        119.84        118.24         9.98 o                         
  -6  11  -4        254.85        261.63        12.63 o                         
  -5  11  -4        437.47        446.35        25.79 o                         
  -4  11  -4        358.61        357.09        13.23 o                         
  -3  11  -4       1063.97       1034.32        20.56 o                         
  -2  11  -4       1282.38       1283.25        25.81 o                         
  -1  11  -4        813.96        832.03        22.90 o                         
   0  11  -4         29.67         30.77         3.62 o                         
   1  11  -4       1769.26       1785.18        37.92 o                         
   2  11  -4       2917.65       3035.77        99.14 o                         
   3  11  -4       1164.39       1221.89        51.58 o                         
   4  11  -4        299.60        312.98        22.64 o                         
   5  11  -4        455.75        444.88        26.39 o                         
  -7  12  -4        722.57        491.70        20.23 o                         
  -6  12  -4         80.76         78.40         6.17 o                         
  -5  12  -4        105.77         99.84        10.99 o                         
  -4  12  -4         19.48         25.83         3.23 o                         
  -3  12  -4        424.91        422.81        11.84 o                         
  -2  12  -4       1428.20       1393.52        28.01 o                         
  -1  12  -4        293.07        292.02        16.39 o                         
   0  12  -4       5194.08       5466.77        94.15 o                         
   1  12  -4        323.59        357.21        17.67 o                         
   3  12  -4         73.58         93.12        12.73 o                         
   4  12  -4         59.07         61.70        10.25 o                         
  -6  13  -4          9.26          6.70         3.15 o                         
  -5  13  -4        500.92        524.23        18.50 o                         
  -4  13  -4        531.06        505.29        13.29 o                         
  -3  13  -4        558.54        602.53        14.31 o                         
  -2  13  -4         20.10         25.60         3.20 o                         
  -1  13  -4        921.77        888.52        23.52 o                         
   0  13  -4         38.58         42.08         6.93 o                         
   1  13  -4        809.11        766.32        27.87 o                         
   2  13  -4        386.81        402.81        27.87 o                         
   3  13  -4       1397.71       1516.64        60.42 o                         
   4  13  -4        265.55        267.82        20.70 o                         
  -5  14  -4         31.06         29.21         5.56 o                         
  -4  14  -4        183.02        181.17         7.15 o                         
  -3  14  -4        652.22        659.47        18.21 o                         
  -2  14  -4        187.96        162.77         8.75 o                         
  -1  14  -4       1132.67       1093.28        30.62 o                         
   0  14  -4        170.92        182.22        20.20 o                         
   1  14  -4       1800.89       1764.68       102.13 o                         
   2  14  -4        290.16        317.06        24.12 o                         
   3  14  -4       1214.58       1227.65        37.18 o                         
  -4  15  -4         55.81         43.50        10.25 o                         
  -3  15  -4         15.52          9.61         2.75 o                         
  -2  15  -4        255.57        261.60        19.56 o                         
  -1  15  -4        287.97        302.26        20.43 o                         
   0  15  -4         11.82         11.46         4.62 o                         
   1  15  -4        485.33        535.57        39.05 o                         
   2  15  -4        511.83        519.71        30.55 o                         
   3  15  -4         40.53         33.63         7.97 o                         
   4  15  -4        104.32         91.17        11.52 o                         
   5  15  -4        558.54        615.84        28.07 o                         
   6  15  -4         75.90         70.81         6.63 o                         
  -4  16  -4        287.98        350.49        16.95 o                         
  -3  16  -4        105.06        112.17         6.66 o                         
  -2  16  -4         63.30         67.86         8.04 o                         
  -1  16  -4        102.58        106.18        11.05 o                         
   0  16  -4        520.45        560.23        28.27 o                         
   1  16  -4        173.89        175.24        15.94 o                         
   2  16  -4        119.30        116.76        12.86 o                         
   3  16  -4        106.45        107.12        11.66 o                         
   4  16  -4        185.36        232.05        15.68 o                         
   5  16  -4         69.54         82.60         7.50 o                         
  -3  17  -4         56.20         65.25         5.16 o                         
  -2  17  -4        150.47        173.17        10.85 o                         
  -1  17  -4         84.52         90.17         8.91 o                         
   0  17  -4         41.63         40.13         6.63 o                         
   2  17  -4        276.31        251.33        11.23 o                         
   3  17  -4        135.11        142.08        11.39 o                         
   4  17  -4         23.68         19.03         4.09 o                         
  -2  18  -4        115.88         96.47         6.30 o                         
  -1  18  -4         30.34         41.40         4.96 o                         
   0  18  -4         41.74         33.96         5.02 o                         
   1  18  -4         57.15         56.27         6.10 o                         
   2  18  -4         21.87         17.62         3.15 o                         
  -9   1  -3          6.04          5.29         3.95 o                         
  -8   1  -3          5.76          3.01         5.63 o                         
  -7   1  -3         56.57         48.50        11.19 o                         
  -3   1  -3        889.76        945.42        36.31 o                         
  -2   1  -3        344.89        311.77        15.61 o                         
   2   1  -3        296.11        295.16        13.80 o                         
   3   1  -3       1331.63       1310.32        44.41 o                         
   4   1  -3        149.11        176.52        14.07 o                         
   5   1  -3          1.66          4.69         4.02 o                         
   6   1  -3        542.74        517.63        32.02 o                         
   9   1  -3          4.45          6.70         5.69 o                         
  -9   2  -3         81.43         85.45         8.37 o                         
  -8   2  -3         55.68         66.35         7.88 o                         
  -7   2  -3        344.06        385.80        20.36 o                         
  -5   2  -3        325.65        313.78        20.16 o                         
  -3   2  -3        566.35        595.60        26.26 o                         
  -2   2  -3       9365.50       9145.54       224.42 o                         
   2   2  -3      15167.12      15110.29       275.83 o                         
   3   2  -3       4233.17       4578.71        90.69 o                         
   4   2  -3        649.78        760.94        23.30 o                         
   5   2  -3        175.69        187.65        11.63 o                         
   6   2  -3        103.66        111.43        16.01 o                         
   7   2  -3        300.29        336.98        18.97 o                         
   9   2  -3        178.83        199.16        11.75 o                         
  -9   3  -3          6.06          6.56         3.95 o                         
  -8   3  -3         24.18         28.83         8.24 o                         
  -7   3  -3        317.55        319.30        18.21 o                         
  -5   3  -3         18.74         17.55         5.16 o                         
  -3   3  -3       1122.81       1207.49        30.74 o                         
  -2   3  -3        257.07        243.47        12.49 o                         
   2   3  -3        505.83        540.85        14.80 o                         
   3   3  -3       1382.13       1487.85        34.72 o                         
   4   3  -3       2692.35       3053.12        66.17 o                         
   5   3  -3        304.06        320.27        21.94 o                         
   6   3  -3        424.64        421.15        19.87 o                         
   7   3  -3        545.66        637.98        26.08 o                         
   9   3  -3         44.64         30.26         5.71 o                         
  -9   4  -3         52.94         53.19         6.36 o                         
  -8   4  -3         82.65         80.40         7.41 o                         
  -7   4  -3         59.69         55.35         7.50 o                         
  -6   4  -3        469.55        508.28        31.95 o                         
  -5   4  -3        268.28        244.91        19.36 o                         
  -2   4  -3        789.57        791.49        20.53 o                         
   1   4  -3        292.69        271.44        11.25 o                         
   2   4  -3       1798.89       1927.44        41.06 o                         
   3   4  -3       2087.47       2298.60        49.48 o                         
   4   4  -3       1110.14       1156.31        31.17 o                         
   5   4  -3        111.84        119.63         9.21 o                         
   6   4  -3         48.83         35.84         6.59 o                         
   7   4  -3          5.50         -1.54         9.11 o                         
   9   4  -3         52.27         46.79         5.77 o                         
  -8   5  -3        213.57        221.07        11.41 o                         
  -7   5  -3         39.91         51.22         6.92 o                         
  -6   5  -3         65.08         71.28        12.41 o                         
  -5   5  -3        245.99        242.50        19.90 o                         
  -4   5  -3        355.51        349.80        19.36 o                         
  -2   5  -3        121.90        137.99         7.20 o                         
  -1   5  -3       1874.46       1929.83        38.32 o                         
   1   5  -3       1868.65       1857.48        36.73 o                         
   2   5  -3        142.28        135.04         6.11 o                         
   3   5  -3       3966.12       4239.95        85.05 o                         
   4   5  -3        141.80        171.87        11.30 o                         
   5   5  -3        114.49        102.22         7.05 o                         
   6   5  -3         89.27         88.54         7.27 o                         
   7   5  -3        407.00        365.52        18.47 o                         
   8   5  -3         80.18         79.33         8.12 o                         
   9   5  -3         33.47         19.49         6.50 o                         
  -9   6  -3         64.61         39.26         4.62 o                         
  -8   6  -3        206.55        237.40        11.13 o                         
  -7   6  -3         81.48         80.80         6.66 o                         
  -6   6  -3       1040.34       1003.41        29.77 o                         
  -5   6  -3        552.22        527.32        17.89 o                         
  -4   6  -3        141.20        171.04        10.78 o                         
  -3   6  -3         96.40        103.97        10.92 o                         
  -2   6  -3        373.21        345.09        13.30 o                         
  -1   6  -3        500.50        501.22        12.48 o                         
   0   6  -3       1884.08       1906.32        51.65 o                         
   1   6  -3        877.86        825.54        17.74 o                         
   2   6  -3        130.80        128.94         5.80 o                         
   3   6  -3         47.99         57.49         4.01 o                         
   4   6  -3        476.47        507.31        21.84 o                         
   5   6  -3         86.57         65.73        10.23 o                         
   6   6  -3        204.90        205.24        12.18 o                         
   8   6  -3         28.87         18.89         6.90 o                         
  -8   7  -3         20.41         27.87         5.23 o                         
  -7   7  -3        148.22        137.40         9.61 o                         
  -6   7  -3        187.30        168.37         8.23 o                         
  -5   7  -3         35.44         35.70         7.02 o                         
  -4   7  -3         33.40         34.27         4.21 o                         
  -3   7  -3         97.80        120.28         8.43 o                         
  -2   7  -3         33.42         33.70         4.39 o                         
  -1   7  -3       3474.30       3698.36       105.17 o                         
   0   7  -3         25.06         34.70         5.96 o                         
   1   7  -3       2932.25       3200.03        91.91 o                         
   2   7  -3        109.20        116.71         5.16 o                         
   3   7  -3         41.16         41.26         3.34 o                         
   4   7  -3         83.20         75.85         4.66 o                         
   5   7  -3        398.19        401.52        13.88 o                         
   6   7  -3         43.02         49.10         9.31 o                         
  -8   8  -3        413.12        382.44        18.76 o                         
  -7   8  -3        218.38        199.16        15.88 o                         
  -6   8  -3        103.34         79.95         8.22 o                         
  -5   8  -3         92.65         75.16         8.04 o                         
  -4   8  -3        646.63        658.35        23.52 o                         
  -3   8  -3        306.15        277.90        12.51 o                         
  -2   8  -3         27.95         28.59         4.33 o                         
  -1   8  -3       2042.36       2208.04        49.62 o                         
   0   8  -3        480.38        450.80        11.59 o                         
   1   8  -3         22.38         43.83         8.37 o                         
   2   8  -3         12.49         17.21         3.28 o                         
   3   8  -3        405.07        366.28        16.03 o                         
   4   8  -3        458.61        402.09        17.77 o                         
   5   8  -3         92.87        110.25         8.96 o                         
   6   8  -3        193.45        156.76        16.28 o                         
  -8   9  -3         65.91         49.71         4.82 o                         
  -7   9  -3         47.01         53.99         7.97 o                         
  -6   9  -3        137.94        122.46        13.73 o                         
  -5   9  -3        143.67        157.16        15.74 o                         
  -4   9  -3        496.34        489.80        13.69 o                         
  -3   9  -3         46.05         40.95         5.25 o                         
  -2   9  -3        103.11        103.21         7.43 o                         
  -1   9  -3         85.10         80.59         5.70 o                         
   0   9  -3        288.43        310.43         9.95 o                         
   1   9  -3         81.76        104.46         7.65 o                         
   2   9  -3         10.34          3.48         3.89 o                         
   3   9  -3         12.02          1.21         4.96 o                         
   4   9  -3        320.95        290.53        21.24 o                         
   5   9  -3        416.41        439.18        25.39 o                         
  -8  10  -3        117.98         81.66         6.83 o                         
  -7  10  -3         22.39         18.60         3.06 o                         
  -6  10  -3        101.11        100.37         7.91 o                         
  -5  10  -3        103.64         94.86        12.06 o                         
  -4  10  -3        257.33        240.63         9.36 o                         
  -3  10  -3          7.31          6.45         2.31 o                         
  -2  10  -3        523.31        468.87        13.25 o                         
  -1  10  -3        280.73        314.71        10.39 o                         
   0  10  -3        358.13        363.63        10.09 o                         
   1  10  -3        171.72        205.77        11.92 o                         
   2  10  -3        300.49        263.60        20.57 o                         
   3  10  -3        471.90        442.73        27.87 o                         
   4  10  -3         18.51         10.12         6.97 o                         
  -7  11  -3        138.75        133.24        10.12 o                         
  -6  11  -3        364.47        368.51        21.84 o                         
  -5  11  -3        100.26         90.30         8.48 o                         
  -4  11  -3         52.59         58.02         5.71 o                         
  -3  11  -3         84.84         82.63         5.08 o                         
  -2  11  -3       1307.25       1248.34        20.58 o                         
  -1  11  -3        198.85        209.74         8.83 o                         
   0  11  -3         80.59         81.97         5.49 o                         
   1  11  -3         37.30         35.37         9.78 o                         
   2  11  -3       1117.49       1129.11        49.91 o                         
   3  11  -3         82.35         71.54        11.59 o                         
   4  11  -3         10.47          7.90         4.96 o                         
  -7  12  -3         21.07         19.29         3.95 o                         
  -6  12  -3         24.14         20.36         5.36 o                         
  -5  12  -3        149.45        149.24         8.49 o                         
  -4  12  -3         45.22         42.36         4.06 o                         
  -3  12  -3        140.40        121.51         6.27 o                         
  -2  12  -3        351.97        363.89        11.00 o                         
  -1  12  -3        180.80        161.15         9.84 o                         
   0  12  -3        370.97        359.29        12.30 o                         
   1  12  -3        111.19        123.92        10.26 o                         
   3  12  -3         66.14         72.28        11.12 o                         
   4  12  -3         97.20         93.92        12.46 o                         
  -6  13  -3         11.30         10.18         3.48 o                         
  -5  13  -3         37.64         43.38        10.75 o                         
  -4  13  -3         43.48         41.22         3.84 o                         
  -3  13  -3          2.88          2.08         1.99 o                         
  -2  13  -3         31.08         35.38         4.81 o                         
  -1  13  -3         86.66         93.14         6.99 o                         
   0  13  -3          4.30          7.67         3.29 o                         
   1  13  -3        317.86        318.00        17.27 o                         
   2  13  -3         37.77         32.49         8.98 o                         
   3  13  -3        120.76        100.95        13.53 o                         
  -5  14  -3        196.82        224.75        14.94 o                         
  -4  14  -3        434.08        442.02        16.95 o                         
  -3  14  -3         68.67         72.30         5.02 o                         
  -2  14  -3          4.09         10.10         4.02 o                         
  -1  14  -3         61.73         76.16         8.31 o                         
   0  14  -3         85.76         80.22        10.55 o                         
   1  14  -3         40.48         49.46         7.32 o                         
   2  14  -3        349.89        367.10        26.26 o                         
   3  14  -3        279.55        308.86        16.22 o                         
  -4  15  -3         72.83         64.80         6.20 o                         
  -3  15  -3          9.67         10.14         2.95 o                         
  -2  15  -3         14.27         10.40         5.96 o                         
  -1  15  -3        145.03        142.89        14.13 o                         
   0  15  -3         47.00         48.43         8.78 o                         
   1  15  -3        336.49        338.03        22.84 o                         
   2  15  -3         22.72         29.21         8.64 o                         
   3  15  -3        141.10        130.76        14.74 o                         
   4  15  -3        364.67        333.61        22.17 o                         
   5  15  -3          5.25          4.29         3.75 o                         
  -3  16  -3         12.26         13.86         2.98 o                         
  -2  16  -3         29.16         29.74         5.83 o                         
  -1  16  -3         25.74         25.79         6.03 o                         
   0  16  -3        627.12        548.11        28.54 o                         
   1  16  -3        180.94        182.62        23.14 o                         
   2  16  -3        176.10        169.08        11.35 o                         
   3  16  -3        125.08        102.64         9.35 o                         
   4  16  -3          7.84         12.80         4.96 o                         
  -3  17  -3         18.94         18.49         3.35 o                         
  -2  17  -3         51.40         60.29         6.90 o                         
  -1  17  -3         76.19         85.28         9.04 o                         
   1  17  -3          3.31          8.64         4.09 o                         
   2  17  -3         15.35         20.45         3.59 o                         
   3  17  -3         73.75         86.08         9.18 o                         
   4  17  -3         36.63         48.03         5.96 o                         
  -2  18  -3        553.85        588.24        21.30 o                         
  -1  18  -3         60.26         63.57         6.36 o                         
   1  18  -3         36.81         46.89         5.69 o                         
  -9   0  -2        787.66        782.04        34.90 o                         
  -8   0  -2        558.22        588.70        35.17 o                         
  -7   0  -2       3240.71       3534.10       120.78 o                         
  -3   0  -2        162.52        133.38        10.65 o                         
  -2   0  -2       4342.37       4568.09       123.66 o                         
   1   0  -2       2175.30       2112.05        57.61 o                         
   2   0  -2       6909.49       7119.39       187.64 o                         
   3   0  -2        389.40        344.93        17.48 o                         
   4   0  -2        820.71        717.26        31.55 o                         
   5   0  -2        370.97        417.88        25.46 o                         
   6   0  -2        541.01        525.80        31.89 o                         
   7   0  -2       3256.18       3356.92       116.90 o                         
   9   0  -2        507.00        561.57        29.74 o                         
  -9   1  -2        448.50        468.73        24.79 o                         
  -8   1  -2         61.62         55.74        10.65 o                         
  -7   1  -2        486.58        508.25        33.76 o                         
  -3   1  -2        107.90        111.54         9.85 o                         
  -2   1  -2       5259.90       5090.81       137.19 o                         
   1   1  -2       5739.71       5672.01       147.65 o                         
   2   1  -2       7297.65       6933.16       182.95 o                         
   3   1  -2       1016.74       1013.28        36.24 o                         
   4   1  -2        299.92        378.42        20.97 o                         
   5   1  -2         25.25         18.36         5.76 o                         
   6   1  -2        135.07        108.66        14.87 o                         
   7   1  -2       1244.41       1339.99        59.49 o                         
   9   1  -2        566.91        644.57        32.02 o                         
  -9   2  -2         33.45         36.17         4.71 o                         
  -8   2  -2        169.98        165.37        13.63 o                         
  -7   2  -2        527.07        556.25        39.19 o                         
  -6   2  -2       2239.61       2164.63        58.33 o                         
  -5   2  -2        277.62        309.29        19.90 o                         
  -3   2  -2       2496.21       2312.75        73.35 o                         
  -2   2  -2       8259.82       8243.40       169.99 o                         
   1   2  -2       3934.54       3923.15        72.59 o                         
   2   2  -2       2774.22       2800.38        55.52 o                         
   3   2  -2       1713.46       1612.72        36.64 o                         
   4   2  -2       1132.43       1277.49        33.28 o                         
   5   2  -2        374.62        436.74        23.28 o                         
   6   2  -2       2298.43       2149.44        55.82 o                         
   7   2  -2        263.20        274.36        17.07 o                         
   9   2  -2         67.36         70.00         7.10 o                         
  -9   3  -2        227.06        255.36        12.80 o                         
  -8   3  -2        312.68        315.34        29.84 o                         
  -7   3  -2        147.75        152.84        15.54 o                         
  -6   3  -2        119.87        120.70        11.12 o                         
  -5   3  -2        381.50        359.60        22.78 o                         
  -2   3  -2        911.40        773.02        33.76 o                         
  -1   3  -2       5190.60       4873.02       126.54 o                         
   1   3  -2       7564.79       7254.17       133.70 o                         
   2   3  -2       2195.67       2012.79        41.35 o                         
   3   3  -2       4680.59       4867.17        95.33 o                         
   4   3  -2        268.76        305.11        13.07 o                         
   5   3  -2         42.77         54.35        12.59 o                         
   6   3  -2         42.36         46.89        10.65 o                         
   7   3  -2         30.21         17.82         9.65 o                         
   8   3  -2        590.72        630.77        30.25 o                         
   9   3  -2        387.21        436.26        17.34 o                         
  -9   4  -2         41.73         50.58         6.70 o                         
  -8   4  -2         40.25         39.88         5.84 o                         
  -7   4  -2       1519.85       1607.16        46.61 o                         
  -6   4  -2       1292.73       1346.73        84.41 o                         
  -5   4  -2       2203.83       2368.95        81.26 o                         
  -2   4  -2       3124.97       3377.11        67.29 o                         
  -1   4  -2       3326.61       3165.27        59.28 o                         
   1   4  -2       3583.76       3341.40        63.47 o                         
   2   4  -2       3231.60       3537.14        68.71 o                         
   3   4  -2        455.29        434.87        14.28 o                         
   4   4  -2       7574.24       7945.98       153.76 o                         
   5   4  -2       2536.03       2887.80        64.80 o                         
   6   4  -2        610.46        648.54        20.04 o                         
   7   4  -2        912.78        943.98        33.09 o                         
   8   4  -2         31.11         54.32         6.88 o                         
   9   4  -2         90.59         79.78         7.44 o                         
  -9   5  -2        714.58        671.77        24.92 o                         
  -8   5  -2        577.37        568.03        24.89 o                         
  -7   5  -2         14.36         30.47        10.38 o                         
  -6   5  -2        791.73        802.85        29.32 o                         
  -5   5  -2       1038.32       1002.50        44.82 o                         
  -4   5  -2         73.56         71.81         8.57 o                         
  -1   5  -2        446.45        397.22        10.04 o                         
   0   5  -2         13.91         12.80         1.21 o                         
   1   5  -2        564.36        485.07        11.06 o                         
   2   5  -2       4582.69       4478.79        85.38 o                         
   3   5  -2       1731.72       1801.71        39.98 o                         
   4   5  -2        349.79        364.16        18.11 o                         
   5   5  -2        595.84        570.60        17.15 o                         
   6   5  -2        568.74        592.27        18.84 o                         
   7   5  -2         73.12         53.72         6.02 o                         
   8   5  -2        782.79        793.87        26.38 o                         
   9   5  -2        965.49        960.43        36.78 o                         
  -9   6  -2         31.75         25.66         4.35 o                         
  -8   6  -2        637.92        569.68        19.56 o                         
  -7   6  -2        656.14        643.97        24.58 o                         
  -6   6  -2       1778.09       1798.29       102.76 o                         
  -5   6  -2         50.53         62.86         5.77 o                         
  -4   6  -2        799.98        699.24        34.03 o                         
  -3   6  -2       1639.69       1642.45        57.41 o                         
  -2   6  -2       2333.94       2388.45        72.95 o                         
   1   6  -2       8636.10       7782.27       114.94 o                         
   2   6  -2       2316.97       2632.71        51.02 o                         
   3   6  -2       2459.24       2608.85        48.99 o                         
   4   6  -2       1499.69       1354.19        27.87 o                         
   5   6  -2         79.93         71.45         5.79 o                         
   6   6  -2        302.98        300.76        18.83 o                         
   7   6  -2        576.42        563.10        17.99 o                         
   8   6  -2        342.77        311.30        20.30 o                         
  -8   7  -2        387.35        390.48        21.10 o                         
  -7   7  -2          0.06          6.26         3.82 o                         
  -6   7  -2        146.52        156.47         9.33 o                         
  -5   7  -2        876.49        829.47        41.67 o                         
  -4   7  -2         85.43         72.08         9.31 o                         
  -3   7  -2        672.43        588.46        20.32 o                         
  -2   7  -2       1204.76       1181.45        30.90 o                         
  -1   7  -2         37.34         55.59         6.03 o                         
   1   7  -2         84.66         82.20         8.51 o                         
   2   7  -2       1303.92       1273.16        60.49 o                         
   3   7  -2       1780.38       1697.58        31.63 o                         
   4   7  -2         65.34         57.98         4.09 o                         
   5   7  -2        720.18        656.36        26.95 o                         
   6   7  -2         90.17        104.64        13.20 o                         
   7   7  -2          1.14          1.21         4.09 o                         
  -8   8  -2       1035.42        967.93        47.60 o                         
  -7   8  -2        709.28        786.93        36.44 o                         
  -6   8  -2        437.30        410.04        26.46 o                         
  -5   8  -2          9.49         15.98         9.18 o                         
  -4   8  -2         94.48         83.01         5.78 o                         
  -3   8  -2        272.16        263.29        10.94 o                         
  -2   8  -2          6.00          7.60         2.59 o                         
  -1   8  -2       2978.82       2939.19        52.64 o                         
   0   8  -2        190.16        237.88         9.52 o                         
   1   8  -2       2064.68       2089.65        47.17 o                         
   2   8  -2         55.57         53.79         8.11 o                         
   3   8  -2        248.93        214.26        12.07 o                         
   4   8  -2         56.86         50.15         6.28 o                         
   5   8  -2        292.66        305.47        23.45 o                         
   6   8  -2        185.27        201.64        18.62 o                         
  -8   9  -2        409.70        361.94        16.95 o                         
  -7   9  -2         23.66         24.18         6.43 o                         
  -6   9  -2        123.31        155.68        15.41 o                         
  -5   9  -2        741.29        739.63        37.85 o                         
  -4   9  -2        878.57        850.73        19.21 o                         
  -3   9  -2        546.81        580.56        20.83 o                         
  -2   9  -2        858.76        833.92        23.93 o                         
  -1   9  -2        593.10        577.66        15.98 o                         
   0   9  -2         42.67         49.65         3.75 o                         
   1   9  -2        767.18        749.60        22.83 o                         
   2   9  -2       1533.91       1623.09        57.61 o                         
   3   9  -2       1051.81       1039.48        43.95 o                         
   4   9  -2        336.77        305.63        15.83 o                         
   5   9  -2        352.25        376.41        26.73 o                         
  -8  10  -2        138.15         89.90         7.70 o                         
  -7  10  -2        523.67        476.04        17.05 o                         
  -6  10  -2        352.16        362.13        16.15 o                         
  -5  10  -2        251.77        222.88        13.71 o                         
  -4  10  -2       2073.34       2064.45        36.43 o                         
  -3  10  -2        262.75        210.77         8.81 o                         
  -2  10  -2         67.90         71.48         4.31 o                         
  -1  10  -2        293.56        289.35        15.18 o                         
   0  10  -2       1549.74       1608.31        29.59 o                         
   1  10  -2        345.91        345.68        15.43 o                         
   2  10  -2        146.95        111.74        13.20 o                         
   3  10  -2        514.76        511.73        29.07 o                         
   4  10  -2       3429.55       3398.72       108.26 o                         
  -7  11  -2        147.52        136.81         8.12 o                         
  -6  11  -2        307.40        289.73        20.03 o                         
  -5  11  -2        507.30        531.93        19.67 o                         
  -4  11  -2         61.72         81.82         5.47 o                         
  -3  11  -2       1377.51       1335.19        37.09 o                         
  -2  11  -2       1879.10       1860.87        47.38 o                         
  -1  11  -2       1064.78        966.52        20.95 o                         
   0  11  -2         17.94         22.29         3.12 o                         
   1  11  -2       1263.36       1172.65        49.51 o                         
   2  11  -2       3274.78       3200.56       105.04 o                         
   3  11  -2        824.13        821.16        40.06 o                         
   4  11  -2        216.99        257.17        20.10 o                         
  -7  12  -2        541.08        478.77        80.42 o                         
  -6  12  -2        349.72        336.76        20.23 o                         
  -5  12  -2        268.66        259.47        10.33 o                         
  -4  12  -2         12.40         12.51         3.11 o                         
  -3  12  -2        126.87        125.96         6.92 o                         
  -2  12  -2       2425.24       2408.58        58.22 o                         
  -1  12  -2         47.66         49.18         3.84 o                         
   0  12  -2       2076.07       2187.73        44.59 o                         
   1  12  -2        211.52        222.65        13.76 o                         
   2  12  -2       1830.21       1655.65        66.65 o                         
   3  12  -2        180.33        167.88        17.15 o                         
  -7  13  -2         47.64         30.48         4.02 o                         
  -6  13  -2        112.05        121.08         9.92 o                         
  -5  13  -2        571.50        556.35        28.54 o                         
  -4  13  -2        436.79        428.43        14.22 o                         
  -3  13  -2        715.72        761.47        21.10 o                         
  -2  13  -2         44.60         45.48         4.45 o                         
  -1  13  -2        831.47        812.78        30.60 o                         
   0  13  -2         31.61         37.31         4.80 o                         
   1  13  -2       1549.16       1470.42        43.10 o                         
   3  13  -2        830.37        840.38        41.33 o                         
  -5  14  -2        112.12        113.01        10.92 o                         
  -4  14  -2        567.17        642.81        22.07 o                         
  -3  14  -2        635.59        681.86        23.11 o                         
  -2  14  -2        104.97         86.01        11.05 o                         
  -1  14  -2        837.58        790.50        27.09 o                         
   0  14  -2        543.27        516.70        21.52 o                         
   1  14  -2        701.03        656.83        34.13 o                         
   2  14  -2       1185.18       1068.95        51.11 o                         
  -5  15  -2        667.40        731.39        29.41 o                         
  -4  15  -2         66.21         65.92         7.03 o                         
  -3  15  -2         31.31         30.28         5.96 o                         
  -2  15  -2        507.35        483.80        26.19 o                         
  -1  15  -2        166.35        191.52        16.35 o                         
   0  15  -2         28.83         30.61         8.17 o                         
   1  15  -2        303.01        358.86        25.32 o                         
   2  15  -2        795.91        804.21        40.66 o                         
   6  15  -2         97.21        102.03         8.11 o                         
  -4  16  -2        189.24        217.26         8.79 o                         
  -3  16  -2        105.34         93.12         8.91 o                         
  -2  16  -2         38.34         39.52         6.70 o                         
  -1  16  -2        183.05        191.32        15.14 o                         
   1  16  -2         74.03         93.92         8.13 o                         
   2  16  -2          2.97          9.54         3.25 o                         
  -3  17  -2         91.16        102.16         7.77 o                         
  -2  17  -2        504.24        509.99        22.71 o                         
  -1  17  -2        291.38        343.72        19.03 o                         
   1  17  -2        308.22        306.95        18.09 o                         
   2  17  -2        520.65        517.09        22.91 o                         
  -2  18  -2         58.40         55.33         5.43 o                         
  -1  18  -2        173.41        181.61        11.32 o                         
   1  18  -2        125.62        114.62         8.84 o                         
   0  19  -2          3.90          5.29         1.88 o                         
  -9   1  -1         17.88         23.65         6.23 o                         
  -8   1  -1         60.56         76.03        12.53 o                         
  -7   1  -1         89.82         85.28        13.73 o                         
  -6   1  -1        346.04        342.45        26.39 o                         
  -2   1  -1       1004.46        963.85        31.75 o                         
  -1   1  -1        757.94        698.70        21.50 o                         
   1   1  -1        388.97        348.61        12.19 o                         
   2   1  -1        397.90        370.12        15.54 o                         
   3   1  -1       1887.77       1969.43        60.76 o                         
   4   1  -1          2.39          0.80         3.35 o                         
   5   1  -1          9.73         12.39         4.69 o                         
   6   1  -1        405.26        426.86        27.93 o                         
   7   1  -1         67.87         54.60        11.32 o                         
   8   1  -1         30.87         45.69         9.85 o                         
   9   1  -1         33.09         24.79         6.36 o                         
  -9   2  -1         75.85         86.02         7.17 o                         
  -8   2  -1         39.19         53.87         7.64 o                         
  -7   2  -1        673.10        736.84        29.18 o                         
  -6   2  -1        354.01        309.91        21.70 o                         
  -2   2  -1      60082.91      55308.42       989.91 o                         
  -1   2  -1        175.91        148.76         5.02 o                         
   1   2  -1       1021.10        957.50        19.68 o                         
   2   2  -1      32591.99      31538.62       568.12 o                         
   3   2  -1        344.27        343.55        12.20 o                         
   4   2  -1        567.43        625.89        20.15 o                         
   5   2  -1        687.47        699.95        24.35 o                         
   6   2  -1        622.70        575.58        23.57 o                         
   7   2  -1        702.52        805.32        30.28 o                         
   8   2  -1         53.28         67.89         8.16 o                         
   9   2  -1        139.38        143.29        17.35 o                         
  -9   3  -1          0.74          1.87         1.82 o                         
  -8   3  -1         20.14         22.41         5.44 o                         
  -7   3  -1        386.62        428.11        21.16 o                         
  -6   3  -1        569.80        558.30        24.04 o                         
  -5   3  -1        126.59        138.74        13.26 o                         
  -1   3  -1         73.85         66.64         3.26 o                         
   0   3  -1         21.13         17.81         0.88 o                         
   1   3  -1        377.59        418.80        12.39 o                         
   2   3  -1        529.63        541.87        14.19 o                         
   3   3  -1       1034.29       1115.98        27.40 o                         
   4   3  -1       1091.96       1168.65        33.46 o                         
   5   3  -1        236.41        252.69        13.23 o                         
   6   3  -1        281.57        252.11        15.02 o                         
   7   3  -1        608.04        677.93        27.02 o                         
   8   3  -1        138.24        150.54        11.65 o                         
   9   3  -1         19.99         14.85         5.83 o                         
  -9   4  -1         21.81         23.23         3.34 o                         
  -8   4  -1          5.13         49.29         7.03 o                         
  -7   4  -1        154.12        143.79        11.96 o                         
  -6   4  -1       1028.57        951.67        32.87 o                         
  -5   4  -1        214.28        241.49        11.10 o                         
   0   4  -1       1341.20       1262.22        33.49 o                         
   1   4  -1         34.74         47.52         2.51 o                         
   2   4  -1       2947.86       3272.77        63.59 o                         
   3   4  -1       1212.74       1346.20        31.55 o                         
   4   4  -1       4401.01       4582.29        93.53 o                         
   5   4  -1        301.75        341.63        15.68 o                         
   6   4  -1       1038.15       1011.42        43.61 o                         
   7   4  -1         11.81          6.97         3.63 o                         
   8   4  -1         13.67         15.06         4.18 o                         
   9   4  -1         12.68         13.06         3.84 o                         
  -9   5  -1         36.35         38.39         5.43 o                         
  -8   5  -1        274.49        259.56        13.95 o                         
  -7   5  -1        270.51        263.33        15.65 o                         
  -6   5  -1         76.21         95.86        17.32 o                         
  -5   5  -1        322.03        320.49        13.07 o                         
   0   5  -1          6.35          6.23         1.14 o                         
   1   5  -1       1993.66       1890.38        35.67 o                         
   2   5  -1        193.22        191.85         6.99 o                         
   3   5  -1       3924.55       4380.81        86.26 o                         
   4   5  -1         16.88         13.57         2.53 o                         
   5   5  -1         34.90         28.84         5.21 o                         
   6   5  -1         40.28         35.60         7.82 o                         
   7   5  -1        449.04        426.51        12.44 o                         
   8   5  -1        100.36         92.35         8.37 o                         
  -9   6  -1         96.37         82.67         7.77 o                         
  -8   6  -1        466.65        461.88        17.72 o                         
  -7   6  -1        332.41        324.08        17.55 o                         
  -6   6  -1       1891.48       1853.48        49.61 o                         
  -5   6  -1         27.07         24.23         3.57 o                         
  -4   6  -1        131.91        124.12         8.61 o                         
  -3   6  -1       1784.11       1759.15        59.75 o                         
   2   6  -1       3738.63       3673.29        82.83 o                         
   3   6  -1       1457.60       1467.49        39.60 o                         
   4   6  -1        923.85        998.01        22.22 o                         
   5   6  -1         47.28         46.20         4.85 o                         
   6   6  -1       1826.86       1745.39        38.26 o                         
   7   6  -1        171.96        157.31         9.21 o                         
   8   6  -1        287.89        259.18        18.36 o                         
  -9   7  -1        165.93        131.57         8.71 o                         
  -8   7  -1        191.59        171.23        14.27 o                         
  -7   7  -1        199.98        184.18        11.82 o                         
  -6   7  -1        157.52        134.65        14.47 o                         
  -5   7  -1        253.88        266.62        21.10 o                         
  -4   7  -1        224.19        218.82        10.37 o                         
  -3   7  -1         16.31         16.18         3.24 o                         
  -2   7  -1        111.23        119.56         7.70 o                         
  -1   7  -1       3493.36       3451.96        68.36 o                         
   1   7  -1       3426.31       3418.95        92.91 o                         
   2   7  -1        213.48        213.56        15.21 o                         
   3   7  -1         16.21         12.63         2.34 o                         
   4   7  -1        331.27        334.30        13.31 o                         
   5   7  -1        485.91        519.56        24.55 o                         
   6   7  -1         86.84         70.81         6.13 o                         
   7   7  -1         33.27         28.27         7.10 o                         
  -8   8  -1        381.52        347.84        13.83 o                         
  -7   8  -1        109.10        102.49        12.73 o                         
  -6   8  -1         35.76         19.09         6.77 o                         
  -5   8  -1        288.08        246.52        20.10 o                         
  -4   8  -1         71.64         68.02         4.60 o                         
  -3   8  -1        103.03         96.67         6.39 o                         
  -2   8  -1        162.84        170.61        10.25 o                         
  -1   8  -1        347.29        374.99        11.98 o                         
   0   8  -1        392.18        384.49        10.19 o                         
   1   8  -1       7748.88       8298.17       155.60 o                         
   2   8  -1       1177.06       1101.50        28.73 o                         
   3   8  -1        100.79         66.30         8.84 o                         
   4   8  -1        996.68        984.76        45.49 o                         
   5   8  -1         24.90         26.33         7.64 o                         
   6   8  -1        138.90        121.18        14.87 o                         
   7   8  -1        199.55        204.79        17.69 o                         
  -8   9  -1        122.14         99.47         6.39 o                         
  -7   9  -1         39.47         41.51         6.83 o                         
  -6   9  -1        462.80        415.27        26.80 o                         
  -5   9  -1        317.80        335.43        12.80 o                         
  -4   9  -1        480.24        475.57        13.32 o                         
  -3   9  -1        131.49        127.82         6.46 o                         
  -2   9  -1        234.82        259.28        13.00 o                         
  -1   9  -1        107.43         93.29         6.07 o                         
   0   9  -1        130.59        124.09         5.84 o                         
   1   9  -1         63.07         62.43         7.97 o                         
   2   9  -1         15.88         11.59         5.49 o                         
   3   9  -1         47.68         38.52         5.66 o                         
   4   9  -1        283.11        304.67        15.49 o                         
   5   9  -1        422.61        506.24        31.49 o                         
   6   9  -1        801.77        835.03        41.94 o                         
  -8  10  -1         60.69         47.29         5.90 o                         
  -7  10  -1         32.87         34.52         4.77 o                         
  -6  10  -1        574.63        548.50        21.30 o                         
  -5  10  -1        377.85        366.31        11.66 o                         
  -4  10  -1        260.86        244.85         9.43 o                         
  -3  10  -1       1171.93       1215.15        24.66 o                         
  -2  10  -1        503.87        525.54        13.06 o                         
  -1  10  -1        714.10        797.82        18.03 o                         
   0  10  -1       1851.70       1916.14        39.64 o                         
   1  10  -1        201.73        212.45        15.07 o                         
   2  10  -1         76.29         49.17         9.31 o                         
   3  10  -1          4.47         10.85         6.10 o                         
   4  10  -1        189.04        211.64        13.40 o                         
   5  10  -1        425.55        404.22        28.14 o                         
  -8  11  -1         24.46         17.55         3.15 o                         
  -7  11  -1         49.43         44.81         3.66 o                         
  -6  11  -1        126.12        137.87         9.17 o                         
  -5  11  -1         48.12         42.95         4.54 o                         
  -4  11  -1         58.04         61.94         5.85 o                         
  -3  11  -1         32.06         25.85         3.28 o                         
  -2  11  -1        652.60        656.43        14.42 o                         
  -1  11  -1        137.78        157.21         7.80 o                         
   0  11  -1         31.73         30.34         4.90 o                         
   1  11  -1        114.83         95.13        12.46 o                         
   2  11  -1       1439.11       1441.55        57.01 o                         
   3  11  -1        278.04        249.13        20.16 o                         
  -7  12  -1          3.12          4.34         2.05 o                         
  -6  12  -1        125.57        110.72         8.98 o                         
  -5  12  -1         23.16         26.48         3.71 o                         
  -4  12  -1        135.82        140.24         7.30 o                         
  -3  12  -1        134.07        136.85         8.37 o                         
  -2  12  -1         81.05         72.30         6.06 o                         
  -1  12  -1        191.93        208.06        10.30 o                         
   0  12  -1         26.71         25.12         5.07 o                         
   1  12  -1        234.02        221.87        18.96 o                         
   2  12  -1         25.43         20.30         7.30 o                         
   3  12  -1         93.94         71.08        11.32 o                         
  -7  13  -1         87.43         69.74         6.36 o                         
  -6  13  -1         46.73         30.17         3.48 o                         
  -5  13  -1         32.09         33.49         3.81 o                         
  -4  13  -1         57.60         49.95         4.27 o                         
  -3  13  -1         48.41         45.00         6.30 o                         
  -2  13  -1         28.56         26.01         3.81 o                         
  -1  13  -1        100.54        114.25         9.42 o                         
   0  13  -1         85.65         81.73        11.19 o                         
   1  13  -1        247.80        309.69        23.71 o                         
  -6  14  -1          2.39          4.43         1.87 o                         
  -5  14  -1          3.08          7.34         2.84 o                         
  -4  14  -1        136.41        126.29         7.23 o                         
  -3  14  -1        277.29        271.73        11.49 o                         
  -2  14  -1         52.79         56.31         7.87 o                         
  -1  14  -1          6.24         17.82         6.83 o                         
  -5  15  -1         95.35         95.80         9.38 o                         
  -4  15  -1        224.40        181.94        14.17 o                         
  -3  15  -1         46.72         42.98         5.21 o                         
  -2  15  -1         89.01        102.09        11.52 o                         
  -1  15  -1        230.87        235.00        18.02 o                         
   1  15  -1        387.22        371.59        22.78 o                         
   4  15  -1        184.07        149.59        14.80 o                         
   5  15  -1          6.24          4.29         3.89 o                         
   6  15  -1        112.43        114.62         8.24 o                         
  -4  16  -1        376.55        402.41        13.38 o                         
  -3  16  -1         26.20         28.00         4.00 o                         
  -2  16  -1        154.37        147.51        12.80 o                         
  -1  16  -1        367.77        389.88        22.11 o                         
   0  16  -1        323.06        291.14        19.43 o                         
   1  16  -1         18.25         18.89         5.56 o                         
   2  16  -1         97.59         96.26         9.98 o                         
   4  16  -1        372.66        398.99        22.51 o                         
   5  16  -1          2.30          0.54         2.14 o                         
  -3  17  -1        154.69        183.62        10.92 o                         
  -2  17  -1          8.41          9.98         3.95 o                         
  -1  17  -1         98.95         82.60         9.04 o                         
   0  17  -1        124.59        144.63        11.99 o                         
   1  17  -1        153.57        132.37        11.19 o                         
   3  17  -1        108.73        118.64        10.99 o                         
   4  17  -1         69.38         85.01         7.84 o                         
  -2  18  -1         24.34         31.35         4.42 o                         
   0  18  -1         71.13         55.80         6.36 o                         
   1  18  -1        113.40        139.94         9.51 o                         
   0  19  -1         12.41          7.57         2.01 o                         
  -9   0   0        712.17        759.86        35.44 o                         
  -8   0   0        370.51        397.65        28.60 o                         
  -7   0   0       2395.89       2548.08        94.19 o                         
  -6   0   0        608.57        570.08        34.63 o                         
   1   0   0       4372.77       4454.41       116.09 o                         
   2   0   0      22454.31      22312.83       570.68 o                         
   3   0   0        278.05        237.41        13.73 o                         
   4   0   0       4529.94       4097.89       120.05 o                         
   5   0   0        733.07        860.48        38.85 o                         
   6   0   0        611.23        585.36        33.63 o                         
   7   0   0       2402.06       2545.74        92.65 o                         
   8   0   0        369.00        442.33        28.87 o                         
   9   0   0        713.95        761.47        35.37 o                         
  -9   1   0        357.65        381.71        23.38 o                         
  -8   1   0         60.85         60.96        11.59 o                         
  -7   1   0        699.96        696.42        40.93 o                         
  -6   1   0        550.31        575.31        34.57 o                         
   1   1   0       6146.37       5968.71       154.34 o                         
   2   1   0       9623.27       9031.67       235.74 o                         
   3   1   0        221.40        198.69        12.46 o                         
   4   1   0         90.75        151.80        12.59 o                         
   5   1   0         77.28         69.00         9.78 o                         
   6   1   0        548.73        585.15        33.36 o                         
   7   1   0        699.84        708.35        39.72 o                         
   8   1   0         60.78         57.08        10.65 o                         
   9   1   0        358.12        396.24        23.51 o                         
  -9   2   0        126.05        149.39         9.66 o                         
  -8   2   0         36.20         51.89         7.35 o                         
  -7   2   0        169.47        175.85        13.59 o                         
  -6   2   0       1826.29       1865.90        51.61 o                         
  -5   2   0       1179.38       1352.32        54.86 o                         
   0   2   0       6962.50       5751.18       103.83 o                         
   1   2   0      10906.37      10702.98       193.47 o                         
   2   2   0      24118.02      23451.32       423.79 o                         
   3   2   0        221.95        154.79         7.62 o                         
   4   2   0       2407.49       2323.92        83.60 o                         
   5   2   0       1177.88       1406.15        41.90 o                         
   6   2   0       1826.37       1893.27        50.47 o                         
   7   2   0        168.94        156.58        19.19 o                         
   8   2   0         36.47         30.17         5.89 o                         
   9   2   0        125.35        134.85         9.21 o                         
  -9   3   0        462.96        496.52        18.14 o                         
  -8   3   0        460.70        486.96        44.01 o                         
  -7   3   0         34.48         41.10         7.20 o                         
  -6   3   0         73.05         63.63         8.03 o                         
  -5   3   0         44.01         40.83         5.80 o                         
   0   3   0          0.83          1.07         0.66 o                         
   1   3   0       6058.97       5613.71       102.65 o                         
   2   3   0       1731.40       1678.01        34.98 o                         
   3   3   0       4752.41       5061.75        98.67 o                         
   4   3   0        321.07        349.38        13.92 o                         
   5   3   0         45.50         41.95         5.66 o                         
   6   3   0         74.70         87.25         8.72 o                         
   7   3   0         34.61         27.35         5.03 o                         
   8   3   0        461.23        480.77        20.84 o                         
   9   3   0        464.10        501.42        18.02 o                         
  -9   4   0         73.14         76.07         7.67 o                         
  -8   4   0        247.59        266.77        15.06 o                         
  -7   4   0       1109.56       1138.58        37.01 o                         
  -6   4   0        503.46        487.08        22.07 o                         
  -5   4   0        913.61       1047.61        28.12 o                         
   0   4   0        476.58        443.20        14.47 o                         
   1   4   0       4030.07       4208.21        77.35 o                         
   2   4   0        309.03        285.48        11.46 o                         
   3   4   0       3030.88       3272.81        66.32 o                         
   4   4   0       4980.25       5051.86       101.75 o                         
   5   4   0        915.72       1106.11        45.08 o                         
   6   4   0        507.96        553.49        38.85 o                         
   7   4   0       1112.13       1122.58        22.88 o                         
   8   4   0        249.77        268.23        11.78 o                         
   9   4   0         72.42         89.71        12.29 o                         
  -9   5   0        735.88        814.90        22.05 o                         
  -8   5   0        561.43        591.65        22.03 o                         
  -7   5   0        151.41        155.91        17.25 o                         
  -6   5   0         99.10         95.29         9.23 o                         
  -5   5   0        599.18        535.96        17.13 o                         
   0   5   0          2.51          0.40         0.87 o                         
   1   5   0        903.65        731.06        21.03 o                         
   2   5   0       2562.46       2468.99        48.93 o                         
   3   5   0       1894.65       1940.99        45.59 o                         
   4   5   0        431.28        462.39        19.47 o                         
   5   5   0        600.78        533.37        20.30 o                         
   6   5   0         98.51         91.36         8.60 o                         
   7   5   0        151.58        142.89         7.06 o                         
   8   5   0        562.77        553.87        16.87 o                         
  -9   6   0        190.29        198.29        12.86 o                         
  -8   6   0        278.25        318.18        14.47 o                         
  -7   6   0       1314.91       1354.08        64.68 o                         
  -6   6   0       1729.24       1751.40        47.32 o                         
  -5   6   0         90.14         89.23         6.70 o                         
  -1   6   0       1081.41       1010.40        31.22 o                         
   0   6   0        242.29        174.04         8.17 o                         
   2   6   0        909.48        977.97        28.94 o                         
   3   6   0        677.07        667.45        19.73 o                         
   4   6   0       1385.17       1452.67        29.20 o                         
   5   6   0         90.66        108.01         7.04 o                         
   6   6   0       1725.54       1749.58        29.79 o                         
   7   6   0       1314.57       1354.39        34.14 o                         
   8   6   0        280.42        275.71        13.03 o                         
  -9   7   0        177.74        172.97        10.72 o                         
  -8   7   0        900.78        958.89        39.86 o                         
  -7   7   0          7.31         11.81         3.78 o                         
  -6   7   0        243.69        286.11        20.83 o                         
  -5   7   0        682.77        666.01        28.14 o                         
  -4   7   0         28.86         29.37         3.28 o                         
  -3   7   0       2170.46       2145.81        67.32 o                         
  -2   7   0       2729.93       2690.45        44.89 o                         
  -1   7   0        530.08        489.02        18.02 o                         
   0   7   0         98.84        104.50         6.23 o                         
   1   7   0        528.97        467.99        19.03 o                         
   2   7   0       2726.55       2626.00        53.99 o                         
   3   7   0       2169.92       2032.82        45.57 o                         
   4   7   0         29.43         29.11         2.54 o                         
   5   7   0        682.80        649.85        18.90 o                         
   6   7   0        245.07        250.27        11.42 o                         
   7   7   0          7.25          8.04         5.02 o                         
  -8   8   0        909.01        841.06        24.87 o                         
  -7   8   0        320.43        381.77        25.19 o                         
  -6   8   0        291.54        286.58        22.44 o                         
  -5   8   0        222.18        207.25        11.52 o                         
  -4   8   0        728.57        701.03        18.27 o                         
  -3   8   0        165.98        169.98        10.06 o                         
  -2   8   0        497.51        416.28        11.99 o                         
  -1   8   0       1864.45       2018.33        65.45 o                         
   0   8   0       1430.42       1309.73        33.08 o                         
   1   8   0       1858.76       1924.95        57.21 o                         
   2   8   0        497.72        410.78        15.00 o                         
   3   8   0        167.20        161.11        10.06 o                         
   4   8   0        725.72        724.17        24.56 o                         
   5   8   0        221.59        227.43        20.10 o                         
   6   8   0        291.42        268.76        22.51 o                         
   7   8   0        318.83        400.66        25.72 o                         
  -8   9   0        395.90        417.49        14.77 o                         
  -7   9   0        114.13        106.85        21.27 o                         
  -6   9   0        210.02        257.24        21.03 o                         
  -5   9   0        342.32        355.81        13.44 o                         
  -4   9   0        572.55        571.47        14.77 o                         
  -3   9   0       1008.78       1086.80        22.02 o                         
  -2   9   0       2251.19       2139.86        41.34 o                         
  -1   9   0        485.64        411.21        15.73 o                         
   0   9   0         39.93         50.27        10.45 o                         
   2   9   0       2251.58       2236.05        73.49 o                         
   3   9   0       1008.68       1060.24        32.13 o                         
   4   9   0        572.71        526.87        32.36 o                         
   5   9   0        343.80        338.70        25.72 o                         
   6   9   0        211.70        255.03        21.77 o                         
  -8  10   0        406.81        372.77        25.52 o                         
  -7  10   0        290.45        260.93        12.77 o                         
  -6  10   0         46.95         38.29         5.87 o                         
  -5  10   0        284.13        252.88        10.90 o                         
  -4  10   0       4951.04       4844.64        72.05 o                         
  -3  10   0       2307.98       2372.19        40.12 o                         
  -2  10   0        165.55        211.28         7.15 o                         
  -1  10   0       2365.05       2245.69        53.52 o                         
   0  10   0       4230.72       4238.83       125.67 o                         
   1  10   0       2365.06       2417.92        79.11 o                         
   2  10   0        165.18        240.16        18.22 o                         
   3  10   0       2306.14       2384.69        58.57 o                         
   4  10   0       4950.03       4772.07       150.06 o                         
   5  10   0        284.41        248.13        21.97 o                         
   6  10   0         45.74         51.38         9.85 o                         
  -8  11   0         58.59         27.40         4.09 o                         
  -7  11   0        135.38        113.53         6.13 o                         
  -6  11   0        254.57        269.99        13.65 o                         
  -5  11   0        582.67        568.27        18.11 o                         
  -4  11   0        376.11        392.76        14.39 o                         
  -3  11   0       1213.30       1200.73        24.89 o                         
  -2  11   0       2023.15       1976.96        40.02 o                         
  -1  11   0        620.72        553.27        19.99 o                         
   0  11   0          0.11          2.14         2.88 o                         
   1  11   0        621.16        523.32        29.54 o                         
   2  11   0       2022.13       2041.84        72.15 o                         
   3  11   0       1213.64       1196.50        50.38 o                         
  -7  12   0        472.08        484.96        15.86 o                         
  -6  12   0        197.60        158.53        10.35 o                         
  -5  12   0        233.91        226.61        17.57 o                         
  -4  12   0        226.86        212.70         9.41 o                         
  -3  12   0        170.76        148.05         7.54 o                         
  -2  12   0       1209.95       1206.33        31.20 o                         
  -1  12   0        184.01        198.46        11.72 o                         
   0  12   0       1434.95       1605.00        60.09 o                         
   1  12   0        184.61        208.29        13.12 o                         
   2  12   0       1209.90       1242.32        52.12 o                         
  -7  13   0         11.74         15.34         3.48 o                         
  -6  13   0         53.87         59.52         4.70 o                         
  -5  13   0        709.18        698.18        33.51 o                         
  -4  13   0        580.66        545.77        27.57 o                         
  -3  13   0        973.16        974.21        21.62 o                         
  -2  13   0        357.30        367.45        19.69 o                         
  -1  13   0       1717.30       1656.52        66.52 o                         
   0  13   0          3.69          1.21         5.02 o                         
   1  13   0       1717.68       1607.74        45.29 o                         
  -6  14   0        385.66        340.05        12.48 o                         
  -5  14   0         80.69         94.47         6.04 o                         
  -4  14   0        350.25        389.90        11.50 o                         
  -3  14   0       1033.76       1019.77        35.07 o                         
  -2  14   0        419.20        447.48        26.96 o                         
  -1  14   0       1280.24       1188.60        50.85 o                         
   0  14   0        190.79        198.83        16.81 o                         
   1  14   0       1278.84       1271.13        54.60 o                         
   2  14   0        420.22        400.26        28.34 o                         
   3  14   0       1031.40        962.17        46.89 o                         
   6  14   0        386.24        367.24        18.96 o                         
  -5  15   0        840.82        945.63        56.24 o                         
  -4  15   0         46.69         51.50         4.41 o                         
  -3  15   0         24.90         25.84         6.10 o                         
  -2  15   0        277.33        301.31        31.99 o                         
   0  15   0         51.42         50.91         8.64 o                         
   1  15   0        480.13        512.69        54.33 o                         
   2  15   0        278.76        264.04        15.51 o                         
   3  15   0         25.32         18.56         6.50 o                         
   4  15   0         47.36         44.82         8.31 o                         
   5  15   0        839.70        920.71        36.84 o                         
  -4  16   0        545.19        590.65        25.62 o                         
  -3  16   0        254.91        264.57        11.92 o                         
  -2  16   0        102.00         99.75        10.58 o                         
   0  16   0        948.07        961.17        39.52 o                         
   1  16   0        195.99        184.08        10.96 o                         
   2  16   0        101.82         97.66        10.38 o                         
   3  16   0        255.85        297.50        19.96 o                         
   4  16   0        544.08        600.83        27.60 o                         
   5  16   0         12.67         18.82         3.68 o                         
  -3  17   0         70.30         81.06         7.44 o                         
  -2  17   0        110.92        102.03         9.58 o                         
   0  17   0         48.26         36.04         6.43 o                         
   1  17   0         66.81         90.70         8.98 o                         
   2  17   0        110.14        108.52        11.39 o                         
   3  17   0         70.93         86.62         9.04 o                         
   4  17   0         48.58         43.34         5.43 o                         
  -2  18   0        170.02        161.24         9.98 o                         
   0  18   0          3.13          5.90         2.68 o                         
  -1  19   0         72.11         65.18         4.96 o                         
  -9   1   1         33.08         33.29         7.77 o                         
  -8   1   1         30.87         45.28         9.78 o                         
  -7   1   1         67.84         50.64        11.59 o                         
  -6   1   1        405.26        387.53        28.00 o                         
   0   1   1         45.89         39.51         1.59 o                         
   1   1   1        757.97        682.42        21.10 o                         
   2   1   1       1004.48        936.45        30.95 o                         
   3   1   1       2031.91       2117.27        64.64 o                         
   4   1   1         21.79         21.30         5.16 o                         
   5   1   1          9.53         11.46         4.89 o                         
   6   1   1        346.01        313.85        23.92 o                         
   7   1   1         89.84         93.75        21.97 o                         
   8   1   1         60.57         73.69        11.86 o                         
   9   1   1         17.89         24.99         6.03 o                         
  -9   2   1        139.39        148.09        11.42 o                         
  -8   2   1         53.32         63.47         7.87 o                         
  -7   2   1        702.74        752.23        29.72 o                         
  -6   2   1        622.95        565.56        24.24 o                         
   0   2   1       1008.96        860.76        24.69 o                         
   1   2   1        175.90        155.50         4.97 o                         
   2   2   1      60082.35      55007.33       989.20 o                         
   3   2   1       2734.16       3088.51        81.49 o                         
   4   2   1       2540.07       2954.41        64.09 o                         
   5   2   1        257.62        248.79        13.48 o                         
   6   2   1        354.19        318.33        24.18 o                         
   7   2   1        673.23        730.35        20.26 o                         
   8   2   1         39.20         44.47         5.85 o                         
   9   2   1         75.79         72.10         6.63 o                         
  -9   3   1         19.97         24.60         8.04 o                         
  -8   3   1        138.27        138.71        11.63 o                         
  -7   3   1        608.18        665.81        34.10 o                         
  -6   3   1        281.33        270.90        15.87 o                         
  -5   3   1        236.36        230.60        13.61 o                         
   0   3   1         21.11         17.57         1.52 o                         
   1   3   1         73.78         71.72         8.01 o                         
   2   3   1        263.83        245.98        12.76 o                         
   3   3   1       1054.86       1102.01        27.14 o                         
   4   3   1       2281.62       2486.65       119.84 o                         
   5   3   1        126.59        136.46         9.62 o                         
   6   3   1        569.76        588.88        23.56 o                         
   7   3   1        386.41        400.83        14.28 o                         
   8   3   1         20.18         29.78         4.29 o                         
   9   3   1          0.74          4.29         2.54 o                         
  -9   4   1         12.68         12.39         4.56 o                         
  -8   4   1         13.63         14.04         6.20 o                         
  -7   4   1         11.83          6.26         4.33 o                         
  -6   4   1       1038.43        993.80        33.39 o                         
  -5   4   1        301.59        306.03        15.87 o                         
  -1   4   1         34.77         50.23         2.39 o                         
   0   4   1       1340.67       1218.61        36.58 o                         
   1   4   1         28.14         36.91         2.27 o                         
   2   4   1        590.06        617.45        15.65 o                         
   3   4   1       4091.38       4551.04        89.53 o                         
   4   4   1       3536.98       3611.42        92.98 o                         
   5   4   1        214.27        246.05        13.09 o                         
   6   4   1       1028.80        995.36        32.23 o                         
   7   4   1        154.32        148.30         8.38 o                         
   8   4   1          5.11         51.70         5.18 o                         
  -9   5   1          2.70          6.47         2.53 o                         
  -8   5   1        100.26         92.46         8.88 o                         
  -7   5   1        449.18        393.67        15.35 o                         
  -6   5   1         40.26         36.52         6.30 o                         
  -5   5   1         34.90         27.68         6.09 o                         
  -1   5   1       1993.29       1896.95        35.60 o                         
   0   5   1          6.35          7.64         1.94 o                         
   1   5   1        421.93        383.92         9.09 o                         
   2   5   1        417.33        423.35        17.18 o                         
   3   5   1       3238.85       3537.16        71.22 o                         
   4   5   1        269.55        305.03        12.98 o                         
   5   5   1        321.91        361.32        15.98 o                         
   6   5   1         76.11         96.41         6.57 o                         
   7   5   1        270.29        269.34        12.44 o                         
   8   5   1        274.72        280.24        19.02 o                         
  -9   6   1         41.78         41.87         4.23 o                         
  -8   6   1        288.14        287.22        29.51 o                         
  -7   6   1        171.75        180.21        12.69 o                         
  -6   6   1       1826.41       1774.34        47.27 o                         
  -5   6   1         47.27         53.67         6.79 o                         
  -2   6   1       3738.07       3600.92        69.44 o                         
  -1   6   1       1632.56       1522.67        45.08 o                         
   0   6   1       3420.42       3756.64       101.69 o                         
   1   6   1       2151.98       1987.05        59.35 o                         
   2   6   1       1045.37       1016.01        22.95 o                         
   3   6   1       1783.80       1850.22        37.65 o                         
   4   6   1        131.70        147.75         9.88 o                         
   5   6   1         27.17         23.38         3.05 o                         
   6   6   1       1890.80       1872.11        39.76 o                         
   7   6   1        332.16        326.04        13.35 o                         
   8   6   1        466.87        440.20        17.07 o                         
  -9   7   1         77.00         80.32         7.64 o                         
  -8   7   1         40.49         48.43         8.91 o                         
  -7   7   1         33.20         33.49         7.37 o                         
  -6   7   1         86.96         68.93        11.46 o                         
  -5   7   1        485.80        477.48        17.74 o                         
  -4   7   1        331.04        320.48        18.02 o                         
  -3   7   1         16.20         16.41         3.11 o                         
  -2   7   1        213.64        213.56         9.18 o                         
  -1   7   1       3426.85       3450.50        94.46 o                         
   0   7   1        535.07        541.61        20.10 o                         
   1   7   1       3492.95       3566.26        98.47 o                         
   2   7   1        111.51        125.79         6.06 o                         
   3   7   1         16.38         19.49         2.84 o                         
   4   7   1        224.34        207.54         9.05 o                         
   5   7   1        253.83        258.19        12.34 o                         
   6   7   1        157.64        132.23         9.79 o                         
   7   7   1        200.05        221.53        19.09 o                         
   8   7   1        191.64        190.92        14.60 o                         
  -9   8   1         92.37         75.23         6.16 o                         
  -8   8   1        275.53        263.53        12.58 o                         
  -7   8   1        199.58        197.28        18.29 o                         
  -6   8   1        139.06        127.75        15.61 o                         
  -5   8   1         24.89         31.88         4.04 o                         
  -4   8   1        996.81       1007.69        20.61 o                         
  -3   8   1        100.61         75.63         9.04 o                         
  -2   8   1       1176.34       1138.09        28.55 o                         
  -1   8   1       7748.04       7986.81       140.47 o                         
   0   8   1        393.00        381.08         9.18 o                         
   1   8   1        347.38        390.65        30.21 o                         
   2   8   1        162.65        154.77         8.93 o                         
   3   8   1        102.86         84.09         7.39 o                         
   4   8   1         71.37         49.37         9.31 o                         
   5   8   1        288.37        240.49        21.10 o                         
   6   8   1         35.72         33.03         8.51 o                         
   7   8   1        109.07        106.85        13.20 o                         
  -8   9   1         17.55         21.91         3.69 o                         
  -7   9   1         40.94         34.86         5.39 o                         
  -6   9   1        802.06        800.12        40.93 o                         
  -5   9   1        422.59        461.01        15.66 o                         
  -4   9   1        283.43        282.29        11.59 o                         
  -3   9   1         47.47         44.76         3.16 o                         
  -2   9   1         15.97         13.24         2.88 o                         
  -1   9   1         63.19         51.66         3.76 o                         
   0   9   1        130.84        125.80         6.59 o                         
   2   9   1        235.15        252.07        18.86 o                         
   3   9   1        131.54        121.79         7.50 o                         
   4   9   1        479.98        457.07        29.41 o                         
   5   9   1        317.67        381.51        27.20 o                         
   6   9   1        462.41        423.58        28.81 o                         
   7   9   1         39.46         38.99         8.17 o                         
  -8  10   1        134.40        144.20         8.01 o                         
  -7  10   1          4.63          9.27         3.43 o                         
  -6  10   1        225.88        208.13        13.33 o                         
  -5  10   1        425.78        387.61        13.99 o                         
  -4  10   1        188.98        196.23         8.45 o                         
  -3  10   1          4.44         12.82         3.20 o                         
  -2  10   1         76.05         68.01        11.36 o                         
  -1  10   1        202.03        201.07         8.03 o                         
   0  10   1       1852.08       1934.29        32.95 o                         
   1  10   1        714.77        801.53        35.84 o                         
   2  10   1        504.26        566.40        29.34 o                         
   3  10   1       1171.87       1171.78        52.25 o                         
   4  10   1        260.86        222.14        20.83 o                         
   5  10   1        377.32        357.19        27.00 o                         
   6  10   1        574.87        593.80        33.70 o                         
  -8  11   1         12.94         11.19         2.95 o                         
  -7  11   1         80.13         68.61         4.39 o                         
  -6  11   1         33.54         27.04         3.87 o                         
  -5  11   1         54.80         51.70         5.00 o                         
  -4  11   1         62.99         61.48         4.79 o                         
  -3  11   1        277.81        269.12        12.76 o                         
  -2  11   1       1438.80       1426.00        30.97 o                         
  -1  11   1        114.47        118.97         6.41 o                         
   0  11   1         31.62         37.41         4.19 o                         
   1  11   1        137.74        145.43        14.60 o                         
   2  11   1        652.68        648.59        34.10 o                         
  -7  12   1         51.48         48.37         9.08 o                         
  -6  12   1         80.13         74.84         5.52 o                         
  -5  12   1        196.94        180.92         7.76 o                         
  -4  12   1        331.43        296.56        14.77 o                         
  -3  12   1         93.61         88.31         6.52 o                         
  -2  12   1         25.47         25.60         3.90 o                         
  -1  12   1        233.84        243.95        13.95 o                         
   0  12   1         26.48         27.25         4.10 o                         
   1  12   1        191.98        251.92        15.78 o                         
  -7  13   1        176.37        186.10        11.52 o                         
  -6  13   1         31.75         33.96         3.77 o                         
  -5  13   1         39.69         35.91         4.29 o                         
  -4  13   1         86.23         80.05         8.70 o                         
  -3  13   1        175.12        162.51        10.36 o                         
  -2  13   1          3.61          2.66         2.05 o                         
  -1  13   1        247.33        280.44        15.41 o                         
   0  13   1         85.71         66.53         7.41 o                         
   1  13   1        100.78        100.89        14.07 o                         
  -6  14   1         36.85         34.52         4.08 o                         
  -5  14   1        157.03        157.09         9.47 o                         
  -4  14   1        245.00        230.27         9.80 o                         
  -3  14   1        142.66        138.40         9.74 o                         
  -2  14   1        414.10        387.27        18.92 o                         
  -1  14   1        131.43        150.99        15.47 o                         
   0  14   1        250.80        257.67        14.36 o                         
   1  14   1          6.27         11.20         3.96 o                         
   2  14   1         52.69         44.60         5.93 o                         
   3  14   1        277.76        277.07        21.91 o                         
  -5  15   1          6.33          6.70         3.08 o                         
  -4  15   1        183.82        173.86         9.38 o                         
  -3  15   1         70.44         71.23         6.61 o                         
  -2  15   1         89.99         98.49         8.15 o                         
   0  15   1        124.26        124.44        16.38 o                         
   1  15   1        230.99        232.33        12.92 o                         
   2  15   1         88.80         91.40         7.76 o                         
   3  15   1         46.77         45.49         9.04 o                         
   4  15   1        224.72        195.48        15.88 o                         
   5  15   1         95.63        118.30        10.45 o                         
  -4  16   1        372.64        475.02        20.23 o                         
  -3  16   1         27.71         45.82         6.70 o                         
  -2  16   1         97.28        111.27        11.05 o                         
   0  16   1        323.67        314.18        19.23 o                         
   1  16   1        368.13        338.55        30.82 o                         
   2  16   1        154.41        174.17        15.74 o                         
   3  16   1         26.40         30.88         6.90 o                         
   4  16   1        376.95        424.92        21.24 o                         
  -3  17   1        108.34        112.27         8.98 o                         
  -2  17   1        115.39        133.78        10.72 o                         
  -1  17   1        153.16        142.02        11.46 o                         
   0  17   1        124.29        129.76        10.85 o                         
   1  17   1         99.00         85.95         8.37 o                         
   2  17   1          8.28         14.00         4.76 o                         
   3  17   1        154.79        157.16        12.06 o                         
  -2  18   1        408.15        465.44        19.29 o                         
  -1  18   1        113.20        141.42         9.71 o                         
   0  18   1         70.76         60.29         6.36 o                         
 -10   0   2         24.64         19.36         3.55 o                         
  -9   0   2        508.40        543.62        29.48 o                         
  -8   0   2        237.56        243.31        22.24 o                         
  -7   0   2       3262.52       3595.94       119.58 o                         
  -6   0   2        541.40        577.38        34.16 o                         
   0   0   2       1931.57       1982.96        53.12 o                         
   1   0   2       1742.15       1847.37        51.31 o                         
   2   0   2       4347.11       4504.78       122.52 o                         
   3   0   2        163.65        128.22         9.91 o                         
   4   0   2        306.06        279.95        17.75 o                         
   5   0   2          9.76         12.93         5.43 o                         
   6   0   2        329.62        384.39        26.33 o                         
   7   0   2       3232.65       3516.15        84.52 o                         
   8   0   2        559.47        612.22        34.57 o                         
   9   0   2        785.28        794.83        34.97 o                         
 -10   1   2        156.88        154.41         9.71 o                         
  -9   1   2        566.47        626.15        32.09 o                         
  -8   1   2        116.63        127.88        16.21 o                         
  -7   1   2       1244.39       1318.42        59.55 o                         
  -6   1   2        134.07        121.05        15.61 o                         
   0   1   2         67.13         65.38         2.03 o                         
   1   1   2       6969.13       6627.42       172.03 o                         
   2   1   2       5255.85       5056.31       136.12 o                         
   3   1   2        106.60        125.27         9.85 o                         
   4   1   2        133.32        131.37        11.72 o                         
   5   1   2        381.28        396.65        24.38 o                         
   6   1   2        765.71        791.21        40.66 o                         
   7   1   2        486.57        460.95        39.22 o                         
   8   1   2         62.70         70.47        11.12 o                         
   9   1   2        450.00        417.28        23.58 o                         
  -9   2   2         67.17         70.08         7.23 o                         
  -8   2   2          3.81          6.20         4.77 o                         
  -7   2   2        261.01        282.21        20.53 o                         
  -6   2   2       2299.14       2117.27        56.13 o                         
  -1   2   2       3933.36       3857.09        72.36 o                         
   0   2   2       9262.76       8236.66       150.28 o                         
   1   2   2       1022.20        970.05        36.27 o                         
   2   2   2       8257.28       8248.46       152.93 o                         
   3   2   2       2494.41       2424.26        51.06 o                         
   4   2   2       1137.90       1314.89        34.18 o                         
   5   2   2        278.03        338.80        15.70 o                         
   6   2   2       2238.49       2177.14        57.70 o                         
   7   2   2        533.38        557.84        17.35 o                         
   8   2   2        170.84        184.48        12.45 o                         
  -9   3   2        386.89        443.60        17.50 o                         
  -8   3   2        591.04        641.20        43.21 o                         
  -7   3   2         30.17         34.70         6.42 o                         
  -6   3   2         43.72         37.86         6.88 o                         
  -5   3   2         42.49         59.15        10.18 o                         
  -1   3   2       7564.82       7372.75       133.46 o                         
   0   3   2         67.79         62.11         3.36 o                         
   1   3   2       5188.73       4765.45        89.36 o                         
   2   3   2        911.63        790.98        19.09 o                         
   3   3   2       3774.85       3987.51        79.82 o                         
   4   3   2       1125.94       1189.95        31.78 o                         
   5   3   2        382.03        390.19        17.22 o                         
   6   3   2        119.67        124.37         7.57 o                         
   7   3   2        148.00        154.07        15.96 o                         
   8   3   2        312.86        300.04        12.46 o                         
  -9   4   2         90.02         92.78        13.93 o                         
  -8   4   2         31.45         33.21         6.18 o                         
  -7   4   2        913.37        982.38        31.21 o                         
  -6   4   2        612.71        628.79        25.20 o                         
  -5   4   2       2538.20       2717.03        64.82 o                         
  -1   4   2       3583.95       3422.75        63.12 o                         
   0   4   2      27552.00      24796.83       365.16 o                         
   1   4   2       3325.05       3052.96        59.07 o                         
   2   4   2       3125.96       3430.31        66.43 o                         
   3   4   2       1617.28       1645.70        37.40 o                         
   4   4   2      11080.98      11532.73       218.18 o                         
   5   4   2       2202.23       2441.21        58.00 o                         
   6   4   2       1290.04       1340.17        28.56 o                         
   7   4   2       1518.20       1587.04        32.51 o                         
   8   4   2         40.05         50.08         5.35 o                         
  -9   5   2        965.81       1048.77        39.02 o                         
  -8   5   2        783.40        751.72        26.31 o                         
  -7   5   2         73.18         53.22         7.31 o                         
  -6   5   2        568.07        569.23        25.39 o                         
  -5   5   2        597.25        543.46        21.15 o                         
  -2   5   2       4583.25       4484.69        85.15 o                         
  -1   5   2        562.89        472.95        18.09 o                         
   0   5   2         13.86         15.27         2.95 o                         
   1   5   2        443.97        380.89        12.23 o                         
   2   5   2       3060.46       3041.06        60.40 o                         
   3   5   2        423.10        412.35        14.08 o                         
   4   5   2         72.83         88.89         6.28 o                         
   5   5   2       1039.95       1027.40        22.27 o                         
   6   5   2        793.61        812.58        20.45 o                         
   7   5   2         14.28         33.74         5.47 o                         
   8   5   2        578.43        516.35        16.09 o                         
  -9   6   2        180.21        197.93         9.58 o                         
  -8   6   2        344.06        288.39        20.10 o                         
  -7   6   2        574.65        577.10        35.34 o                         
  -6   6   2        300.22        282.39        12.72 o                         
  -5   6   2         80.06         71.53         7.10 o                         
  -3   6   2       2464.76       2603.85        54.28 o                         
  -2   6   2       2317.26       2548.86        50.73 o                         
  -1   6   2       8638.84       7931.77       204.59 o                         
   0   6   2       4398.57       4167.36       114.15 o                         
   1   6   2       6006.48       5921.01       160.57 o                         
   2   6   2       2334.24       2390.24        52.13 o                         
   3   6   2       1634.34       1712.23        38.82 o                         
   4   6   2        800.38        710.95        16.41 o                         
   5   6   2         50.29         50.64         4.32 o                         
   6   6   2       1787.05       1777.84        40.27 o                         
   7   6   2        659.14        686.17        20.29 o                         
   8   6   2        635.50        601.43        29.01 o                         
  -9   7   2        244.09        265.21        14.54 o                         
  -8   7   2        538.13        541.13        20.22 o                         
  -7   7   2          1.13          1.14         5.02 o                         
  -6   7   2         90.18        113.01        13.53 o                         
  -5   7   2        719.93        674.64        21.79 o                         
  -4   7   2         66.13         62.56         3.99 o                         
  -3   7   2       1779.30       1713.57        34.94 o                         
  -2   7   2       1299.96       1243.76        30.50 o                         
  -1   7   2         82.66         98.34         8.24 o                         
   0   7   2        270.39        305.34        14.74 o                         
   1   7   2         35.86         37.51         6.10 o                         
   2   7   2       1203.25       1165.41        27.65 o                         
   3   7   2        671.90        603.30        17.72 o                         
   4   7   2         86.39         77.33         8.50 o                         
   5   7   2        877.68        867.91        23.09 o                         
   6   7   2        146.18        165.25         9.29 o                         
   7   7   2          0.06         18.15         7.17 o                         
   8   7   2        387.68        417.41        22.64 o                         
  -9   8   2        403.54        372.06        16.14 o                         
  -8   8   2        377.25        355.36        21.21 o                         
  -7   8   2        348.21        457.81        28.87 o                         
  -6   8   2        184.95        170.69        17.69 o                         
  -5   8   2        292.36        323.83        19.36 o                         
  -4   8   2         55.15         57.12         5.88 o                         
  -3   8   2        249.40        241.63        15.47 o                         
  -2   8   2         55.83         57.42         5.63 o                         
  -1   8   2       2058.35       2074.24        37.81 o                         
   0   8   2        185.89        225.45         6.89 o                         
   1   8   2       2980.24       3160.57        89.16 o                         
   2   8   2          5.97          3.93         2.13 o                         
   3   8   2        273.32        243.24        19.09 o                         
   4   8   2         96.99         82.60        11.99 o                         
   5   8   2          9.61         18.76         7.37 o                         
   6   8   2        436.98        448.70        29.88 o                         
   7   8   2        713.74        799.99        39.05 o                         
  -8   9   2        284.25        297.43        12.71 o                         
  -7   9   2         84.37         83.56         7.99 o                         
  -6   9   2        111.12        111.81        11.59 o                         
  -5   9   2        353.35        378.69        21.64 o                         
  -4   9   2        336.43        333.24        10.50 o                         
  -3   9   2       1051.48       1000.07        18.52 o                         
  -2   9   2       1532.29       1460.04        25.94 o                         
  -1   9   2        766.53        686.90        17.45 o                         
   0   9   2         42.76         47.39         5.69 o                         
   1   9   2        591.77        556.62        24.65 o                         
   2   9   2        856.31        824.52        21.15 o                         
   3   9   2        546.04        517.29        29.01 o                         
   4   9   2        878.50        847.42        42.54 o                         
   5   9   2        742.54        775.20        41.47 o                         
   6   9   2        123.37        149.92        16.95 o                         
   7   9   2         23.78         18.36         6.16 o                         
  -8  10   2        116.38        115.28         5.58 o                         
  -7  10   2        132.81        121.69         9.16 o                         
  -6  10   2        164.78        164.24        16.55 o                         
  -5  10   2        128.24        100.64         8.11 o                         
  -4  10   2       3429.20       3394.07        61.28 o                         
  -3  10   2        515.34        458.30        11.56 o                         
  -2  10   2        147.00        116.56         6.95 o                         
  -1  10   2        345.25        334.04        10.37 o                         
   0  10   2       1545.98       1594.27        28.53 o                         
   1  10   2        291.35        280.69        19.23 o                         
   2  10   2         68.58         51.45         9.45 o                         
   4  10   2       2073.64       2023.02        77.98 o                         
   5  10   2        251.78        225.15        21.03 o                         
   6  10   2        352.88        371.52        26.19 o                         
  -8  11   2         63.85         45.69         5.43 o                         
  -7  11   2         75.08         70.11         6.26 o                         
  -6  11   2        330.86        320.32        12.61 o                         
  -5  11   2        610.79        641.31        18.49 o                         
  -4  11   2        217.86        216.93        12.67 o                         
  -3  11   2        823.77        799.72        19.09 o                         
  -2  11   2       3274.97       3213.92        58.78 o                         
  -1  11   2       1264.49       1149.79        26.87 o                         
   0  11   2         17.93         26.63         4.61 o                         
   4  11   2         62.80         85.14        13.53 o                         
   5  11   2        506.87        501.35        32.29 o                         
  -7  12   2        468.46        469.92        21.94 o                         
  -6  12   2        231.97        206.71         9.17 o                         
  -5  12   2         49.54         41.08         4.28 o                         
  -4  12   2        266.92        247.91        13.34 o                         
  -3  12   2        181.75        160.15        10.92 o                         
  -2  12   2       1830.58       1813.00        38.29 o                         
  -1  12   2        211.34        234.09         9.28 o                         
   0  12   2       2077.83       2197.85        53.65 o                         
   1  12   2         46.62         48.30         9.78 o                         
  -7  13   2        102.65         98.41         8.44 o                         
  -6  13   2         86.97        113.36         7.71 o                         
  -5  13   2        660.39        617.00        22.35 o                         
  -4  13   2        368.91        353.93        11.94 o                         
  -3  13   2        828.86        847.71        20.55 o                         
  -2  13   2        185.15        191.20         8.31 o                         
  -1  13   2       1548.48       1558.49        34.21 o                         
   0  13   2         31.61         30.80         8.88 o                         
   1  13   2        830.42        801.36        28.24 o                         
   2  13   2         45.85         38.59         9.71 o                         
  -6  14   2        167.68        144.56        11.12 o                         
  -5  14   2        245.31        285.84        12.84 o                         
  -4  14   2        516.63        545.90        14.09 o                         
  -3  14   2        958.41        982.38        21.07 o                         
  -2  14   2       1185.80       1153.20        27.67 o                         
  -1  14   2        698.68        674.99        33.03 o                         
   0  14   2        540.88        544.54        21.34 o                         
   1  14   2        837.31        819.31        27.03 o                         
   2  14   2        104.69         77.59         7.24 o                         
   3  14   2        637.18        617.24        34.43 o                         
   4  14   2        568.33        585.96        31.62 o                         
   5  14   2        112.00        113.48        11.19 o                         
  -5  15   2       1028.13       1150.81        42.61 o                         
  -4  15   2         34.92         29.26         3.47 o                         
  -3  15   2         67.57         69.39         6.54 o                         
  -1  15   2        301.17        326.78        21.10 o                         
   0  15   2         28.89         19.88         4.36 o                         
   1  15   2        165.86        192.59        12.56 o                         
   2  15   2        504.82        514.01        29.68 o                         
   3  15   2         30.83         17.48         6.10 o                         
   4  15   2         66.90         65.65         9.11 o                         
  -4  16   2       1079.76       1288.88        42.94 o                         
  -3  16   2        414.57        457.87        22.24 o                         
  -1  16   2         74.94         92.45        10.45 o                         
   0  16   2        146.76        171.36        13.60 o                         
   1  16   2        181.19        181.07        11.42 o                         
   2  16   2         38.83         42.61         7.90 o                         
   3  16   2        106.48        129.49        11.86 o                         
  -3  17   2        142.07        157.22        10.79 o                         
  -1  17   2        308.66        350.29        18.29 o                         
   0  17   2         92.12         87.29         8.71 o                         
  -1  18   2        124.51        117.70         8.71 o                         
 -10   1   3        138.80        119.98         8.91 o                         
  -9   1   3          4.44         -2.28         6.83 o                         
  -8   1   3         17.39         25.79         8.44 o                         
  -7   1   3          0.17         -2.63         5.35 o                         
  -6   1   3        542.70        515.75        31.75 o                         
  -1   1   3       1977.86       1898.06        41.87 o                         
   0   1   3         52.71         45.38         2.48 o                         
   1   1   3       2210.97       2168.32        61.23 o                         
   2   1   3        344.88        335.42        15.07 o                         
   3   1   3        889.77        924.19        34.63 o                         
   4   1   3         21.84         19.23         5.23 o                         
   5   1   3         24.12         27.87         6.56 o                         
   6   1   3        325.49        356.17        18.57 o                         
   7   1   3         56.59         60.17         7.98 o                         
   8   1   3          5.77         13.93         6.23 o                         
 -10   2   3         47.97         45.55         5.56 o                         
  -9   2   3        178.89        187.67        11.48 o                         
  -8   2   3         61.03         55.73         7.77 o                         
  -7   2   3        300.19        314.85        13.05 o                         
  -6   2   3        103.65         94.14        10.28 o                         
  -1   2   3       1414.80       1306.27        22.09 o                         
   0   2   3       1461.96       1306.60        26.10 o                         
   1   2   3       2185.59       2259.51        44.91 o                         
   2   2   3       9365.83       9480.40       141.77 o                         
   3   2   3        566.10        594.36        27.00 o                         
   4   2   3        143.89        159.59         9.50 o                         
   5   2   3        325.63        322.72        16.36 o                         
   6   2   3        216.05        249.23        10.98 o                         
   7   2   3        343.95        363.78        16.04 o                         
   8   2   3         55.62         55.25        10.75 o                         
  -9   3   3         44.58         49.14         6.35 o                         
  -8   3   3        122.49        118.38        10.81 o                         
  -7   3   3        545.80        612.90        18.38 o                         
  -6   3   3        424.64        415.86        19.78 o                         
  -5   3   3        304.00        326.59        15.87 o                         
  -2   3   3        505.93        552.73        14.59 o                         
  -1   3   3         21.05         28.95         3.21 o                         
   0   3   3         71.83         64.71         5.63 o                         
   1   3   3        112.56        125.66         5.30 o                         
   2   3   3        257.12        273.87         9.71 o                         
   3   3   3       1123.00       1195.57        29.49 o                         
   4   3   3        551.98        613.02        40.09 o                         
   5   3   3         18.80         21.21         3.27 o                         
   6   3   3        379.83        391.65        15.21 o                         
   7   3   3        317.40        336.48        12.89 o                         
   8   3   3         24.26         32.76         4.40 o                         
  -9   4   3         52.32         53.89         7.22 o                         
  -8   4   3         15.98          7.47         4.65 o                         
  -7   4   3          5.55          2.45         4.05 o                         
  -6   4   3         48.81         44.36         5.77 o                         
  -5   4   3        111.79         95.53         9.12 o                         
  -2   4   3       1798.71       1880.28        39.29 o                         
  -1   4   3        292.68        276.61         9.06 o                         
   0   4   3       1164.29       1060.98        21.44 o                         
   1   4   3       1529.44       1365.83        28.82 o                         
   2   4   3        789.73        808.01        20.49 o                         
   3   4   3       1017.20       1105.13        28.47 o                         
   4   4   3       4955.78       5091.34        73.56 o                         
   5   4   3        268.39        280.60        10.55 o                         
   6   4   3        469.34        497.42        15.60 o                         
   7   4   3         59.79         57.94        19.83 o                         
   8   4   3         82.61         70.88         5.77 o                         
  -9   5   3         33.54         30.82         6.03 o                         
  -8   5   3         80.14         74.17         8.36 o                         
  -7   5   3        407.15        353.37        18.34 o                         
  -6   5   3         89.32         93.52         6.57 o                         
  -5   5   3        114.46        105.29         7.26 o                         
  -3   5   3       3965.37       4320.83        84.81 o                         
  -2   5   3        142.46        128.32         5.71 o                         
  -1   5   3       1868.34       1856.20        39.00 o                         
   0   5   3          9.39         12.25         1.21 o                         
   1   5   3       1874.79       1861.90        38.13 o                         
   2   5   3        121.88        121.68         6.25 o                         
   3   5   3       2425.78       2528.77        84.21 o                         
   4   5   3        355.36        365.06        10.81 o                         
   5   5   3        245.90        249.19        10.14 o                         
   6   5   3         65.14         62.92         5.99 o                         
   7   5   3         39.84         41.48         6.17 o                         
   8   5   3        213.71        215.44        16.81 o                         
  -9   6   3          1.46          1.38         2.04 o                         
  -8   6   3         28.86         16.68         6.63 o                         
  -7   6   3        236.01        197.88        13.14 o                         
  -6   6   3        205.10        192.86         9.24 o                         
  -5   6   3         86.48         79.79         6.33 o                         
  -4   6   3        476.49        502.63        25.09 o                         
  -3   6   3         48.02         57.03         4.59 o                         
  -2   6   3        130.75        124.82         5.47 o                         
  -1   6   3        878.37        895.92        29.94 o                         
   0   6   3       1884.32       2139.05        60.02 o                         
   1   6   3        500.77        473.15        21.91 o                         
   2   6   3        373.19        358.10        11.51 o                         
   3   6   3         96.45        103.31         6.72 o                         
   4   6   3        141.14        170.55         7.05 o                         
   5   6   3        552.32        581.89        15.39 o                         
   6   6   3       1040.64       1041.30        23.37 o                         
   7   6   3         81.55         78.46         7.60 o                         
   8   6   3        206.37        235.27        17.22 o                         
  -9   7   3        187.98        202.31        12.66 o                         
  -8   7   3        260.68        237.99        10.26 o                         
  -7   7   3         20.35          6.90         5.16 o                         
  -6   7   3         42.90         35.17         8.57 o                         
  -5   7   3        398.14        401.58        16.08 o                         
  -4   7   3         83.07         94.42         6.37 o                         
  -3   7   3         41.27         44.46         8.11 o                         
  -2   7   3        109.11        110.43         6.82 o                         
  -1   7   3       2932.54       3152.13        90.30 o                         
   0   7   3         25.11         30.61         5.02 o                         
   1   7   3       3473.70       3559.09       105.17 o                         
   2   7   3         33.52         29.48         4.02 o                         
   3   7   3         97.69        107.52         6.77 o                         
   4   7   3         33.46         31.49         3.50 o                         
   5   7   3         35.37         33.26         5.23 o                         
   6   7   3        187.28        168.54        11.70 o                         
   7   7   3        148.31        172.43        17.02 o                         
   8   7   3         20.37         28.00         5.96 o                         
  -9   8   3         36.65         36.51         4.62 o                         
  -8   8   3          0.85          6.17         2.49 o                         
  -7   8   3        273.81        216.84        16.38 o                         
  -5   8   3         93.01        105.91        11.05 o                         
  -4   8   3        458.65        432.06        14.18 o                         
  -3   8   3        405.08        364.89        14.87 o                         
  -2   8   3         12.51         19.15         5.63 o                         
  -1   8   3         22.40         32.45         4.15 o                         
   0   8   3        481.27        473.05        10.90 o                         
   1   8   3       2042.85       2123.44        69.00 o                         
   2   8   3         28.01         13.60         4.62 o                         
   4   8   3        646.52        720.21        37.45 o                         
   5   8   3         92.69        100.28        14.27 o                         
   6   8   3        103.22         81.39        12.93 o                         
   7   8   3        218.42        197.08        17.75 o                         
  -8   9   3         16.01         23.54         3.38 o                         
  -7   9   3        114.35        118.30        13.00 o                         
  -6   9   3        936.00        834.69        39.99 o                         
  -5   9   3        416.11        418.94        14.44 o                         
  -4   9   3        321.14        309.44        10.36 o                         
  -3   9   3         12.05         12.11         1.96 o                         
  -2   9   3         10.43         13.76         2.33 o                         
  -1   9   3         81.66         99.86         7.20 o                         
   0   9   3        288.18        314.80        10.23 o                         
   1   9   3         85.34         97.54        10.05 o                         
   2   9   3        103.32        112.77         8.77 o                         
   3   9   3         45.87         43.88         8.37 o                         
   4   9   3        496.13        492.75        21.77 o                         
   5   9   3        143.41        134.78        16.61 o                         
   6   9   3        137.72        138.07        16.28 o                         
   7   9   3         47.08         66.25        10.12 o                         
  -8  10   3         69.85         71.23         4.47 o                         
  -7  10   3        109.80         89.18         6.06 o                         
  -6  10   3        129.03         95.66        12.06 o                         
  -5  10   3        267.49        247.16        12.91 o                         
  -4  10   3         18.46         22.94         3.83 o                         
  -3  10   3        471.91        467.86        11.64 o                         
  -2  10   3        300.11        288.44        13.75 o                         
  -1  10   3        171.76        190.99         7.54 o                         
   0  10   3        358.51        363.03        12.39 o                         
   2  10   3        523.72        467.65        29.01 o                         
   3  10   3          7.38          5.16         4.69 o                         
   4  10   3        256.83        231.78        21.64 o                         
   5  10   3        103.45         70.21        12.26 o                         
   6  10   3        101.23         85.14        13.06 o                         
  -8  11   3          5.62          6.23         1.67 o                         
  -7  11   3        119.93        100.75        18.22 o                         
  -6  11   3         34.66         34.72         5.00 o                         
  -5  11   3         37.21         42.40         4.11 o                         
  -4  11   3         10.41         11.17         2.54 o                         
  -3  11   3         82.15         74.64         5.14 o                         
  -2  11   3       1117.46       1145.04        26.88 o                         
  -1  11   3         37.30         40.35         4.89 o                         
   0  11   3         80.50         71.47         5.51 o                         
   3  11   3         84.97         92.45        13.60 o                         
   5  11   3        100.14         87.15        13.60 o                         
  -7  12   3         56.37         61.93         5.16 o                         
  -6  12   3         50.32         52.07         7.87 o                         
  -5  12   3         68.64         57.80         4.23 o                         
  -4  12   3         97.57         84.70         6.45 o                         
  -3  12   3         66.12         65.71         5.03 o                         
  -2  12   3        158.64        149.67         8.47 o                         
  -1  12   3        111.03        129.51         6.91 o                         
   0  12   3        370.71        383.87        20.73 o                         
   1  12   3        181.09        189.85        22.27 o                         
   2  12   3        351.64        358.19        20.57 o                         
  -6  13   3         72.96         69.22         4.83 o                         
  -5  13   3         74.09         69.59         4.78 o                         
  -4  13   3         90.92         75.18         5.20 o                         
  -3  13   3        120.22        113.97         7.39 o                         
  -2  13   3         37.53         31.40         4.19 o                         
  -1  13   3        317.66        324.22        12.82 o                         
   0  13   3          4.24         12.53         3.52 o                         
   1  13   3         86.86         95.23        15.81 o                         
   2  13   3         31.04         31.74         4.94 o                         
  -6  14   3         24.24         26.68         3.60 o                         
  -5  14   3         64.20         74.83         6.69 o                         
  -4  14   3        376.06        327.27        10.34 o                         
  -3  14   3        279.11        283.47         9.95 o                         
  -2  14   3        349.42        320.68        21.57 o                         
  -1  14   3         40.34         57.88         9.24 o                         
   0  14   3         86.00         73.18         7.47 o                         
   1  14   3         61.68         70.10        11.62 o                         
   2  14   3          4.13          2.15         2.39 o                         
   3  14   3         68.44         72.82        10.92 o                         
   4  14   3        434.08        420.49        24.59 o                         
  -5  15   3          5.18          5.49         3.35 o                         
  -4  15   3        364.22        362.17        25.66 o                         
  -3  15   3        141.42        124.76         8.50 o                         
  -1  15   3        336.09        292.68        19.76 o                         
   0  15   3         46.83         33.90         6.63 o                         
   1  15   3        144.73        132.77        10.18 o                         
   2  15   3         14.40         15.41         5.56 o                         
   3  15   3          9.69          6.30         3.95 o                         
  -3  16   3        124.77        128.96        10.85 o                         
  -1  16   3        180.85        195.68        14.54 o                         
   0  16   3        626.69        607.06        27.33 o                         
   1  16   3         25.64         23.51         6.16 o                         
   2  16   3         29.30         39.32         7.30 o                         
  -3  17   3         73.71         80.19         7.64 o                         
  -1  17   3          3.27          3.95         3.42 o                         
   0  17   3         65.97         49.10         6.43 o                         
  -2  18   3        227.85        285.78        13.67 o                         
  -1  18   3         36.67         38.65         4.82 o                         
 -10   0   4          4.82          1.00         2.01 o                         
  -9   0   4        190.18        180.54        16.41 o                         
  -8   0   4        335.31        376.08        27.73 o                         
  -7   0   4       2520.89       2570.32        66.98 o                         
  -6   0   4        813.64        890.76        43.41 o                         
  -2   0   4       3560.78       3638.47       100.95 o                         
  -1   0   4        493.35        454.06        17.02 o                         
   1   0   4       1315.62       1528.30        46.22 o                         
   2   0   4       6917.10       7117.85       190.99 o                         
   3   0   4        410.78        400.60        20.90 o                         
   4   0   4       1294.72       1256.06        34.41 o                         
   5   0   4       1762.18       1740.72        51.88 o                         
   6   0   4        809.06        763.19        32.76 o                         
   7   0   4       2724.55       2876.60       115.76 o                         
   8   0   4        482.65        506.04        30.01 o                         
 -10   1   4        130.90         97.00         8.17 o                         
  -9   1   4        515.21        567.54        30.48 o                         
  -8   1   4         75.98        105.44        14.67 o                         
  -7   1   4        701.79        777.48        30.03 o                         
  -6   1   4        582.66        571.96        34.37 o                         
  -2   1   4       6220.73       5773.90       156.49 o                         
  -1   1   4       3279.75       3152.73        86.08 o                         
   0   1   4        231.84        223.08         9.38 o                         
   1   1   4       2601.64       2560.48        72.48 o                         
   2   1   4       1563.53       1403.70        45.55 o                         
   3   1   4        407.75        460.02        22.91 o                         
   4   1   4        576.07        537.02        33.46 o                         
   5   1   4       1430.66       1421.05        40.64 o                         
   6   1   4       1511.70       1599.34        46.80 o                         
   7   1   4        158.59        156.32        12.82 o                         
   8   1   4         18.05         18.62         6.43 o                         
   9   1   4        208.96        187.57        13.46 o                         
 -10   2   4        807.47        726.07        18.21 o                         
  -9   2   4          6.90          4.69         3.86 o                         
  -8   2   4         41.88         49.03         7.64 o                         
  -7   2   4        243.29        240.99        11.33 o                         
  -6   2   4       2327.78       2321.35        42.17 o                         
  -2   2   4       2069.23       2104.32        43.44 o                         
  -1   2   4       3350.59       3135.69        45.27 o                         
   0   2   4       3080.21       3029.42        57.84 o                         
   1   2   4       2351.37       2204.47        44.98 o                         
   2   2   4       1813.21       1715.71        41.00 o                         
   3   2   4       4442.06       4309.07        87.04 o                         
   4   2   4       1047.12       1002.14        22.56 o                         
   5   2   4         85.00         72.46         5.47 o                         
   6   2   4       2254.38       2301.86        42.72 o                         
   7   2   4        142.37        130.79         8.12 o                         
   8   2   4        227.03        229.94        13.47 o                         
   9   2   4         39.62         31.28         5.63 o                         
  -9   3   4        380.86        379.86        12.97 o                         
  -8   3   4        535.41        536.62        22.99 o                         
  -7   3   4          9.71          3.15         4.00 o                         
  -6   3   4        104.70         86.95         6.51 o                         
  -5   3   4        269.10        239.83        13.36 o                         
  -3   3   4       3420.09       3566.63        72.07 o                         
  -2   3   4        197.56        160.17         6.73 o                         
  -1   3   4       3931.42       3562.08        42.78 o                         
   0   3   4         34.64         29.27         4.22 o                         
   1   3   4       3378.26       3063.64        60.37 o                         
   2   3   4        163.79        123.38        14.87 o                         
   3   3   4        247.96        231.56         8.76 o                         
   4   3   4       2025.17       2129.20        35.98 o                         
   5   3   4        780.76        776.49        19.19 o                         
   6   3   4        392.08        362.43        13.40 o                         
   7   3   4        253.90        280.77        16.25 o                         
   8   3   4        160.52        160.79         7.37 o                         
  -9   4   4        100.74         90.25         5.78 o                         
  -8   4   4        245.69        256.41        11.21 o                         
  -7   4   4       1587.66       1638.75        33.25 o                         
  -6   4   4        102.75        102.40         6.86 o                         
  -5   4   4        572.09        590.51        15.53 o                         
  -4   4   4        465.53        470.29        17.17 o                         
  -3   4   4       2956.38       3133.73        64.40 o                         
  -2   4   4         73.82         65.13         4.26 o                         
  -1   4   4       1438.31       1365.32        30.19 o                         
   0   4   4       3927.82       3498.46        55.13 o                         
   1   4   4        247.80        256.74         8.98 o                         
   2   4   4        432.37        413.20        13.38 o                         
   3   4   4       1898.10       1898.05        30.78 o                         
   4   4   4        225.95        232.19         8.67 o                         
   5   4   4        132.05        140.85         7.49 o                         
   6   4   4        504.43        506.62        15.88 o                         
   7   4   4       1266.71       1303.79        39.39 o                         
   8   4   4         95.95        107.72        11.92 o                         
  -9   5   4       1153.60       1266.71        26.29 o                         
  -8   5   4        604.12        588.72        17.69 o                         
  -7   5   4         74.75         57.86         6.53 o                         
  -6   5   4        431.42        425.52        14.61 o                         
  -5   5   4        663.23        622.22        15.89 o                         
  -4   5   4         70.21         76.05         6.43 o                         
  -3   5   4        563.82        549.08        16.65 o                         
  -2   5   4       1689.92       1619.54        34.11 o                         
  -1   5   4        368.47        308.63        10.64 o                         
   0   5   4         35.60         28.59         2.10 o                         
   1   5   4        206.59        164.66         6.82 o                         
   2   5   4        946.15        940.93        31.65 o                         
   3   5   4         87.66         79.24         4.38 o                         
   4   5   4        629.09        643.16        15.54 o                         
   5   5   4       2050.37       2054.75        36.86 o                         
   6   5   4        616.60        621.09        17.67 o                         
   7   5   4         20.20         26.40         5.90 o                         
   8   5   4        303.37        326.04        20.50 o                         
  -9   6   4        114.73        106.48        12.63 o                         
  -8   6   4        186.27        174.08         8.71 o                         
  -7   6   4        897.14        887.95        29.72 o                         
  -6   6   4        459.33        486.72        14.79 o                         
  -5   6   4        203.54        173.79        13.62 o                         
  -4   6   4       1409.09       1343.65        35.24 o                         
  -3   6   4         62.40         79.52         5.37 o                         
  -2   6   4        543.49        563.25        24.72 o                         
  -1   6   4        182.03        211.31         9.14 o                         
   0   6   4        435.87        397.33        10.28 o                         
   1   6   4        265.59        265.28        15.94 o                         
   2   6   4        260.46        213.34         8.93 o                         
   3   6   4       1204.26       1206.96        25.11 o                         
   4   6   4       1281.49       1233.58        23.87 o                         
   5   6   4        149.20        160.89         7.75 o                         
   6   6   4       1520.89       1562.34        35.71 o                         
   7   6   4       1156.41       1255.18        53.06 o                         
   8   6   4        528.94        539.13        26.80 o                         
  -9   7   4        197.82        203.59        16.14 o                         
  -8   7   4        573.02        588.50        20.50 o                         
  -7   7   4         74.75         70.34        10.18 o                         
  -6   7   4        230.93        242.70        19.36 o                         
  -5   7   4        474.26        452.38        25.19 o                         
  -4   7   4         26.82         25.50         2.94 o                         
  -3   7   4       1304.48       1213.65        41.06 o                         
  -2   7   4       1698.02       1630.77        58.15 o                         
   0   7   4          0.05          0.67         2.21 o                         
   1   7   4         26.06         15.98         2.27 o                         
   2   7   4        851.87        803.01        24.03 o                         
   3   7   4        254.79        254.85        11.20 o                         
   4   7   4        422.57        418.27        13.59 o                         
   5   7   4       1543.06       1472.80        63.41 o                         
   6   7   4        453.97        489.89        31.95 o                         
   7   7   4          3.95          9.71         6.23 o                         
   8   7   4        583.36        556.38        18.73 o                         
  -9   8   4        216.70        208.87        11.66 o                         
  -8   8   4        223.04        245.34        11.81 o                         
  -7   8   4        183.51        235.74        19.29 o                         
  -6   8   4        116.51        110.36        10.02 o                         
  -5   8   4        194.79        197.83        20.06 o                         
  -4   8   4        101.64         95.37         6.43 o                         
  -3   8   4       1269.35       1207.96        23.07 o                         
  -2   8   4        474.94        450.67        12.97 o                         
  -1   8   4       1204.92       1216.55        30.72 o                         
   0   8   4        302.94        365.28        13.75 o                         
   1   8   4        362.53        357.93        20.90 o                         
   2   8   4       1035.38       1009.06        41.73 o                         
   3   8   4        810.65        716.59        26.05 o                         
   5   8   4         48.63         53.52        10.92 o                         
   6   8   4        903.73        896.72        45.15 o                         
   7   8   4        504.09        539.07        30.08 o                         
  -8   9   4        368.99        391.66        14.54 o                         
  -7   9   4         52.30         49.42         6.33 o                         
  -6   9   4        262.30        295.09        16.17 o                         
  -5   9   4        743.42        725.46        31.10 o                         
  -4   9   4        494.77        450.25        18.24 o                         
  -3   9   4       1709.21       1720.18        30.47 o                         
  -2   9   4       1855.96       1749.42        35.15 o                         
  -1   9   4        542.34        516.65        17.68 o                         
   0   9   4        131.86        139.69         6.73 o                         
   1   9   4        313.04        293.68        18.82 o                         
   2   9   4       1187.82       1130.87        34.03 o                         
   3   9   4        522.01        508.62        21.61 o                         
   4   9   4       1091.10       1014.09        48.50 o                         
   5   9   4        484.81        451.87        34.43 o                         
   6   9   4        150.71        167.47        17.75 o                         
   7   9   4         28.45         23.25         6.63 o                         
  -8  10   4        163.09        162.82         8.10 o                         
  -7  10   4        542.58        489.08        15.47 o                         
  -6  10   4        164.04        156.49        11.20 o                         
  -5  10   4          1.43          3.17         2.70 o                         
  -4  10   4       5158.80       4990.75        89.95 o                         
  -3  10   4       1694.73       1629.14        28.86 o                         
  -2  10   4         80.30         80.87         5.45 o                         
  -1  10   4        916.10        916.56        16.94 o                         
   0  10   4       1115.19       1176.32        25.48 o                         
   1  10   4        926.89        927.81        38.72 o                         
   2  10   4       2162.45       2019.22        55.67 o                         
   3  10   4        954.08        916.13        31.53 o                         
   4  10   4       3221.13       3077.97       107.99 o                         
   5  10   4        233.37        251.88        22.58 o                         
   6  10   4         90.50         82.40        12.33 o                         
  -8  11   4         30.40         26.33         3.25 o                         
  -7  11   4         47.38         46.93         4.67 o                         
  -6  11   4        273.02        266.13        15.98 o                         
  -5  11   4        455.16        473.46        13.28 o                         
  -4  11   4        300.76        293.32         9.46 o                         
  -3  11   4       1162.57       1105.73        20.75 o                         
  -2  11   4       2916.27       2819.78        45.61 o                         
  -1  11   4       1768.80       1746.02        39.51 o                         
   0  11   4         29.84         31.23         4.59 o                         
   1  11   4        811.69        740.42        24.52 o                         
   2  11   4       1277.85       1223.03        44.82 o                         
   3  11   4       1064.33       1066.27        50.85 o                         
   5  11   4        438.31        430.81        29.41 o                         
  -7  12   4        185.01        228.83         9.41 o                         
  -6  12   4         45.23         40.75         5.34 o                         
  -5  12   4        154.20        158.76         7.52 o                         
  -4  12   4         58.60         61.53         4.32 o                         
  -3  12   4         74.44         74.76         4.64 o                         
  -2  12   4       2917.75       2838.58        53.34 o                         
  -1  12   4        322.46        335.75         9.71 o                         
   0  12   4       5184.67       5514.02       113.05 o                         
   1  12   4        291.42        308.60        14.60 o                         
   2  12   4       1427.18       1338.39        48.57 o                         
  -6  13   4        150.99        154.55         7.24 o                         
  -5  13   4        806.30        803.14        20.88 o                         
  -4  13   4        266.08        260.62         8.47 o                         
  -3  13   4       1397.42       1458.05        27.95 o                         
  -2  13   4        385.43        420.79        17.50 o                         
  -1  13   4        809.35        746.20        34.97 o                         
   0  13   4         38.45         41.17         5.53 o                         
   1  13   4        922.51        889.99        27.88 o                         
   2  13   4         20.09         18.87         3.99 o                         
   3  13   4        557.36        591.79        32.09 o                         
  -6  14   4        150.47        184.22        10.75 o                         
  -5  14   4        372.62        381.36        15.46 o                         
  -4  14   4       1685.56       1736.54        30.44 o                         
  -3  14   4       1218.29       1233.92        24.16 o                         
  -2  14   4        290.83        316.33        14.66 o                         
  -1  14   4       1800.43       1839.20        63.71 o                         
   0  14   4        170.91        181.28        13.93 o                         
   1  14   4       1130.75       1100.43        31.68 o                         
   2  14   4        188.20        188.24        16.75 o                         
   3  14   4        652.05        624.88        31.95 o                         
  -4  15   4        105.24        122.06        10.72 o                         
  -3  15   4         39.70         36.58         6.90 o                         
  -2  15   4        510.98        515.62        26.33 o                         
  -1  15   4        486.52        537.73        27.00 o                         
   0  15   4         11.75          9.04         3.95 o                         
   1  15   4        289.05        306.16        17.75 o                         
   2  15   4        256.10        271.37        19.09 o                         
  -3  16   4        106.60        133.78        10.99 o                         
  -2  16   4        119.45        111.07        10.38 o                         
  -1  16   4        171.89        196.15        13.93 o                         
   0  16   4        520.71        555.28        25.32 o                         
   4  16   4        288.33        321.22        16.35 o                         
  -2  17   4        275.44        270.50        14.80 o                         
  -1  17   4        259.89        294.96        15.88 o                         
   2  17   4        150.44        131.23         9.85 o                         
 -10   1   5        110.64        117.16         8.98 o                         
  -9   1   5          7.36          2.21         6.03 o                         
  -8   1   5          1.18         -1.61         6.90 o                         
  -7   1   5          5.28          2.54         5.90 o                         
  -6   1   5        547.56        538.23        36.61 o                         
  -5   1   5         85.25        112.70         7.26 o                         
  -4   1   5         63.38         61.23         8.31 o                         
  -3   1   5       1867.32       1920.46        61.30 o                         
  -2   1   5        104.20         94.39         7.50 o                         
  -1   1   5        697.23        661.92        15.92 o                         
   0   1   5        140.13        136.39         7.70 o                         
   1   1   5        747.21        790.34        28.40 o                         
   2   1   5        442.63        412.92        19.83 o                         
   3   1   5        851.85        853.97        24.74 o                         
   4   1   5        117.66        117.82         8.85 o                         
   5   1   5         25.76         26.29         9.35 o                         
   6   1   5        183.83        214.32        14.94 o                         
   7   1   5        186.76        204.18        19.96 o                         
 -10   2   5         81.16         63.09         4.50 o                         
  -9   2   5        118.17        114.71         6.96 o                         
  -8   2   5         86.27         89.10        13.80 o                         
  -7   2   5        403.25        440.13        15.20 o                         
  -6   2   5        155.06        144.84         8.39 o                         
  -5   2   5        645.63        684.71        17.09 o                         
  -4   2   5        571.86        618.32        26.36 o                         
  -3   2   5         70.33         89.66         8.64 o                         
  -2   2   5       1866.71       1785.73        37.87 o                         
  -1   2   5        956.72        960.07        13.85 o                         
   0   2   5        217.01        195.60         6.86 o                         
   1   2   5       2384.84       2377.35        49.07 o                         
   2   2   5        311.50        332.27        12.41 o                         
   3   2   5        989.09       1008.28        19.75 o                         
   4   2   5        350.94        337.94        10.95 o                         
   5   2   5         86.77         95.23         6.44 o                         
   6   2   5        230.46        208.45        11.84 o                         
   7   2   5        214.82        220.73        17.28 o                         
   8   2   5        102.81        106.11        11.59 o                         
  -9   3   5        172.42        168.62         8.23 o                         
  -8   3   5         78.47         95.71        15.47 o                         
  -7   3   5        292.76        337.60        13.15 o                         
  -6   3   5        467.50        434.32        14.27 o                         
  -5   3   5        154.69        150.14         7.39 o                         
  -4   3   5       1398.10       1549.72        70.31 o                         
  -3   3   5       2588.86       2828.05        59.40 o                         
  -2   3   5       1856.87       2034.26        70.51 o                         
  -1   3   5        136.16        119.39         4.32 o                         
   0   3   5         57.09         51.28         2.90 o                         
   1   3   5        109.41        106.68        11.42 o                         
   2   3   5        309.60        340.31        12.51 o                         
   3   3   5       1366.38       1450.14        25.67 o                         
   4   3   5        367.58        395.82        11.97 o                         
   5   3   5         46.58         44.59         4.59 o                         
   6   3   5        409.15        417.64        14.55 o                         
   7   3   5        279.26        284.59        16.25 o                         
   8   3   5          9.21          5.09         3.48 o                         
  -9   4   5        206.29        210.45         8.66 o                         
  -8   4   5         67.20         65.26         5.74 o                         
  -7   4   5         43.28         37.38         4.75 o                         
  -6   4   5         59.70         62.32         5.34 o                         
  -5   4   5         87.90         92.87         5.81 o                         
  -4   4   5        129.09        138.64        15.37 o                         
  -3   4   5        547.40        612.20        17.98 o                         
  -2   4   5          4.31          8.40         1.91 o                         
  -1   4   5       7581.62       7806.40       103.14 o                         
   0   4   5         53.96         65.97         4.10 o                         
   1   4   5       1342.31       1323.18        20.68 o                         
   2   4   5        251.91        261.79        10.82 o                         
   3   4   5         22.55         27.76         2.82 o                         
   4   4   5        451.94        457.13        14.95 o                         
   5   4   5         66.51         64.65         6.57 o                         
   6   4   5         97.25        115.20         7.45 o                         
   7   4   5         89.99         89.97         7.03 o                         
   8   4   5        159.50        191.79        15.94 o                         
  -9   5   5         22.88         18.02         5.29 o                         
  -8   5   5        122.67        128.84         7.90 o                         
  -7   5   5        549.20        516.88        26.64 o                         
  -6   5   5          0.18          4.71         2.60 o                         
  -5   5   5        212.59        211.10         9.01 o                         
  -4   5   5        300.22        338.29        13.95 o                         
  -3   5   5       1303.14       1447.74        33.87 o                         
  -2   5   5         54.49         49.53         9.08 o                         
  -1   5   5       1902.99       1865.87        51.11 o                         
   0   5   5        166.82        156.46         5.54 o                         
   1   5   5       1020.41        980.68        27.40 o                         
   2   5   5          4.94          9.29         2.32 o                         
   3   5   5       1111.75       1185.25        25.42 o                         
   4   5   5        565.65        628.29        15.76 o                         
   5   5   5        471.59        487.69        14.65 o                         
   6   5   5         15.34         23.46         3.53 o                         
   8   5   5        400.73        410.58        23.31 o                         
  -9   6   5         51.87         29.74         4.96 o                         
  -8   6   5         60.62         61.49         6.36 o                         
  -7   6   5        295.75        258.46        14.87 o                         
  -6   6   5        421.24        443.63        13.85 o                         
  -5   6   5          1.50          5.77         1.80 o                         
  -4   6   5        243.10        240.54         9.16 o                         
  -3   6   5       1038.40       1024.67        46.83 o                         
  -2   6   5        584.62        574.44        25.26 o                         
  -1   6   5        253.43        252.06        10.27 o                         
   0   6   5        304.76        320.25         8.51 o                         
   1   6   5       2289.47       2251.39        72.82 o                         
   2   6   5         82.70         68.64         5.26 o                         
   3   6   5        173.05        204.47         7.40 o                         
   4   6   5          9.93         22.21         2.93 o                         
   5   6   5         63.19         61.21         5.03 o                         
   6   6   5        293.52        285.04        22.84 o                         
   7   6   5        131.33        138.80        15.54 o                         
   8   6   5         74.35         67.46         6.20 o                         
  -9   7   5        200.44        215.30        13.00 o                         
  -8   7   5        112.42        104.69         6.71 o                         
  -7   7   5         51.23         43.32         5.90 o                         
  -6   7   5        127.78        102.23        12.19 o                         
  -5   7   5        735.90        796.84        34.97 o                         
  -4   7   5          5.18          4.97         1.53 o                         
  -3   7   5         69.25         72.13         6.37 o                         
  -2   7   5         86.59         93.42         5.19 o                         
  -1   7   5        752.92        822.57        32.62 o                         
   0   7   5        183.08        201.84        13.93 o                         
   1   7   5       2082.61       2186.91       122.86 o                         
   2   7   5         20.94         21.28         3.31 o                         
   3   7   5        119.13        118.47         7.97 o                         
   4   7   5          2.32          3.22         3.42 o                         
   5   7   5        110.11         96.06        12.19 o                         
   6   7   5        649.25        671.70        38.25 o                         
   7   7   5        391.74        404.89        26.13 o                         
   8   7   5         13.68         27.02         3.83 o                         
  -9   8   5         48.88         30.08         4.22 o                         
  -8   8   5         24.31         33.46         3.86 o                         
  -7   8   5         86.38         81.40         6.65 o                         
  -6   8   5        207.55        181.53        10.25 o                         
  -5   8   5        414.43        373.50        14.45 o                         
  -4   8   5        711.89        677.35        16.38 o                         
  -3   8   5         27.46         32.10         3.75 o                         
  -2   8   5         38.48         36.62         3.50 o                         
  -1   8   5        631.98        714.53        20.55 o                         
   0   8   5        225.45        261.83        14.97 o                         
   1   8   5        154.98        151.53        13.46 o                         
   2   8   5        251.74        275.97        14.16 o                         
   3   8   5        871.15        777.17        47.56 o                         
   4   8   5       1909.22       1795.05        71.61 o                         
   5   8   5        410.25        383.85        29.07 o                         
   6   8   5        188.06        169.62        18.62 o                         
   7   8   5         19.16         23.00         4.63 o                         
  -8   9   5          0.48          6.25         2.13 o                         
  -7   9   5         51.95         54.01         6.81 o                         
  -6   9   5        562.40        512.96        21.62 o                         
  -5   9   5        145.34        151.86         9.03 o                         
  -4   9   5        539.62        525.83        14.28 o                         
  -3   9   5        337.04        342.36         9.40 o                         
  -2   9   5        146.26        135.23         4.97 o                         
  -1   9   5        276.26        268.91        11.74 o                         
   0   9   5         32.60         36.24         6.50 o                         
   1   9   5         84.74         71.73         9.71 o                         
   2   9   5         13.88         14.80         3.82 o                         
   3   9   5        204.32        216.96        25.49 o                         
   4   9   5        840.62        787.60        42.27 o                         
   5   9   5          7.55          5.11         3.43 o                         
   6   9   5         35.10         35.71         9.38 o                         
   7   9   5        108.01        109.60        12.13 o                         
  -8  10   5         24.68         29.89         2.98 o                         
  -7  10   5        256.43        240.12        10.30 o                         
  -6  10   5        142.56        137.12         7.68 o                         
  -5  10   5       1089.13       1029.91        35.56 o                         
  -4  10   5         16.85         16.55         2.45 o                         
  -3  10   5        270.07        290.05         8.12 o                         
  -2  10   5       1093.11       1118.43        19.84 o                         
  -1  10   5         86.62         88.94         4.10 o                         
   0  10   5        467.75        538.77        25.67 o                         
   1  10   5         47.83         48.85         6.43 o                         
   2  10   5       1950.01       1895.67        50.04 o                         
   3  10   5       1515.16       1532.06        44.68 o                         
   4  10   5        274.25        296.89        17.16 o                         
   6  10   5         82.89         76.90        12.13 o                         
  -8  11   5         11.73         12.99         2.15 o                         
  -7  11   5         23.23         27.40         3.49 o                         
  -6  11   5          7.44          8.51         2.82 o                         
  -5  11   5         76.06         61.94         5.67 o                         
  -4  11   5         39.01         33.85         3.67 o                         
  -3  11   5         42.49         39.56         3.78 o                         
  -2  11   5        579.83        592.74        13.33 o                         
  -1  11   5        152.87        152.26         5.62 o                         
   0  11   5          4.89          7.78         2.91 o                         
   1  11   5        109.23         86.57         7.19 o                         
   2  11   5        191.53        221.94        20.43 o                         
   3  11   5         68.53         64.38        11.92 o                         
   4  11   5         22.14         20.63         7.57 o                         
  -7  12   5         24.02         19.44         2.61 o                         
  -6  12   5          1.44          1.00         2.53 o                         
  -5  12   5        130.80        126.06         7.80 o                         
  -4  12   5         75.37         76.52         4.71 o                         
  -3  12   5        122.37        123.12         6.67 o                         
  -2  12   5         81.52         73.59         5.16 o                         
  -1  12   5        119.92        120.93        17.12 o                         
   0  12   5       1978.03       2023.77        57.75 o                         
   1  12   5        135.94        132.10         9.11 o                         
   2  12   5        221.01        220.46        18.49 o                         
  -6  13   5         38.17         48.06         7.08 o                         
  -5  13   5          9.56         16.12         3.09 o                         
  -4  13   5          5.22          4.36         1.84 o                         
  -3  13   5        114.22         97.73         5.79 o                         
  -2  13   5        100.61         90.19         5.54 o                         
  -1  13   5        296.47        300.66        13.87 o                         
   0  13   5         43.23         39.90         7.27 o                         
   1  13   5        512.40        540.12        28.81 o                         
   2  13   5         18.83         14.60         5.49 o                         
   3  13   5         41.97         37.38         7.57 o                         
  -6  14   5          3.04          4.12         2.22 o                         
  -5  14   5         32.54         38.68         4.72 o                         
  -4  14   5         47.78         35.00         4.27 o                         
  -3  14   5         30.20         37.44         4.15 o                         
  -2  14   5       1023.80        968.13        41.06 o                         
  -1  14   5         82.00         80.12        10.12 o                         
   0  14   5        267.19        267.66        13.56 o                         
   1  14   5          6.73          9.56         3.23 o                         
   2  14   5         18.56         24.32         6.56 o                         
   5  14   5         30.50         39.99         5.69 o                         
  -2  15   5         87.12         85.81         9.98 o                         
  -1  15   5        244.37        233.73        16.35 o                         
   0  15   5         20.10         19.76         5.02 o                         
   1  15   5        369.05        358.33        22.11 o                         
  -2  16   5         49.96         55.33         7.37 o                         
  -1  16   5         79.77         68.46         8.11 o                         
  -2  17   5          7.30         11.66         3.48 o                         
  -1  17   5         90.72         88.23         7.90 o                         
 -10   0   6         11.60         10.52         2.95 o                         
  -9   0   6        198.29        212.42        17.35 o                         
  -8   0   6        695.94        751.56        40.13 o                         
  -7   0   6       2672.35       2830.53        76.40 o                         
  -6   0   6       1618.57       1642.30        46.92 o                         
  -5   0   6       1189.42       1174.41        34.39 o                         
  -4   0   6       4734.16       4981.68       141.01 o                         
  -3   0   6       6683.84       7062.71       192.73 o                         
  -2   0   6       6205.27       6260.45       168.81 o                         
  -1   0   6       2290.15       2475.30        40.84 o                         
   0   0   6      77090.58      66982.91      1699.19 o                         
   1   0   6       8493.60       8878.80       235.80 o                         
   2   0   6       5852.56       5939.43       164.66 o                         
   3   0   6       4493.46       4661.82        95.51 o                         
   4   0   6       2784.66       2686.10        62.80 o                         
   5   0   6        856.28        810.14        29.08 o                         
   6   0   6         48.61         56.10         8.05 o                         
   7   0   6       2358.35       2384.63        87.82 o                         
   8   0   6        408.77        426.72        24.92 o                         
 -10   1   6        271.53        259.83         9.47 o                         
  -9   1   6        382.24        411.65        24.79 o                         
  -8   1   6         33.35         27.87         8.11 o                         
  -7   1   6        682.58        685.63        53.16 o                         
  -6   1   6       1450.00       1482.45        43.32 o                         
  -5   1   6       1120.62       1109.21        27.16 o                         
  -4   1   6        364.77        377.69        21.57 o                         
  -3   1   6        627.66        775.81        30.95 o                         
  -2   1   6       2125.08       1980.61        60.22 o                         
  -1   1   6       2229.92       2113.88        41.10 o                         
   0   1   6        751.62        770.60        19.15 o                         
   1   1   6       1303.59       1241.59        41.73 o                         
   2   1   6        397.45        314.85        17.69 o                         
   3   1   6        986.23       1127.49        53.22 o                         
   4   1   6        953.31        994.77        30.38 o                         
   5   1   6       1613.57       1637.39       125.61 o                         
   6   1   6       1649.34       1720.85        49.90 o                         
   7   1   6        177.73        179.33        18.56 o                         
   8   1   6         22.42         22.67         5.06 o                         
  -9   2   6         12.52         14.38         5.26 o                         
  -8   2   6        474.28        514.26        22.57 o                         
  -7   2   6        372.31        417.27        14.66 o                         
  -6   2   6       1986.74       2008.68        37.81 o                         
  -5   2   6        317.80        351.90        11.65 o                         
  -4   2   6        457.47        394.70        26.06 o                         
  -3   2   6        770.02        675.59        36.88 o                         
  -2   2   6        861.91       1084.63        26.10 o                         
  -1   2   6        534.22        621.64        13.10 o                         
   0   2   6       4715.09       4824.32       128.08 o                         
   1   2   6       2213.49       2527.32        53.05 o                         
   2   2   6       2010.82       2215.75        49.22 o                         
   3   2   6       2160.19       2035.78        34.29 o                         
   4   2   6        120.47         98.81         7.69 o                         
   5   2   6        116.05        124.75         7.52 o                         
   6   2   6       1765.91       1820.55        37.99 o                         
   7   2   6         11.77         12.67         4.58 o                         
   8   2   6        210.62        212.03        12.39 o                         
  -9   3   6        668.06        734.28        18.51 o                         
  -8   3   6        417.75        439.25        20.23 o                         
  -7   3   6        349.62        337.55        11.00 o                         
  -6   3   6        415.52        417.90        13.96 o                         
  -5   3   6        436.86        423.62        12.87 o                         
  -4   3   6       1935.00       2108.84        49.48 o                         
  -3   3   6       2166.54       2247.48        58.82 o                         
  -2   3   6        377.14        344.35        18.15 o                         
  -1   3   6        937.95        859.63        15.31 o                         
   0   3   6         25.79         29.44         2.54 o                         
   1   3   6       1740.71       1612.06        25.39 o                         
   2   3   6         66.16         72.16         5.82 o                         
   3   3   6        103.43        101.38         6.69 o                         
   4   3   6       2336.92       2502.86        41.60 o                         
   5   3   6       1262.78       1278.71        27.50 o                         
   6   3   6        410.65        440.74        16.43 o                         
   7   3   6        166.15        181.21        16.68 o                         
   8   3   6        148.82        147.10         9.81 o                         
  -9   4   6         67.22         76.31         5.11 o                         
  -8   4   6        411.94        468.49        16.15 o                         
  -7   4   6       1080.79       1083.28        29.29 o                         
  -6   4   6         97.12        125.91         7.41 o                         
  -5   4   6        549.67        565.81        15.25 o                         
  -4   4   6        563.48        601.00        20.16 o                         
  -3   4   6       3471.80       3557.55        72.31 o                         
  -2   4   6        333.30        306.18         9.54 o                         
  -1   4   6         76.79         95.21         4.19 o                         
   0   4   6       1373.54       1596.56        29.09 o                         
   1   4   6        400.12        405.90         8.96 o                         
   2   4   6         74.06         80.71         6.05 o                         
   3   4   6       2895.80       2966.96        45.87 o                         
   4   4   6        915.34        956.07        21.17 o                         
   5   4   6        132.49        126.51         6.26 o                         
   6   4   6        552.90        559.02        16.93 o                         
   7   4   6       1015.35        964.25        41.67 o                         
   8   4   6        726.73        795.90        34.10 o                         
  -9   5   6        774.40        859.80        19.20 o                         
  -8   5   6        411.99        409.50        12.13 o                         
  -7   5   6        264.74        270.75        10.13 o                         
  -6   5   6        688.87        701.85        18.27 o                         
  -5   5   6       1362.81       1373.74        26.96 o                         
  -4   5   6         56.72         60.34         5.92 o                         
  -3   5   6        681.43        668.99        19.49 o                         
  -2   5   6        308.06        255.83        15.21 o                         
  -1   5   6        322.43        294.20        20.43 o                         
   0   5   6        386.20        442.22        11.37 o                         
   1   5   6        626.30        612.02        28.14 o                         
   2   5   6       1397.99       1300.66        40.43 o                         
   3   5   6        212.65        203.10         7.76 o                         
   4   5   6        961.82        961.37        21.26 o                         
   5   5   6       1676.41       1651.44        32.60 o                         
   6   5   6        531.80        539.10        23.49 o                         
   8   5   6        315.79        303.29        16.58 o                         
  -9   6   6        148.99        166.36         8.31 o                         
  -8   6   6        352.39        377.62        15.47 o                         
  -7   6   6       1452.86       1456.33        33.08 o                         
  -6   6   6        135.75        143.63         7.62 o                         
  -5   6   6        118.05        110.35         6.83 o                         
  -4   6   6       1621.07       1613.46        28.35 o                         
  -3   6   6       3887.92       3954.87       115.02 o                         
  -2   6   6        198.03        191.52        13.20 o                         
  -1   6   6       1683.50       1706.54        39.76 o                         
   0   6   6        640.00        557.63        13.29 o                         
   1   6   6       1517.10       1644.39        57.81 o                         
   2   6   6        131.41        115.73         6.27 o                         
   3   6   6       3457.53       3344.64        73.33 o                         
   4   6   6        867.80        847.36        27.64 o                         
   5   6   6         46.98         44.81        17.62 o                         
   7   6   6        869.89        910.25        42.87 o                         
   8   6   6        276.94        287.81        12.22 o                         
  -8   7   6        607.21        601.62        16.95 o                         
  -7   7   6        195.28        174.13        11.69 o                         
  -6   7   6        870.87        890.42        23.55 o                         
  -5   7   6       1887.47       1799.21        67.66 o                         
  -4   7   6         32.62         27.59         3.59 o                         
  -3   7   6        538.13        512.33        19.40 o                         
  -2   7   6        864.55        841.75        25.72 o                         
  -1   7   6        240.06        220.13        15.68 o                         
   0   7   6         34.89         29.84         2.51 o                         
   1   7   6         60.80         53.98         4.24 o                         
   2   7   6        186.91        210.41        17.35 o                         
   3   7   6        151.36        138.86         9.06 o                         
   4   7   6        486.90        478.64        26.86 o                         
   6   7   6        230.76        201.84        20.30 o                         
   7   7   6         27.78         29.27         5.04 o                         
   8   7   6        273.86        295.02        16.61 o                         
  -9   8   6        276.43        291.67        13.87 o                         
  -8   8   6        410.86        421.70        13.08 o                         
  -7   8   6        487.78        561.74        19.18 o                         
  -6   8   6        307.63        301.55        11.42 o                         
  -5   8   6       1910.22       1964.58        74.36 o                         
  -4   8   6       2389.99       2424.94        42.91 o                         
  -3   8   6         16.65         24.42         2.48 o                         
  -2   8   6        317.70        271.89        10.79 o                         
  -1   8   6        631.05        608.11        18.04 o                         
   0   8   6        600.92        498.60        25.86 o                         
   1   8   6        368.53        348.35        22.04 o                         
   2   8   6        217.04        203.31        12.50 o                         
   3   8   6        318.24        310.99        16.86 o                         
   4   8   6       1563.77       1530.23        45.92 o                         
   5   8   6        298.67        300.92        25.66 o                         
   6   8   6        608.69        648.53        36.64 o                         
   7   8   6        414.63        457.41        26.53 o                         
  -8   9   6        182.95        203.89         8.16 o                         
  -7   9   6        146.30        138.18         8.07 o                         
  -6   9   6        328.21        369.68        14.51 o                         
  -5   9   6        394.96        363.69        12.47 o                         
  -4   9   6        851.35        831.56        16.91 o                         
  -3   9   6        595.44        545.19        12.65 o                         
  -2   9   6       1237.75       1175.80        19.98 o                         
  -1   9   6        286.76        262.07         7.47 o                         
   0   9   6         24.00         17.89         5.69 o                         
   1   9   6        216.58        209.29         9.69 o                         
   2   9   6        346.45        350.47        25.19 o                         
   3   9   6         69.99         75.03         8.68 o                         
   4   9   6       1742.58       1627.02        57.04 o                         
   5   9   6        722.71        720.47        35.84 o                         
   6   9   6        206.90        198.56        19.23 o                         
   7   9   6         29.08         36.17         7.23 o                         
  -8  10   6        224.30        228.49         7.84 o                         
  -7  10   6          7.12         13.93         3.85 o                         
  -6  10   6          2.68          8.67         3.29 o                         
  -5  10   6        383.99        349.11        26.80 o                         
  -4  10   6       3776.60       3719.70        47.28 o                         
  -3  10   6       1727.48       1715.51        27.97 o                         
  -2  10   6       1068.93        985.28        18.35 o                         
  -1  10   6        928.23        885.34        15.10 o                         
   0  10   6       3047.20       3107.12        43.30 o                         
   1  10   6        171.44        167.42         7.60 o                         
   2  10   6        986.94        903.24        33.63 o                         
   3  10   6        829.76        820.69        30.19 o                         
   4  10   6       2003.81       1939.95        54.88 o                         
   6  10   6         48.56         60.56        10.32 o                         
  -8  11   6         13.47         12.13         2.31 o                         
  -7  11   6         88.33         89.48         5.64 o                         
  -6  11   6        362.46        344.98        12.94 o                         
  -5  11   6        657.30        646.77        23.99 o                         
  -4  11   6        444.59        436.82        11.63 o                         
  -3  11   6        511.95        473.65        13.56 o                         
  -2  11   6       1708.14       1709.08        27.31 o                         
  -1  11   6         37.77         42.36         3.73 o                         
   0  11   6         27.96         30.24         3.67 o                         
   1  11   6        350.56        325.08        14.06 o                         
   2  11   6       1087.67       1071.10        51.18 o                         
   3  11   6       1602.40       1509.48        65.92 o                         
   4  11   6        121.33        130.16        16.41 o                         
  -7  12   6        689.75        777.04        22.57 o                         
  -6  12   6         52.50         57.50         7.30 o                         
  -5  12   6         71.11         71.23         5.90 o                         
  -4  12   6         34.61         38.19         3.44 o                         
  -3  12   6         94.48         83.00         5.34 o                         
  -2  12   6        328.36        326.45         9.49 o                         
  -1  12   6         93.61         98.05         6.72 o                         
   0  12   6        516.86        499.21        18.66 o                         
   1  12   6         36.20         37.76         4.86 o                         
   2  12   6       1018.12        978.38        42.34 o                         
   3  12   6        135.25        120.85        12.80 o                         
  -6  13   6        119.02        131.61         6.48 o                         
  -5  13   6        690.46        692.07        18.57 o                         
  -4  13   6        479.91        473.71        19.47 o                         
  -3  13   6        911.51        939.20        19.97 o                         
  -2  13   6        601.77        634.35        18.98 o                         
  -1  13   6       2172.48       2149.47        72.88 o                         
   0  13   6        108.04         99.57         9.78 o                         
   1  13   6       1926.66       1905.63        45.69 o                         
   2  13   6         17.56         13.06         5.36 o                         
   5  13   6        441.33        467.32        22.11 o                         
  -6  14   6        263.66        281.56        15.21 o                         
  -5  14   6        217.69        241.31        13.98 o                         
  -4  14   6         87.91        110.26         8.79 o                         
  -3  14   6        834.51        856.66        36.84 o                         
  -2  14   6       1585.33       1688.47        58.21 o                         
  -1  14   6        560.55        554.47        27.53 o                         
   0  14   6        588.12        638.75        29.14 o                         
   1  14   6        699.72        633.65        31.22 o                         
   5  14   6         81.83         97.00         8.31 o                         
  -3  15   6        228.48        282.43        17.22 o                         
  -2  15   6        663.93        704.73        30.55 o                         
  -1  15   6        328.50        345.53        19.69 o                         
   0  15   6         16.99         18.20         3.45 o                         
   4  15   6        114.00        113.88         9.78 o                         
  -3  16   6        380.66        407.77        19.69 o                         
  -2  16   6         50.86         63.84         7.57 o                         
  -1  16   6        272.13        310.36        16.81 o                         
   1  16   6         64.35         80.25         8.31 o                         
   2  16   6         13.56         17.69         4.42 o                         
   3  16   6        322.23        340.04        17.02 o                         
 -10   1   7        220.45        191.63        21.24 o                         
  -9   1   7          5.32          4.22         4.49 o                         
  -8   1   7         42.08         48.27         6.27 o                         
  -7   1   7         92.71        100.98        10.33 o                         
  -6   1   7        848.72        882.04        30.74 o                         
  -5   1   7        271.97        270.64        11.84 o                         
  -4   1   7        418.46        442.27        24.25 o                         
  -3   1   7        242.25        215.30        14.40 o                         
  -2   1   7         34.38         35.28         3.38 o                         
  -1   1   7        203.72        215.91        10.63 o                         
   0   1   7        276.03        277.76        10.16 o                         
   1   1   7        481.74        524.17        13.26 o                         
   2   1   7        346.32        348.35        19.83 o                         
   3   1   7        239.33        249.36        12.58 o                         
   4   1   7         21.68         24.64         5.04 o                         
   5   1   7         41.11         45.77         7.13 o                         
   6   1   7        247.44        263.23        37.98 o                         
   7   1   7         92.64         88.49        12.53 o                         
   8   1   7          8.08          3.36         2.32 o                         
  -9   2   7         53.01         49.78         5.92 o                         
  -8   2   7        135.17        120.86         8.20 o                         
  -7   2   7         99.68        108.62         7.42 o                         
  -6   2   7        683.36        659.70        18.41 o                         
  -5   2   7         77.96         93.73         5.90 o                         
  -4   2   7        709.22        765.73        18.90 o                         
  -3   2   7       1349.87       1586.48        37.56 o                         
  -2   2   7       3935.64       4053.68       110.13 o                         
  -1   2   7       2314.15       2423.98        51.23 o                         
   0   2   7        166.26        241.03        11.72 o                         
   1   2   7         26.81         42.90         3.41 o                         
   2   2   7       1669.44       1616.21        31.94 o                         
   3   2   7       1130.89       1043.07        25.41 o                         
   4   2   7        697.93        788.64        16.21 o                         
   5   2   7        236.12        241.29        10.72 o                         
   6   2   7        277.20        249.85        11.40 o                         
   7   2   7        140.02        139.54        14.87 o                         
   8   2   7         56.41         54.49        10.89 o                         
  -9   3   7        214.29        250.20        12.20 o                         
  -8   3   7        197.57        222.06        10.92 o                         
  -7   3   7        275.68        269.79        18.16 o                         
  -6   3   7        507.57        521.10        13.66 o                         
  -5   3   7        196.99        200.76         8.72 o                         
  -4   3   7        317.08        354.82        14.39 o                         
  -3   3   7       1889.36       2013.26        57.68 o                         
  -2   3   7        169.01        178.54         7.35 o                         
  -1   3   7        596.99        651.21        13.16 o                         
   0   3   7         61.50         56.97         3.98 o                         
   1   3   7        351.36        328.99         8.54 o                         
   2   3   7        122.09        125.12         8.00 o                         
   3   3   7       1807.63       1818.81        31.97 o                         
   4   3   7         88.79         97.49         6.17 o                         
   5   3   7         51.14         47.73         5.02 o                         
   6   3   7        263.14        257.13        16.57 o                         
   7   3   7        164.09        154.08        14.94 o                         
   8   3   7         39.72         38.13         5.02 o                         
  -9   4   7        305.53        308.25        12.56 o                         
  -8   4   7        163.02        172.06         9.41 o                         
  -7   4   7        208.93        213.36         8.59 o                         
  -6   4   7        285.36        261.16        11.08 o                         
  -5   4   7        281.49        288.13        10.52 o                         
  -4   4   7        106.41         92.87         7.98 o                         
  -3   4   7         58.04         60.29         7.64 o                         
  -2   4   7       1473.11       1441.00        48.53 o                         
  -1   4   7       1142.23       1322.47        22.46 o                         
   0   4   7        826.12        828.52        25.99 o                         
   1   4   7       7062.07       7067.15       259.99 o                         
   2   4   7        243.87        236.72        11.30 o                         
   3   4   7         57.55         49.34         4.65 o                         
   4   4   7        244.52        250.55         8.34 o                         
   5   4   7         54.61         53.18         3.85 o                         
   6   4   7        265.37        233.13        12.01 o                         
   8   4   7        494.50        528.41        25.52 o                         
  -9   5   7        166.36        166.04         7.02 o                         
  -8   5   7        269.80        264.37         9.35 o                         
  -7   5   7        345.42        318.07        11.50 o                         
  -6   5   7         31.81         33.84         3.59 o                         
  -5   5   7        589.42        628.54        16.22 o                         
  -4   5   7        389.35        432.89        16.79 o                         
  -3   5   7       1289.71       1329.67        83.27 o                         
  -2   5   7        512.31        510.79        34.30 o                         
  -1   5   7        455.77        454.31        10.72 o                         
   0   5   7        256.29        248.43         7.46 o                         
   1   5   7        293.65        286.78        19.03 o                         
   2   5   7         13.39          6.88         2.11 o                         
   3   5   7        373.70        376.05        12.89 o                         
   4   5   7        633.63        638.25        19.16 o                         
   5   5   7        441.38        416.58        15.42 o                         
   8   5   7        144.61        147.45         8.60 o                         
  -9   6   7        152.39        147.31        11.46 o                         
  -8   6   7        237.68        252.68        10.01 o                         
  -7   6   7        628.54        616.15        20.58 o                         
  -6   6   7        902.50        893.46        25.67 o                         
  -5   6   7         76.77         75.58         5.19 o                         
  -4   6   7        168.48        172.14         8.76 o                         
  -3   6   7        569.45        472.54        25.59 o                         
  -2   6   7        728.86        758.12        32.29 o                         
  -1   6   7       4680.13       4828.81       137.86 o                         
   0   6   7        317.36        333.22        10.14 o                         
   1   6   7         95.34        131.06         8.53 o                         
   2   6   7       2953.01       2883.37        93.92 o                         
   3   6   7       1643.89       1587.07        39.71 o                         
   4   6   7         18.09         16.71         4.10 o                         
   5   6   7         40.32         40.20         4.78 o                         
   7   6   7        282.26        288.13        14.97 o                         
   8   6   7        226.20        219.93        14.13 o                         
  -8   7   7         41.74         44.85         5.14 o                         
  -7   7   7        306.40        317.92        11.07 o                         
  -6   7   7        464.78        419.20        13.96 o                         
  -5   7   7        421.82        429.53        15.59 o                         
  -4   7   7         30.16         30.63         3.89 o                         
  -3   7   7        406.02        418.74        16.28 o                         
  -2   7   7        209.65        195.20        13.16 o                         
  -1   7   7       2000.36       2054.91        69.13 o                         
   0   7   7         32.40         30.88         2.89 o                         
   1   7   7        839.23        855.17        17.04 o                         
   2   7   7        915.23        890.33        26.55 o                         
   3   7   7        126.26        113.29         7.27 o                         
   4   7   7        219.98        202.42        13.25 o                         
   5   7   7         53.46         60.99         7.26 o                         
   6   7   7        235.76        250.14        22.04 o                         
   7   7   7        111.02        108.35         8.57 o                         
   8   7   7         24.06         16.75         3.75 o                         
  -8   8   7         20.90         37.97         3.90 o                         
  -7   8   7        210.37        207.05        10.10 o                         
  -6   8   7        398.91        373.89        12.78 o                         
  -5   8   7        245.10        235.96        12.85 o                         
  -4   8   7        348.61        326.52         8.70 o                         
  -3   8   7       1664.58       1629.95        29.26 o                         
  -2   8   7         78.16         92.27         4.45 o                         
  -1   8   7         42.01         35.62         4.08 o                         
   0   8   7       1896.04       2069.84        69.54 o                         
   1   8   7         89.06         81.89         7.33 o                         
   2   8   7        290.26        280.21        11.75 o                         
   3   8   7          3.68          6.84         2.84 o                         
   4   8   7        781.15        848.99        32.30 o                         
   5   8   7        387.81        352.95        18.63 o                         
   6   8   7        189.58        173.84        20.77 o                         
   7   8   7         50.58         49.17         8.24 o                         
  -8   9   7         47.77         60.61         4.42 o                         
  -7   9   7          3.10          3.37         2.36 o                         
  -6   9   7        420.86        374.91        21.67 o                         
  -5   9   7        433.97        434.07        12.36 o                         
  -4   9   7       1801.05       1778.38        32.07 o                         
  -3   9   7        603.56        601.18        12.16 o                         
  -2   9   7        380.62        329.25         9.00 o                         
  -1   9   7        242.75        223.48         7.86 o                         
   0   9   7         24.22         26.10         2.80 o                         
   1   9   7        536.03        518.06        13.92 o                         
   2   9   7         17.45         25.08         5.09 o                         
   3   9   7        185.26        166.12        12.10 o                         
   4   9   7       1085.29       1044.29        45.04 o                         
   6   9   7         51.95         44.82         9.18 o                         
   7   9   7         73.74         66.52         8.71 o                         
  -8  10   7         40.62         54.61         4.39 o                         
  -7  10   7        277.72        257.48        12.34 o                         
  -6  10   7         54.22         49.18         5.34 o                         
  -5  10   7         18.79         17.67         3.90 o                         
  -4  10   7         94.88        100.21         4.90 o                         
  -3  10   7       2128.94       2156.61        41.08 o                         
  -2  10   7       1269.00       1244.22        21.20 o                         
  -1  10   7        183.17        167.60         7.00 o                         
   0  10   7        453.42        431.17        15.17 o                         
   1  10   7        157.25        154.94        11.13 o                         
   2  10   7       2891.61       2764.23        68.99 o                         
   3  10   7        169.35        171.31        18.69 o                         
   4  10   7        617.45        562.81        24.88 o                         
   5  10   7        158.49        138.11        14.17 o                         
  -8  11   7         57.98         62.01         7.10 o                         
  -7  11   7         86.07         90.35         5.48 o                         
  -6  11   7        209.74        219.48        10.87 o                         
  -5  11   7         92.69         78.28         9.71 o                         
  -4  11   7         83.46         86.33         5.73 o                         
  -3  11   7        171.59        178.68         6.94 o                         
  -2  11   7        429.94        452.54        11.21 o                         
  -1  11   7        420.03        424.98        14.07 o                         
   0  11   7         63.54         70.84         6.94 o                         
   1  11   7        101.59        112.68         9.74 o                         
   2  11   7        417.60        404.77        15.25 o                         
   3  11   7         38.94         40.60         9.51 o                         
   4  11   7         37.22         31.62         9.18 o                         
   5  11   7        215.43        203.55        11.81 o                         
  -7  12   7         71.90         83.86         6.16 o                         
  -6  12   7         16.66         20.63         3.76 o                         
  -5  12   7         16.47         20.50         3.46 o                         
  -4  12   7         94.17        104.42         7.74 o                         
  -3  12   7         37.96         32.73         3.08 o                         
  -2  12   7        964.80        994.44        21.03 o                         
  -1  12   7        199.40        207.50         8.00 o                         
   0  12   7       1458.82       1485.00        31.42 o                         
   1  12   7        109.69        103.03        11.59 o                         
   2  12   7        375.86        337.96        21.30 o                         
   5  12   7         45.56         37.51         6.36 o                         
  -6  13   7          8.72          9.91         3.89 o                         
  -5  13   7         24.44         24.80         3.34 o                         
  -4  13   7        137.23        144.74         6.85 o                         
  -3  13   7         32.87         27.69         3.26 o                         
  -2  13   7        219.57        202.52         9.40 o                         
  -1  13   7        369.53        404.24        14.14 o                         
   0  13   7         10.14         17.28         4.89 o                         
   5  13   7        106.48        102.49         8.98 o                         
  -6  14   7         51.84         54.66         6.56 o                         
  -5  14   7        136.88        148.41         8.16 o                         
  -4  14   7        539.81        575.33        19.30 o                         
  -3  14   7        161.14        157.27         7.80 o                         
  -2  14   7        582.40        651.47        29.81 o                         
  -1  14   7          7.29          9.45         4.22 o                         
   0  14   7         23.07         27.92         4.26 o                         
  -3  15   7        226.73        274.32        16.28 o                         
  -2  15   7         46.92         46.22         7.03 o                         
  -1  15   7        237.83        261.53        15.88 o                         
   0  15   7         19.05         14.34         4.22 o                         
   1  15   7         67.30         58.62         8.11 o                         
   2  15   7          9.12         17.95         5.23 o                         
   3  15   7        115.16        122.99        10.92 o                         
   4  15   7          1.10          2.21         2.68 o                         
  -2  16   7          6.24          5.63         3.35 o                         
   1  16   7         17.06         19.83         4.35 o                         
   2  16   7         10.81          9.18         3.42 o                         
   3  16   7        170.75        167.01        10.72 o                         
  -9   0   8         36.99         50.44         8.84 o                         
  -8   0   8        631.05        723.89        38.79 o                         
  -7   0   8       4397.62       4528.74       133.24 o                         
  -6   0   8       1523.31       1535.04        59.75 o                         
  -5   0   8       1439.00       1434.72        40.59 o                         
  -4   0   8        841.86        954.07        38.99 o                         
  -2   0   8       1384.06       1528.50        48.84 o                         
  -1   0   8       2862.83       2885.87        65.28 o                         
   0   0   8      12280.08      12070.99       316.86 o                         
   1   0   8       3732.70       4052.42        82.61 o                         
   2   0   8       1493.05       1429.11        33.88 o                         
   3   0   8       1474.37       1520.97        38.01 o                         
   4   0   8        622.05        649.62        54.76 o                         
   5   0   8       1949.23       1945.06        73.66 o                         
   6   0   8        885.07        852.98        45.95 o                         
   7   0   8       1984.70       2128.80        76.50 o                         
   8   0   8        283.59        246.05        16.55 o                         
  -9   1   8        406.04        451.78        24.99 o                         
  -8   1   8         10.98          7.73         3.06 o                         
  -7   1   8         94.35        117.77         8.16 o                         
  -6   1   8       1790.39       1743.91        63.27 o                         
  -5   1   8       1979.81       2072.00        52.72 o                         
  -4   1   8       1427.67       1456.42        36.79 o                         
  -3   1   8         25.36         30.01         5.16 o                         
  -2   1   8       1417.99       1407.07        32.17 o                         
  -1   1   8        588.55        533.42        13.32 o                         
   0   1   8        292.15        291.96        11.05 o                         
   1   1   8       1566.31       1544.20        30.15 o                         
   2   1   8        255.68        232.20        11.29 o                         
   3   1   8        759.88        819.59        24.35 o                         
   4   1   8        457.97        470.89        16.68 o                         
   5   1   8       1300.54       1282.49        49.20 o                         
   6   1   8       1140.50       1192.55        56.61 o                         
   7   1   8        219.70        236.98        14.09 o                         
   8   1   8         36.69         47.26         4.96 o                         
  -9   2   8         63.91         69.37         5.01 o                         
  -8   2   8        168.31        176.51         9.61 o                         
  -7   2   8         48.36         54.53         4.80 o                         
  -6   2   8       2843.80       2777.16        48.35 o                         
  -5   2   8        133.50        141.56         7.42 o                         
  -4   2   8       1601.59       1630.09        32.93 o                         
  -3   2   8       6526.89       6473.07        89.06 o                         
  -2   2   8         76.79         98.47         7.50 o                         
  -1   2   8        565.78        580.53        17.79 o                         
   0   2   8       3314.44       3415.93        95.46 o                         
   1   2   8        427.34        443.14        10.28 o                         
   2   2   8       1176.31       1169.05        21.85 o                         
   3   2   8       5070.32       4935.00       110.72 o                         
   4   2   8        180.54        166.17         6.95 o                         
   5   2   8        397.54        404.38        24.52 o                         
   6   2   8       1759.52       1736.81        44.01 o                         
   7   2   8        531.10        505.63        20.93 o                         
   8   2   8        244.03        228.84        16.08 o                         
  -9   3   8        191.22        202.73        10.70 o                         
  -8   3   8        181.92        191.53         9.90 o                         
  -7   3   8        262.45        268.69        11.22 o                         
  -6   3   8       1128.37       1148.45        22.39 o                         
  -5   3   8       1262.55       1279.82        23.02 o                         
  -4   3   8       1911.65       2040.23        39.26 o                         
  -3   3   8         80.52         83.67         5.70 o                         
  -2   3   8        105.46        164.60         6.38 o                         
  -1   3   8       2106.10       1888.03        44.48 o                         
   0   3   8         23.19         26.73         3.75 o                         
   1   3   8        901.81        835.42        22.36 o                         
   2   3   8         94.59         87.54         4.20 o                         
   3   3   8         97.11         95.97         5.43 o                         
   4   3   8       2290.17       2371.09        47.93 o                         
   5   3   8        963.21        961.09        26.92 o                         
   6   3   8        194.83        186.77        17.82 o                         
   7   3   8        146.97        134.65         9.92 o                         
   8   3   8        110.44        115.26        14.64 o                         
  -9   4   8        110.68        124.53        11.05 o                         
  -8   4   8       1522.58       1586.94        38.49 o                         
  -7   4   8       1821.28       1896.87        28.86 o                         
  -6   4   8        302.11        305.60         9.77 o                         
  -5   4   8       1030.05       1031.24        19.43 o                         
  -4   4   8       3280.34       3188.77        76.66 o                         
  -3   4   8       2382.05       2551.24        44.94 o                         
  -2   4   8       1078.98        998.96        24.96 o                         
  -1   4   8        253.88        317.27        10.67 o                         
   0   4   8       4933.98       4812.77        87.29 o                         
   1   4   8       1299.08       1398.85        24.89 o                         
   2   4   8        836.67        781.00        15.93 o                         
   3   4   8       2796.72       2778.55        44.98 o                         
   4   4   8       2037.41       1981.96        35.63 o                         
   5   4   8        129.01        125.66         8.35 o                         
   6   4   8        484.73        458.28        27.40 o                         
   8   4   8        659.42        683.43        28.74 o                         
  -9   5   8       1292.68       1365.04        34.40 o                         
  -8   5   8        808.98        803.13        18.48 o                         
  -7   5   8        410.78        431.94        13.37 o                         
  -6   5   8       2165.02       2200.85        42.73 o                         
  -5   5   8       1691.09       1680.75        31.22 o                         
  -4   5   8        262.21        242.12        10.48 o                         
  -3   5   8         45.32         55.89         6.10 o                         
  -2   5   8        875.50        785.99        26.33 o                         
  -1   5   8         38.65         43.40         2.68 o                         
   0   5   8        490.15        527.99        11.20 o                         
   1   5   8         45.95         55.29         5.87 o                         
   2   5   8        276.55        239.44         6.88 o                         
   3   5   8        317.51        307.61        10.69 o                         
   4   5   8        936.12        875.99        20.13 o                         
   5   5   8       1307.63       1223.37        25.30 o                         
   7   5   8         58.48         61.97         9.65 o                         
   8   5   8        238.25        238.42        14.27 o                         
  -9   6   8          0.66          0.54         2.21 o                         
  -8   6   8        541.25        544.93        13.47 o                         
  -7   6   8       1349.60       1398.99        27.62 o                         
  -6   6   8        851.48        849.31        23.13 o                         
  -5   6   8        372.95        359.32        11.92 o                         
  -4   6   8       1690.46       1578.74        42.62 o                         
  -3   6   8         24.45         15.15         2.33 o                         
  -2   6   8         65.53         79.58         6.06 o                         
  -1   6   8        861.47        979.48        26.93 o                         
   0   6   8        474.36        507.71        18.24 o                         
   1   6   8        343.00        350.11        11.89 o                         
   2   6   8        237.13        247.89        10.63 o                         
   3   6   8       1027.37       1005.12        25.68 o                         
   4   6   8        685.92        629.97        20.41 o                         
   5   6   8        148.60        146.39         7.74 o                         
   6   6   8        409.08        452.58        29.74 o                         
   7   6   8        349.56        354.29        15.92 o                         
   8   6   8        305.07        293.95        15.27 o                         
  -9   7   8        308.16        309.22        14.94 o                         
  -8   7   8        303.29        301.58        12.83 o                         
  -7   7   8        383.79        347.68        15.84 o                         
  -6   7   8        359.14        340.36        10.56 o                         
  -5   7   8       1189.31       1148.42        28.57 o                         
  -4   7   8        422.48        432.13        12.81 o                         
  -3   7   8        282.76        265.38         8.05 o                         
  -2   7   8        256.07        266.64         7.45 o                         
  -1   7   8        125.73        127.14        14.30 o                         
   0   7   8        128.66        140.44         6.64 o                         
   1   7   8        124.75        117.37         5.01 o                         
   2   7   8        904.82        885.55        28.22 o                         
   3   7   8        154.15        151.14        11.46 o                         
   4   7   8        506.49        532.99        41.30 o                         
   5   7   8        764.24        767.11        22.43 o                         
   6   7   8        137.27        128.69        14.67 o                         
   7   7   8          2.75         12.10         3.46 o                         
  -8   8   8        382.13        426.77        12.44 o                         
  -7   8   8        405.42        447.72        15.12 o                         
  -6   8   8        113.83        112.92         7.79 o                         
  -5   8   8        922.59        944.81        21.81 o                         
  -4   8   8        412.21        426.60        13.07 o                         
  -3   8   8       2302.17       2350.76        42.31 o                         
  -2   8   8        911.53        907.31        18.57 o                         
  -1   8   8         65.05         63.16         4.37 o                         
   0   8   8       1427.87       1607.55        33.59 o                         
   1   8   8         93.54         97.17        13.64 o                         
   2   8   8       2418.25       2364.64        47.13 o                         
   3   8   8       1043.96        942.08        26.33 o                         
   4   8   8       4031.94       4026.18        75.15 o                         
   5   8   8        437.72        418.27        15.26 o                         
   6   8   8        747.15        657.03        33.29 o                         
   7   8   8        246.21        293.21        18.62 o                         
  -8   9   8        266.56        318.75        12.01 o                         
  -7   9   8        114.48        102.94        11.14 o                         
  -6   9   8        394.37        435.07        15.44 o                         
  -5   9   8       1262.92       1223.06        25.75 o                         
  -4   9   8        545.29        548.39        17.64 o                         
  -3   9   8       1821.44       1839.68        29.39 o                         
  -2   9   8        425.29        414.14        11.64 o                         
  -1   9   8         80.92         75.18         4.69 o                         
   0   9   8         40.45         42.41         3.57 o                         
   1   9   8        723.44        660.13        16.62 o                         
   2   9   8        934.70        936.75        31.82 o                         
   3   9   8        306.43        311.79        13.60 o                         
   4   9   8        690.24        663.03        21.32 o                         
   5   9   8        629.27        659.10        46.26 o                         
   7   9   8         41.96         49.91         6.90 o                         
  -8  10   8        250.99        257.59        13.63 o                         
  -7  10   8        957.96        925.43        26.91 o                         
  -6  10   8        163.63        171.76         9.12 o                         
  -5  10   8         28.07         36.48         4.71 o                         
  -4  10   8       4261.96       4159.06        75.32 o                         
  -3  10   8        882.63        875.71        19.69 o                         
  -2  10   8        713.24        739.82        16.98 o                         
  -1  10   8        147.04        156.04         6.82 o                         
   0  10   8        291.61        264.65         9.39 o                         
   1  10   8        301.76        295.29        10.44 o                         
   2  10   8       2400.31       2267.23        59.47 o                         
   3  10   8        502.27        449.63        21.63 o                         
   4  10   8       2698.77       2674.83        99.28 o                         
   5  10   8         47.48         41.23         5.68 o                         
  -7  11   8         14.09         19.20         3.54 o                         
  -6  11   8        411.74        431.33        14.06 o                         
  -5  11   8        610.09        597.82        22.02 o                         
  -4  11   8        284.10        301.52        13.52 o                         
  -3  11   8       1146.48       1180.98        26.28 o                         
  -2  11   8       3621.98       3727.80        56.97 o                         
  -1  11   8       2146.09       2164.39        36.77 o                         
   0  11   8        861.74        864.15        21.34 o                         
   1  11   8       1363.83       1328.07        55.33 o                         
   2  11   8        598.04        626.28        25.08 o                         
   3  11   8        556.82        513.07        32.96 o                         
   4  11   8         29.34         26.59         8.17 o                         
   5  11   8        449.54        473.89        18.10 o                         
  -7  12   8        321.76        374.26        12.67 o                         
  -6  12   8         40.05         54.06         7.97 o                         
  -5  12   8        110.95        112.10        22.54 o                         
  -4  12   8        308.96        305.35        12.20 o                         
  -3  12   8        175.15        169.03         7.59 o                         
  -2  12   8       2113.66       2243.32        50.14 o                         
  -1  12   8       1777.15       1780.58        35.27 o                         
   0  12   8       6700.27       7079.68       114.54 o                         
   4  12   8        111.71        104.57        11.52 o                         
   5  12   8          9.58         14.40         4.35 o                         
  -7  13   8         40.99         43.61         4.76 o                         
  -6  13   8        127.84        131.43        10.38 o                         
  -5  13   8        438.99        478.18        17.34 o                         
  -4  13   8        153.47        141.43         9.68 o                         
  -3  13   8       1014.73       1078.88        46.16 o                         
  -2  13   8         42.71         47.90         4.72 o                         
  -1  13   8         88.31         77.27         6.02 o                         
   0  13   8         56.24         65.48         5.07 o                         
   5  13   8        303.40        304.74        15.34 o                         
  -6  14   8        254.08        272.04        14.00 o                         
  -5  14   8        351.22        367.30        13.44 o                         
  -4  14   8       1302.52       1353.17        34.42 o                         
  -3  14   8        336.21        321.91        11.35 o                         
  -2  14   8        697.52        688.37        21.90 o                         
  -1  14   8       1535.31       1585.31        53.52 o                         
   0  14   8        244.76        247.66        17.02 o                         
   1  14   8       1065.18       1126.16        44.41 o                         
   2  14   8        125.86        131.70        12.73 o                         
   3  14   8        741.89        769.31        32.76 o                         
  -2  15   8        486.23        518.43        23.58 o                         
   0  15   8          6.33          7.70         3.42 o                         
   1  15   8        565.95        585.02        27.06 o                         
   2  15   8        183.40        165.26        12.93 o                         
   3  15   8        360.17        359.40        18.62 o                         
   1  16   8         80.70         81.86         7.70 o                         
   2  16   8         55.19         54.60         6.23 o
[truncated: 154,306 more chars]
